# Supplementary material for: Combining Metabolomics and Transcriptomics to Reveal the Mechanism of Coloration in Purple and Cream Mutant of Sweet Potato (Ipomoea batatas L.)
Source: Front Plant Sci. 2022 May 4;13:877695. doi: 10.3389/fpls.2022.877695 (PMC9116297; doi:10.3389/fpls.2022.877695)
Supplement: Supplementary file 4 [file Table_4.XLSX]

## Sheet: Sheet1
Index	Compounds	Class	P201_1	P201_2	P201_3	P201m_1	P201m_2	P201m_3	VIP	Fold_Change	LogFC	type	cpd_ID	kegg_map
DeB977	L-Phenylalanine	Amino acids	943000	949000	970000	5240000	4120000	4580000	1.02611	4.87072	2.28413	up	C00079	ko00360,ko00400,ko00460,ko00940,ko00960,ko00966,ko00970,ko01060,ko01061,ko01063,ko01064,ko01070,ko01100,ko01110,ko01130,ko01210,ko01230,ko02010,ko04974,ko04978,ko05230
DeB951	5-Hydroxy-L-tryptophan	Amino acid derivatives	4370	9	3740	21000	21900	19400	1.28267	7.67336	2.93986	up	--	--
DeB1151	Acetyl tryptophan	Amino acid derivatives	5800	3780	7600	9	9	6660	1.39567	0.388708	-1.36324	down	--	--
DeB104	Glutathione reduced form	Amino acid derivatives	4790	6300	8740	49600	276000	122000	1.35568	22.5719	4.49645	up	C00051	ko00270,ko00480,ko01100,ko02010,ko04216,ko04918,ko04976
DeB831	L-Glutamine O-hexside	Amino acid derivatives	9	8890	8030	18400	11900	16600	1.01374	2.77039	1.47009	up	--	--
DeB373	Phe-Phe	Amino acid derivatives	3390	9	2670	5930	5450	7790	1.00902	3.15868	1.65932	up	--	--
DeB975	2,5-dihydroxy benzoic acid O-hexside	Benzoic acid derivatives	1780000	1920000	1860000	436000	338000	376000	1.02643	0.206835	-2.27345	down	--	--
DeB337	p-Aminobenzoate	Benzoic acid derivatives	33400	9	36600	52200	96200	81800	1.12235	3.28815	1.71728	up	C00568	ko00627,ko00790,ko01061,ko01100,ko01120
DeB232	(+)-Gallocatechin (GC)	Catechin derivatives	47200	50300	40700	9	4020	4030	1.48777	0.058314	-4.10001	down	C12127	ko00941,ko01110
DeB1054	Catechin	Catechin derivatives	9	9	9	143000	146000	133000	2.54285	15629.6	13.932	up	C06562	ko00941,ko01061,ko01110
DeB277	Epigallocatechin (EGC)	Catechin derivatives	9	9	9	9	2850	6500	1.39264	346.63	8.43725	up	C12136	ko00941,ko01110
DeB346	L-Epicatechin	Catechin derivatives	15700	9	9960	309000	490000	415000	1.74165	47.2944	5.5636	up	C09727	ko00941,ko01061,ko01110
DeB1071	Protocatechuic aldehyde	Catechin derivatives	65200	36300	58400	12400	10700	7450	1.02972	0.191057	-2.38793	down	C16700	ko00950,ko01063
DeB195	6-Methylmercaptopurine	Nucleotide and its derivates	1480000	1040000	809000	3900000	7110000	5960000	1.02133	5.09763	2.34983	up	C16614	ko00983
DeB956	Guanosine 3',5'-cyclic monophosphate	Nucleotide and its derivates	9840	14700	9760	9	9	9	2.18399	0.000787172	-10.311	down	C00942	ko00230,ko04022,ko04270,ko04540,ko04611,ko04713,ko04730,ko04740,ko04744,ko04921,ko04923,ko04924,ko04925,ko04970,ko04976
DeB22257:57B5117:5417:63B5117:541717:73	Cyanidin 3,5-O-diglucoside (Cyanin)	Anthocyanins	140000	118000	83700	9	9	9	2.51141	7.90167e-05	-13.6275	down	C08639	ko00942
DeB225	Delphinidin 3-O-glucoside (Mirtillin)	Anthocyanins	897000	546000	399000	9	9	9	2.72191	1.4658e-05	-16.058	down	C12138	ko00942
DeB1057	Peonidin O-malonylhexoside	Anthocyanins	22100	9	28300	9	9	9	1.58226	0.000535619	-10.8665	down	--	--
DeB243	Petunidin 3-O-glucoside	Anthocyanins	109000	97500	76600	9	9	9	2.4881	9.53727e-05	-13.3561	down	C12139	ko00942
DeB502	Apigenin 7-O-glucoside (Cosmosiin)	Flavone	64900	34100	50500	9	9	9	2.39658	0.000180602	-12.4349	down	C04608	ko00944
DeB540	Apigenin O-malonylhexoside	Flavone	30800	23700	41800	9	9	9	2.33559	0.000280374	-11.8004	down	--	--
DeB626	Butin	Flavone	34600	27400	29700	2050	9	9	1.91506	0.0225518	-5.47061	down	C09614	ko00941
DeB593	Chrysin 5-O-glucoside (Toringin)	Flavone	4960	7680	4200	9	9	9	2.0689	0.00160333	-9.28472	down	--	--
DeB614	Chrysin O-malonylhexoside	Flavone	16400	12000	19900	9	9	9	2.23545	0.000559006	-10.8048	down	--	--
DeB1163	Chrysoeriol 5-O-hexoside	Flavone	9	9	9	131000	120000	123000	2.52692	13851.9	13.7578	up	--	--
DeB1203	Chrysoeriol 7-O-hexoside	Flavone	158000	9	157000	9	9	9	1.75642	8.57118e-05	-13.5101	down	--	--
DeB1164	Chrysoeriol O-acetylhexoside	Flavone	408000	376000	425000	9	9	6550	2.25095	0.00543259	-7.52414	down	--	--
DeB354	Chrysoeriol O-glucuronic acid-O-hexoside	Flavone	18700	3610	11200	9	9	9	2.14218	0.00080573	-10.2774	down	--	--
DeB549	Chrysoeriol O-malonylhexoside	Flavone	9	9	9	9	682	1170	1.20262	68.9259	6.10697	up	--	--
DeB1026	Luteolin O-hexosyl-O-hexosyl-O-hexoside	Flavone	85600	101000	63400	9	9	9	2.47006	0.000108	-13.1767	down	--	--
DeB403	Selgin 5-O-hexoside	Flavone	418000	296000	327000	35100	43500	45000	1.18889	0.118732	-3.07422	down	--	--
DeB493	Syringetin 7-O-hexoside	Flavone	9	9	9	3200	9	3370	1.36472	243.667	7.92877	up	--	--
DeB564	Tricetin O-malonylhexoside	Flavone	19800	14000	18000	9	9	9	2.24794	0.000521236	-10.9058	down	--	--
DeB1283	Tricin	Flavone	9	9	9	216000	9	9	1.00428	8000.67	12.9659	up	--	--
DeB1168	Tricin 5-O-hexoside	Flavone	74300	81600	83400	9	9	9	2.46695	0.000112829	-13.1136	down	--	--
DeB1099	Dihydromyricetin	Flavonol	9	9	9	14800	12500	16700	2.22414	1629.63	10.6703	up	C02906	ko00941,ko01110
DeB1243	Icariin (kaempferol 3,7-O-diglucoside 8-prenyl derivative)	Flavonol	75400	81200	55200	6140	9	4720	1.52402	0.0513173	-4.28441	down	--	--
DeB464	Isorhamnetin 5-O-hexoside	Flavonol	9	2770	2330	9	9	9	1.33477	0.00528479	-7.56394	down	--	--
DeB1135	Kaempferol 3-O-robinobioside (Biorobin)	Flavonol	9	9	8100	17500	25200	21400	1.68356	7.89603	2.98113	up	--	--
DeB1147	Kaempferol 3-O-rutinoside (Nicotiflorin)	Flavonol	9	9	9	18300	17700	25100	2.27196	2262.96	11.144	up	--	--
DeB1218	Myricetin	Flavonol	19400	23500	18600	9010	6360	7660	0.800633	0.374472	-1.49707	down
DeB386	Quercetin 7-O-malonylhexosyl-hexoside	Flavonol	11000	4490	17700	1640	2460	804	1.04501	0.147755	-2.75872	down	--	--
DeB429	6-C-hexosyl-apigenin O-sinapoylhexoside	Flavone C-glycosides	92500	65000	75600	9	9	9	2.46184	0.00011583	-13.0757	down	--	--
DeB370	6-C-hexosyl-hesperetin O-hexoside	Flavone C-glycosides	167000	35900	119000	9	6690	8260	1.50842	0.046471	-4.42753	down	--	--
DeB278	8-C-hexosyl-hesperetin O-hexoside	Flavone C-glycosides	170000	130000	120000	9	9	9	2.54053	6.42857e-05	-13.9251	down	--	--
DeB996	Chrysoeriol C-hexosyl-O-hexoside	Flavone C-glycosides	4060	11100	4460	9	9	9	2.07773	0.00137615	-9.50515	down	--	--
DeB1088	Eriodictyol C-hexoside	Flavone C-glycosides	1880000	1480000	1740000	46400	37600	42000	1.57296	0.0247059	-5.339	down	--	--
DeB1097	Luteolin C-hexoside	Flavone C-glycosides	9	9	9	165000	19500	9	1.65345	6833.67	12.7384	up	--	--
DeB1095	Afzelechin (3,5,7,4'-Tetrahydroxyflavan)	Flavanone	85000	78100	84000	9	9	9	2.47139	0.000109268	-13.1598	down	C09320	ko00941,ko01110
DeB1246	Isosakuranetin-7-neohesperidoside (Poncirin)	Flavanone	9	9	9	3370	2380	51600	2.07869	2124.07	11.0526	up	--	--
DeB624	Naringenin	Flavanone	30900	27400	25500	9	9	2220	1.8906	0.0267064	-5.22667	down	C00509	ko00941,ko00943,ko01061,ko01100,ko01110
DeB504	Naringenin 7-O-glucoside (Prunin)	Flavanone	34000	29900	30300	9	9	9	2.3369	0.000286624	-11.7686	down	C09099	ko00941
DeB1268	Naringenin chalcone	Flavanone	17200	16700	16400	9	9	9	2.24549	0.000536779	-10.8634	down	C06561	ko00941,ko01061,ko01100,ko01110
DeB557	Naringenin O-malonylhexoside	Flavanone	34900	25200	54500	2350	1580	9	1.58505	0.0343717	-4.86263	down	--	--
DeB1003	1-O-Caffeoyl quinic acid	Quinate and its derivatives	32200000	33800000	33000000	5160000	5130000	4530000	1.12755	0.149697	-2.73988	down	--	--
DeB998	5-O-p-coumaroyl quinic acid O-hexoside	Quinate and its derivatives	9	3810	4540	9	9	9	1.39189	0.00323005	-8.27423	down	--	--
DeB1038	5-O-p-coumaroyl shikimic acid O-hexoside	Quinate and its derivatives	28500	19800	20100	6660	9	9	1.72009	0.0976316	-3.35651	down	--	--
DeB1084	5-O-p-Coumaroylquinic acid	Quinate and its derivatives	370000	402000	356000	52300	53700	47500	1.15491	0.136082	-2.87746	down	--	--
DeB1127	Chlorogenic acid methyl ester	Quinate and its derivatives	9	9	9	10000000	11100000	10700000	3.05947	1.17778e+06	20.1676	up	--	--
DeB1032	Neochlorogenic acid (5-O-Caffeoylquinic acid)	Quinate and its derivatives	48700000	53000000	49500000	8050000	7960000	7330000	1.11811	0.154365	-2.69558	down	--	--
DeB985	Quinic acid O-di-glucuronic acid	Quinate and its derivatives	13700	14100	14800	4060	9	9	1.68248	0.0957277	-3.38492	down	--	--
DeB151	Allopurinol	Others	19400	10400	15100	9	5740	9	1.64364	0.128241	-2.96308	down	--	--
DeB1237	Arctiin	Others	141000	158000	140000	9	9	9	2.54792	6.15034e-05	-13.989	down	--	--
DeB212	Benzamide	Others	9	9	9	9	6240	6180	1.43584	460.333	8.84654	up	C09815	ko00627,ko01120
DeB1225	E-3,4,5'-Trihydroxy-3'-glucopyranosylstilbene	Others	11500	13800	14900	9	9	9	2.21074	0.000671642	-10.54	down	--	--
DeB238	Phenethylamine	Others	9	2290	2840	3510	10500	7910	1.06386	4.26542	2.09269	up	C05332	ko00360
DeB1079	1-O-beta-D-Glucopyranosyl sinapate	Hydroxycinnamoyl derivatives	5870	4710	9	49400	45200	46700	1.43541	13.344	3.73812	up	--	--
DeB1279	3,4-Dimethoxycinnamic acid	Hydroxycinnamoyl derivatives	453000	436000	459000	87400	78000	84800	1.06172	0.185608	-2.42967	down	--	--
DeB1272	4-Methoxycinnamic acid	Hydroxycinnamoyl derivatives	8160000	7140000	7860000	494000	367000	398000	1.39642	0.054361	-4.20129	down	--	--
DeB1080	Caffeic acid	Hydroxycinnamoyl derivatives	4990000	3030000	4880000	216000	164000	179000	1.44071	0.0433333	-4.52838	down	C01197	ko00940,ko01061,ko01100,ko01110,ko01220
DeB1138	Coniferyl alcohol	Hydroxycinnamoyl derivatives	28400	26400	31200	229000	219000	211000	1.16745	7.66279	2.93787	up	C00590	ko00940,ko01061,ko01100,ko01110
DeB1053	Syringin	Hydroxycinnamoyl derivatives	668000	786000	702000	132000	114000	114000	1.0932	0.166976	-2.58229	down	C01533	ko00940
DeB176	serotonin	Tryptamine derivatives	9	4120	3780	25900	35200	37200	1.40446	12.4289	3.63562	up	C00780	ko00380,ko01063,ko01100,ko04024,ko04080,ko04540,ko04721,ko04726,ko04742,ko04750,ko04976,ko07211
DeB355	Biotin	Vitamins	9	3120	9	37300	50200	60500	1.95767	47.1638	5.55961	up	C00120	ko00780,ko01100,ko02010,ko04977
DeB1019	6,7-dihydroxycoumarin 7-O-quinic acid	Coumarins	561000	544000	510000	72900	71200	73700	1.15783	0.134861	-2.89046	down	--	--
DeB388	6-Methoxy-7,8-DihydroxyCoumarin	Coumarins	9	9	20400	48700	46800	60500	1.76184	7.64032	2.93363	up	--	--
DeB1083	Esculetin (6,7-dihydroxycoumarin)	Coumarins	36400	25500	48800	9	9	9	2.35413	0.000243902	-12.0014	down	C09263	ko01061
DeB331	O-Feruloyl 2-hydroxylcoumarin	Coumarins	1440000	320000	2060000	68400	59700	47600	1.32455	0.0459948	-4.44239	down	--	--
DeB447	O-Feruloyl 4-hydroxylcoumarin	Coumarins	278000	185000	317000	9	9	9	2.61877	3.46154e-05	-14.8182	down	--	--
DeB1257	Calycosin	Isoflavone	9	9	9	30200	25500	27900	2.31962	3096.3	11.5963	up	C01562	ko00943,ko01110
DeB1308	Formononetin (4'-O-methyldaidzein)	Isoflavone	9	9	9	11900	13400	11300	2.19711	1355.56	10.4047	up	C00858	ko00943,ko01061,ko01110
DeB1248	Glycitein	Isoflavone	9	9	9	27000	24800	23600	2.30482	2792.59	11.4474	up	C14536	ko00943,ko01110
DeB1304	Dodecanedioic aicd	Organic acids	9	9	9	9	2740	3310	1.35389	224.407	7.80998	up	--	--
DeB1001	Homogentisic acid	Organic acids	30500	25700	38300	9	9	6620	1.7893	0.0702434	-3.83149	down	C00544	ko00130,ko00350,ko00643,ko01100,ko01120
DeB349	o-Anisic acid	Organic acids	10200	1470	2950	9	9	9	1.98244	0.00184679	-9.08077	down	--	--
DeB288	Sinapoyl malate	Organic acids	9	9	9	16900	10900	9210	2.19282	1370.74	10.4207	up	C02887	ko00940
DeB1076	Procyanidin B2	Proanthocyanidins	9	9	9	38900	46800	42200	2.38011	4737.04	12.2098	up	--	--
DeB1058	Procyanidin B3	Proanthocyanidins	9	9	9	23000	22300	18200	2.27905	2351.85	11.1996	up	--	--
DeB704	LysoPC 16:2 (2n isomer)	Lipids_Glycerophospholipids	10700	8540	7720	3930	2530	9	1.10167	0.239948	-2.05921	down	--	--
DeB761	LysoPC 17:0	Lipids_Glycerophospholipids	9	27200	5920	9	9	1290	1.00391	0.039482	-4.66266	down	--	--
DeB764	LysoPC 18:0	Lipids_Glycerophospholipids	13400	67200	13400	4290	3270	3930	1.01433	0.122234	-3.03228	down	--	--
DeB717	LysoPC 18:3 (2n isomer)	Lipids_Glycerophospholipids	2310000	2010000	2250000	490000	368000	448000	1.03825	0.198782	-2.33074	down	--	--
DeB742	LysoPE 16:0	Lipids_Glycerophospholipids	429000	3580000	387000	81700	86500	95200	1.12862	0.0599181	-4.06086	down	--	--
DeB1343	LysoPE 16:0 (2n isomer)	Lipids_Glycerophospholipids	85100	406000	75900	22100	23700	23300	1.01266	0.121869	-3.03659	down	--	--
DeB765	LysoPE 18:0	Lipids_Glycerophospholipids	863	10500	1010	9	9	9	1.87022	0.00218217	-8.84002	down	--	--
DeB748	LysoPE 18:1	Lipids_Glycerophospholipids	1860	3240	2550	9	9	9	1.93859	0.00352941	-8.14636	down	--	--
DeB1345	LysoPE 18:1 (2n isomer)	Lipids_Glycerophospholipids	112000	141000	87400	11400	13900	14200	1.19081	0.11604	-3.10731	down	--	--
DeB712	DGMG (18:1)	Lipids_Glycerolipids	148000	143000	140000	21000	16200	18000	1.17301	0.128074	-2.96495	down	--	--
DeB723	DGMG (18:2) isomer1	Lipids_Glycerolipids	661000	711000	584000	167000	80900	104000	1.0686	0.179908	-2.47467	down	--	--
DeB710	DGMG (18:2) isomer2	Lipids_Glycerolipids	13800	16300	17300	2330	1580	1660	1.19545	0.117511	-3.08914	down	--	--
DeB743	MAG (18:1) isomer1	Lipids_Glycerolipids	25500	41600	22800	9	9	3460	1.84797	0.0386874	-4.69199	down	--	--
DeB750	MAG (18:1) isomer2	Lipids_Glycerolipids	73100	107000	73200	17900	14800	15600	1.04174	0.190683	-2.39075	down	--	--
DeB730	MAG (18:3) isomer2	Lipids_Glycerolipids	318000	370000	282000	39400	39100	39300	1.18478	0.121443	-3.04165	down	--	--
DeB766	MAG (18:3) isomer4	Lipids_Glycerolipids	40400	48500	30100	5340	5540	5730	1.13703	0.13958	-2.84084	down	--	--
DeB711	MAG (18:3) isomer5	Lipids_Glycerolipids	1180000	1280000	975000	132000	106000	130000	1.21977	0.107132	-3.22253	down	--	--
DeB753	MGMG (18:2) isomer2	Lipids_Glycerolipids	44000	46100	44000	10000	8210	8010	1.0449	0.195526	-2.35457	down	--	--
DeB976	Salicylic acid O-glucoside	Phytohormones	9950000	9470000	8900000	93300	77800	88900	1.77232	0.00918079	-6.76717	down	--	--
