# Supplementary material for: Combining Metabolomics and Transcriptomics to Reveal the Mechanism of Coloration in Purple and Cream Mutant of Sweet Potato (Ipomoea batatas L.)
Source: Front Plant Sci. 2022 May 4;13:877695. doi: 10.3389/fpls.2022.877695 (PMC9116297; doi:10.3389/fpls.2022.877695)
Supplement: Supplementary file 5 [file Table_5.XLSX]

## Sheet: Sheet1
Compound Name	CAS	Molecular Formula	Identification	Class	RI	RT	Xuzi201-1	Xuzi201-2	Xuzi201-3	M1001-1	M1001-2	M1001-3
Toluene	108-88-3	C7H8	RI, MS	benzene	765	9.53	0.421622	0.456081	0.399884	0.849327	0.742343	0.615342
Hexanal	66-25-1	C6H12O	RI, MS	aldehydes	799	10.48	0.140127	0.137776	0.162861	0.37976	0.332627	0.404954
2,4-Dimethyl-1-heptene	19549-87-2	C9H18	RI, MS	alkene	840	11.81	-	-	-	0.0353988	0.0559482	0.0537582
(E)-2-Hexenal	6728-26-3	C6H10O	RI, MS	aldehydes	851	12.19	0.0232979	0.0225775	0.0244256	0.0640676	0.0624072	0.0773137
1-Hexanol	111-27-3	C6H14O	RI, MS	alcohol	866	12.68	0.00815916	0.00914397	0.0118677	0.0130157	0.0141775	0.020357
1,3-dimethyl-Benzene	108-38-3	C8H10	RI, MS	benzene	871	12.84	0.02366	0.0215442	0.0200998	0.0564128	0.0536481	0.0528451
Styrene	100-42-5	C8H8	RI, MS	alkene	892	13.53	0.0370742	0.0301665	0.0329281	0.0444598	0.0448185	0.052409
Heptanal	111-71-7	C7H14O	RI, MS	aldehydes	900	13.81	0.0145579	0.0132263	0.0146131	0.0310564	0.0288186	0.0366649
(E,E)-2,4-Hexadienal	142-83-6	C6H8O	RI, MS	aldehydes	909	14.11	0.00501576	0.00591135	0.0066206	0.0132438	0.0161298	0.0143378
alpha-pinene	7785-70-8	C10H16	RI, MS	alkene	936	15.03	0.0138069	0.0125004	0.0108831	0.0400222	0.0367062	0.0425819
(E)-2-Heptenal	18829-55-5	C7H12O	RI, MS	aldehydes	956	15.68	0.0252871	0.021358	0.0212234	0.0752769	0.0827779	0.100491
Benzaldehyde	100-52-7	C7H6O	RI, MS	aldehydes	963	15.92	0.0789462	0.0703704	0.0725489	0.117007	0.14752	0.156423
1-Octen-3-ol	3391-86-4	C8H16O	RI, MS	alcohol	978	16.44	0.219779	0.238036	0.252287	0.398275	0.405958	0.490848
2,3-Octanedione	585-25-1	C8H14O2	RI, MS	ketone	982	16.58	0.0196569	0.0175131	0.019853	0.0390306	0.0359657	0.047955
2-pentyl-Furan	3777-69-3	C9H14O	RI, MS	furan	990	16.83	0.122739	0.0987943	0.131772	0.183416	0.214742	0.274973
(E,Z)-2,4-Heptadienal	4313-02-4	C7H10O	RI, MS	aldehydes	995	17.01	0.0379716	0.0345894	0.0366117	0.0647209	0.050136	0.0675014
2-Octanol	123-96-6	C8H18O	RI, MS	alcohol	999	17.15	-	0.0126106	0.0121298	0.0181501	0.0185208	0.0223557
Octanal	124-13-0	C8H16O	RI, MS	aldehydes	1002	17.24	0.00735767	0.00484562	0.00500971	0.00972631	0.00899631	0.0137056
(E,E)-2,4-Heptadienal	4313-03-5	C7H10O	RI, MS	aldehydes	1010	17.51	0.0659359	0.0611709	0.0637249	0.0898929	0.0935969	0.117509
2-ethyl-1-Hexanol	104-76-7	C8H18O	RI, MS	alcohol	1026	18.04	0.034671	0.0298069	0.0353767	0.0461642	0.0441063	0.0535051
3-Octen-2-one	1669-44-9	C8H14O	RI, MS	ketone	1036	18.36	0.00735472	0.00697419	0.0102735	0.0225062	0.0242374	0.0292485
Benzeneacetaldehyde	122-78-1	C8H8O	RI, MS	aldehydes	1044	18.64	0.0947303	0.0893446	0.0885637	0.127552	0.165647	0.220465
beta-Ocimene	13877-91-3	C10H16	RI, MS	alkene	1046	18.69	0.0149152	0.0165341	0.017416	-	-	-
(E)-2-Octenal	2548-87-0	C8H14O	RI, MS	aldehydes	1057	19.05	0.0690186	0.0658383	0.0655342	0.150563	0.194124	0.222302
(E)-2-Octen-1-ol	18409-17-1	C8H16O	RI, MS	alcohol	1064	19.29	0.00620221	0.00534801	0.00654824	0.0164763	0.0169164	0.0226911
(E, E)-3,5-Octadien-2-one	30086-02-3	C8H12O	RI, MS	ketone	1067	19.38	0.0342679	0.0275505	0.0287072	0.050967	0.0586702	0.0659649
4-methyl-Benzaldehyde	104-87-0	C8H8O	RI, MS	aldehydes	1071	19.5	-	-	-	0.00772335	0.00828285	0.0100266
Guaiacol	90-05-1	C7H8O2	RI, MS	phenol	1085	19.96	0.0322557	0.0388957	0.050784	0.104034	0.121266	0.138133
Linalool	78-70-6	C10H18O	RI, MS	alcohol	1098	20.39	0.00938064	-	0.0100898	-	0.00917106	0.0136043
Nonanal	124-19-6	C9H18O	RI, MS	aldehydes	1102	20.53	0.0633878	0.0586735	0.067766	0.103664	0.105107	0.129138
Camphor	76-22-2	C10H16O	RI, MS	ketone	1153	22.09	0.0687836	0.0632178	0.0989903	-	-	-
(E)-2-Nonenal	18829-56-6	C9H16O	RI, MS	aldehydes	1158	22.26	0.117569	0.131017	0.158578	0.288299	0.345152	0.414799
Naphthalene	91-20-3	C10H8	RI, MS	aromatic	1191	23.29	0.0056379	0.00532205	0.00949215	-	-	-
(-)-Myrtenol	515-00-4	C10H16O	RI, MS	alkene	1192	23.31	0.0327984	0.0313803	0.0346228	0.0460094	0.0483718	0.0626621
Methyl salicylate	119-36-8	C8H8O3	RI, MS	ester	1194	23.38	-	-	-	0.00635775	0.00833035	0.00821496
(E,E)-2,4-Nonadienal	5910-87-2	C9H14O	RI, MS	aldehydes	1214	23.96	0.0704622	0.0637018	0.075378	0.144699	0.170347	0.176289
Nerol	106-25-2	C10H18O	RI, MS	alcohol	1222	24.21	0.252954	0.226998	0.23663	0.290189	0.306598	0.330454
iso-Geraniol	5944-20-7	C10H18O	RI, MS	alcohol	1226	24.32	0.0108401	0.0414149	0.0395078	0.0485844	0.0472079	0.0497938
Neral	106-26-3	C10H16O	RI, MS	aldehydes	1237	24.63	0.0101987	0.00931243	0.0124122	0.015059	0.0208764	0.0255102
Geraniol	106-24-1	C10H18O	RI, MS	alcohol	1246	24.91	0.782261	0.701108	0.737806	0.542636	0.565091	0.57371
(E)-Citral	141-27-5	C10H16O	RI, MS	aldehydes	1265	25.45	0.0212837	0.0203861	0.0259794	0.0258623	0.0343573	0.0387825
p-Cymen-7-ol	536-60-7	C10H14O	RI, MS	alcohol	1291	26.2	0.059108	0.0502135	0.0493198	0.0521548	0.0608438	0.0575531
(E,Z)-2,4-Decadienal	25152-83-4	C10H16O	RI, MS	aldehydes	1292	26.23	0.115641	0.111422	0.155716	0.359209	0.560785	0.58479
p-Mentha-1,8-dien-7-ol	536-59-4	C10H16O	RI, MS	alcohol	1300	26.46	0.013973	0.0130334	0.0129512	0.0170724	0.0187087	0.0192992
(E,E)-2,4-Decadienal	25152-84-5	C10H16O	RI, MS	aldehydes	1316	26.91	0.147964	0.155016	0.241446	0.504809	0.752477	0.918832
2-Undecenal	2463-77-6	C11H20O	RI, MS	aldehydes	1361	28.14	-	-	-	0.00979784	0.00972446	0.0107686
Vanillin	121-33-5	C8H8O3	RI, MS	aldehydes	1393	29.02	0.0606034	0.0563546	0.0600512	0.0339032	0.0406828	0.0478166
Cyperene	2387-78-2	C15H24	MS	alkene	1414	29.57	0.0238121	0.0186246	0.0225508	0.0309156	0.0468404	0.0374884
gamma-Elemene	29873-99-2	C15H24	RI, MS	alkene	1432	30.05	0.02972	0.0218906	0.0219377	0.0217993	0.0305403	0.0275115
Nerylacetone	3879-26-3	C13H22O	RI, MS	ketone	1443	30.32	0.0269413	0.0230821	0.0293223	0.033249	0.041654	0.0396521
Guaia-6-9-diene	36577-33-0	C15H24	RI, MS	alkene	1447	30.42	0.0117504	0.00951314	0.0102822	0.0106254	0.01685	0.0132412
Humulene	6753-98-6	C15H24	RI, MS	alkene	1465	30.88	0.0376497	0.0348671	0.0367011	0.034401	0.0472844	0.0419945
trans-beta-Ionone	79-77-6	C13H20O	RI, MS	ketone	1479	31.25	-	-	-	0.0104782	0.0160972	-
