# Supplementary material for: Combining Metabolomics and Transcriptomics to Reveal the Mechanism of Coloration in Purple and Cream Mutant of Sweet Potato (Ipomoea batatas L.)
Source: Front Plant Sci. 2022 May 4;13:877695. doi: 10.3389/fpls.2022.877695 (PMC9116297; doi:10.3389/fpls.2022.877695)
Supplement: Supplementary file 6 [file Table_6.XLSX]

## Sheet: Sheet1
GeneID	COG_class	COG_class_annotation	GO_annotation	KEGG_annotation	KOG_class	KOG_class_annotation	Pfam_annotation	Swissprot_annotation	nr_annotation
TRINITY_DN4250_c0_g2	--	--	--	--	--	--	--	--	PREDICTED: uncharacterized protein LOC105156004 [Sesamum indicum]
TRINITY_DN60620_c0_g7	--	--	Molecular Function: zinc ion binding (GO:0008270);;	--	--	--	--	Putative E3 ubiquitin-protein ligase RF298 OS=Arabidopsis thaliana GN=RF298 PE=2 SV=1	PREDICTED: putative E3 ubiquitin-protein ligase RF298 [Vitis vinifera]
TRINITY_DN57294_c0_g2	--	--	Molecular Function: cysteine-type endopeptidase activity (GO:0004197);; Cellular Component: extracellular space (GO:0005615);; Cellular Component: lysosome (GO:0005764);; Biological Process: proteolysis involved in cellular protein catabolic process (GO:0051603);;	--	[T]	Signal transduction mechanisms	--	Oryzain beta chain OS=Oryza sativa subsp. japonica GN=Os04g0670200 PE=1 SV=2	PREDICTED: low-temperature-induced cysteine proteinase-like, partial [Solanum lycopersicum]
TRINITY_DN19888_c0_g1	--	--	Cellular Component: cytosol (GO:0005829);; Cellular Component: plastid chromosome (GO:0009508);; Cellular Component: chloroplast thylakoid membrane (GO:0009535);; Cellular Component: chloroplast stroma (GO:0009570);; Cellular Component: chloroplast envelope (GO:0009941);; Biological Process: thylakoid membrane organization (GO:0010027);; Biological Process: vesicle organization (GO:0016050);;	--	--	--	--	Membrane-associated 30 kDa protein, chloroplastic OS=Pisum sativum GN=IM30 PE=2 SV=1	hypothetical protein CISIN_1g019853mg [Citrus sinensis]
TRINITY_DN57572_c0_g2	[S]	Function unknown	--	--	--	--	Trm112p-like protein	Protein preY, mitochondrial OS=Xenopus tropicalis GN=pyurf PE=2 SV=1	PREDICTED: protein preY, mitochondrial [Nicotiana sylvestris]
TRINITY_DN65334_c0_g1	--	--	Molecular Function: nucleic acid binding (GO:0003676);;	K11135|1.21039e-15|vvi:100246733|G patch domain-containing protein 4; K11135 Pin2-interacting protein X1 (A)	[AD]	--	--	--	PREDICTED: G patch domain-containing protein 4 [Nicotiana tomentosiformis]
TRINITY_DN71619_c0_g2	--	--	Biological Process: regulation of transcription, DNA-templated (GO:0006355);;	--	--	--	GRAS domain family	Scarecrow-like protein 4 OS=Arabidopsis thaliana GN=SCL4 PE=2 SV=1	Chitin-inducible gibberellin-responsive protein, putative isoform 1 [Theobroma cacao]
TRINITY_DN73303_c0_g2	--	--	Molecular Function: ATP binding (GO:0005524);; Biological Process: metabolic process (GO:0008152);; Cellular Component: integral component of membrane (GO:0016021);; Cellular Component: cytoplasmic membrane-bounded vesicle (GO:0016023);; Molecular Function: ATPase activity, coupled to transmembrane movement of substances (GO:0042626);; Biological Process: transmembrane transport (GO:0055085);;	--	[Q]	Secondary metabolites biosynthesis, transport and catabolism	ABC transporter transmembrane region;; ABC transporter transmembrane region	ABC transporter C family member 5 OS=Arabidopsis thaliana GN=ABCC5 PE=2 SV=2	PREDICTED: putative ABC transporter C family member 15 isoform X2 [Nicotiana tomentosiformis]
TRINITY_DN73991_c0_g27	--	--	Cellular Component: extracellular region (GO:0005576);; Cellular Component: cell wall (GO:0005618);; Biological Process: plant-type cell wall organization (GO:0009664);; Cellular Component: membrane (GO:0016020);;	--	--	--	Lytic transglycolase	Expansin-A1 OS=Arabidopsis thaliana GN=EXPA1 PE=2 SV=1	PREDICTED: expansin-A1-like [Erythranthe guttata]
TRINITY_DN74069_c0_g15	--	--	Cellular Component: integral component of membrane (GO:0016021);;	--	--	--	--	--	PREDICTED: uncharacterized protein LOC104246386 [Nicotiana sylvestris]
TRINITY_DN72746_c0_g2	--	--	Molecular Function: catalytic activity (GO:0003824);; Biological Process: metabolic process (GO:0008152);; Cellular Component: chloroplast (GO:0009507);; Molecular Function: metal ion binding (GO:0046872);;	--	--	--	--	--	BnaUnng00860D [Brassica napus]
TRINITY_DN73286_c0_g13	[M]	Cell wall/membrane/envelope biogenesis	Biological Process: metabolic process (GO:0008152);; Cellular Component: integral component of membrane (GO:0016021);; Molecular Function: transferase activity, transferring glycosyl groups (GO:0016757);;	K03843|1.03845e-32|rcu:RCOM_0611740|alpha-1,3-mannosyltransferase, putative; K03843 alpha-1,3/alpha-1,6-mannosyltransferase [EC:2.4.1.132 2.4.1.257] (A)	[M]	Cell wall/membrane/envelope biogenesis	Glycosyl transferases group 1	Alpha-1,3/1,6-mannosyltransferase ALG2 OS=Rhizomucor pusillus GN=ALG2 PE=1 SV=1	PREDICTED: alpha-1,3/1,6-mannosyltransferase ALG2 [Solanum tuberosum]
TRINITY_DN69456_c0_g9	--	--	Molecular Function: cysteine-type endopeptidase activity (GO:0004197);; Cellular Component: extracellular space (GO:0005615);; Cellular Component: lysosome (GO:0005764);; Biological Process: proteolysis involved in cellular protein catabolic process (GO:0051603);;	K16292|2.50139e-21|vvi:100247167|senescence-specific cysteine protease SAG39; K16292 KDEL-tailed cysteine endopeptidase [EC:3.4.22.-] (A)	[O]	Posttranslational modification, protein turnover, chaperones	Papain family cysteine protease;; Peptidase C1-like family	Senescence-specific cysteine protease SAG12 OS=Arabidopsis thaliana GN=SAG12 PE=1 SV=1	PREDICTED: zingipain-2-like [Solanum lycopersicum]
TRINITY_DN55394_c0_g5	--	--	--	--	[T]	Signal transduction mechanisms	NB-ARC domain	Putative late blight resistance protein homolog R1B-12 OS=Solanum demissum GN=R1B-12 PE=3 SV=2	PREDICTED: putative late blight resistance protein homolog R1A-3 [Solanum lycopersicum]
TRINITY_DN68684_c1_g13	--	--	Cellular Component: cell wall (GO:0005618);; Cellular Component: plasma membrane (GO:0005886);; Biological Process: gibberellic acid mediated signaling pathway (GO:0009740);; Biological Process: seed dormancy process (GO:0010162);; Biological Process: chlorophyll biosynthetic process (GO:0015995);;	--	--	--	Protein of unknown function (DUF642)	--	PREDICTED: uncharacterized protein LOC104120779 [Nicotiana tomentosiformis]
TRINITY_DN66383_c0_g1	--	--	Cellular Component: cytoplasm (GO:0005737);; Cellular Component: integral component of membrane (GO:0016021);; Molecular Function: monodehydroascorbate reductase (NADH) activity (GO:0016656);; Biological Process: cell redox homeostasis (GO:0045454);; Molecular Function: flavin adenine dinucleotide binding (GO:0050660);; Biological Process: oxidation-reduction process (GO:0055114);;	K08232|7.59058e-77|vvi:100233035|monodehydroascorbate reductase (EC:1.6.5.4); K08232 monodehydroascorbate reductase (NADH) [EC:1.6.5.4] (A)	[R]	General function prediction only	--	Monodehydroascorbate reductase OS=Solanum lycopersicum GN=AFRR PE=1 SV=1	monodehydroascorbate reductase [Ipomoea batatas]
TRINITY_DN72796_c3_g7	--	--	Biological Process: guanosine tetraphosphate metabolic process (GO:0015969);;	--	--	--	--	--	putative RelA/SpoT protein [Ipomoea trifida]
TRINITY_DN71035_c0_g2	--	--	Molecular Function: aspartic-type endopeptidase activity (GO:0004190);; Biological Process: proteolysis (GO:0006508);; Biological Process: protein catabolic process (GO:0030163);; Cellular Component: anchored component of membrane (GO:0031225);;	--	[O]	Posttranslational modification, protein turnover, chaperones	Xylanase inhibitor C-terminal;; Eukaryotic aspartyl protease;; Xylanase inhibitor N-terminal;; Xylanase inhibitor N-terminal	Aspartic proteinase-like protein 1 OS=Arabidopsis thaliana GN=At5g10080 PE=1 SV=1	PREDICTED: aspartic proteinase-like protein 1 [Nicotiana sylvestris]
TRINITY_DN73191_c0_g11	[RTKL]	--	Molecular Function: protein serine/threonine kinase activity (GO:0004674);; Molecular Function: ATP binding (GO:0005524);; Biological Process: protein phosphorylation (GO:0006468);; Biological Process: signal transduction (GO:0007165);; Cellular Component: integral component of membrane (GO:0016021);;	--	[T]	Signal transduction mechanisms	Protein kinase domain;; Protein tyrosine kinase	CBL-interacting serine/threonine-protein kinase 25 OS=Arabidopsis thaliana GN=CIPK25 PE=2 SV=1	CBL-interacting protein kinase 25 [Theobroma cacao]
TRINITY_DN72546_c1_g5	--	--	Cellular Component: protein phosphatase type 2A complex (GO:0000159);; Cellular Component: nucleus (GO:0005634);; Biological Process: regulation of transcription, DNA-templated (GO:0006355);; Molecular Function: protein phosphatase type 2A regulator activity (GO:0008601);; Biological Process: auxin-activated signaling pathway (GO:0009734);; Cellular Component: integral component of membrane (GO:0…	K11584|6.21404e-41|rcu:RCOM_0804590|protein phosphatase 2a, regulatory subunit, putative; K11584 serine/threonine-protein phosphatase 2A regulatory subunit B' (A)	[T]	Signal transduction mechanisms	Protein phosphatase 2A regulatory B subunit (B56 family)	Serine/threonine protein phosphatase 2A 57 kDa regulatory subunit B' iota isoform OS=Arabidopsis thaliana GN=B'IOTA PE=2 SV=1	PREDICTED: serine/threonine protein phosphatase 2A 57 kDa regulatory subunit B' iota isoform-like [Nicotiana tomentosiformis]
TRINITY_DN72278_c3_g10	--	--	--	--	--	--	--	--	PREDICTED: uncharacterized protein DDB_G0290685 [Erythranthe guttata]
TRINITY_DN62761_c2_g11	--	--	--	--	--	--	--	--	PREDICTED: putative disease resistance protein RGA3 [Nicotiana sylvestris]
TRINITY_DN68381_c0_g2	--	--	--	--	--	--	Domain of unknown function (DUF3511)	--	PREDICTED: uncharacterized protein LOC104121539 [Nicotiana tomentosiformis]
TRINITY_DN70096_c3_g10	--	--	Biological Process: maturation of SSU-rRNA from tricistronic rRNA transcript (SSU-rRNA, 5.8S rRNA, LSU-rRNA) (GO:0000462);; Molecular Function: structural constituent of ribosome (GO:0003735);; Biological Process: translation (GO:0006412);; Biological Process: nucleotide biosynthetic process (GO:0009165);; Cellular Component: chloroplast (GO:0009507);; Cellular Component: membrane (GO:0016020);; …	--	[J]	Translation, ribosomal structure and biogenesis	Ribosomal protein S8e	40S ribosomal protein S8 OS=Oryza sativa subsp. japonica GN=RPS8 PE=2 SV=2	hypothetical protein POPTR_0017s14180g [Populus trichocarpa]
TRINITY_DN71238_c6_g44	--	--	--	K03231|8.15696e-08|osa:4331812|Os03g0177900; K03231 elongation factor 1-alpha (A)	[J]	Translation, ribosomal structure and biogenesis	--	Elongation factor 1-alpha OS=Nicotiana tabacum PE=2 SV=1	elongation factor 1-alpha, partial [Oryza sativa Indica Group]
TRINITY_DN70253_c0_g3	--	--	Molecular Function: ubiquitin-protein transferase activity (GO:0004842);; Biological Process: protein ubiquitination (GO:0016567);; Biological Process: protein autophosphorylation (GO:0046777);; Molecular Function: transmembrane receptor protein serine/threonine kinase binding (GO:0070696);;	--	--	--	--	--	PREDICTED: U-box domain-containing protein 14 [Nicotiana tomentosiformis]
TRINITY_DN64152_c0_g1	--	--	--	--	--	--	tify domain;; Divergent CCT motif	Protein TIFY 6B OS=Arabidopsis thaliana GN=TIFY6B PE=1 SV=1	PREDICTED: protein TIFY 6B isoform X1 [Solanum lycopersicum]
TRINITY_DN73708_c0_g16	--	--	Cellular Component: cell (GO:0005623);; Molecular Function: electron carrier activity (GO:0009055);; Molecular Function: protein disulfide oxidoreductase activity (GO:0015035);; Biological Process: cell redox homeostasis (GO:0045454);; Biological Process: oxidation-reduction process (GO:0055114);;	--	[O]	Posttranslational modification, protein turnover, chaperones	Glutaredoxin	Uncharacterized protein At3g28850 OS=Arabidopsis thaliana GN=At3g28850 PE=3 SV=1	PREDICTED: uncharacterized protein At3g28850 [Ricinus communis]
TRINITY_DN59804_c0_g2	--	--	Molecular Function: mRNA binding (GO:0003729);; Cellular Component: U1 snRNP (GO:0005685);; Biological Process: mRNA splice site selection (GO:0006376);; Cellular Component: U2-type prespliceosome (GO:0071004);;	--	[A]	RNA processing and modification	--	Putative RNA-binding protein Luc7-like 2 OS=Homo sapiens GN=LUC7L2 PE=1 SV=2	hypothetical protein Csa_2G099460 [Cucumis sativus]
TRINITY_DN60768_c6_g6	--	--	--	--	--	--	--	Chalcone--flavonone isomerase OS=Ipomoea purpurea GN=CHI PE=2 SV=1	RecName: Full=Chalcone--flavonone isomerase; Short=Chalcone isomerase
TRINITY_DN72002_c1_g15	--	--	--	--	--	--	--	Protein OSB2, chloroplastic OS=Arabidopsis thaliana GN=OSB2 PE=1 SV=2	PREDICTED: protein OSB2, chloroplastic [Nicotiana sylvestris]
TRINITY_DN73233_c0_g8	[K]	Transcription	Molecular Function: plastid sigma factor activity (GO:0001053);; Molecular Function: DNA binding (GO:0003677);; Molecular Function: sequence-specific DNA binding transcription factor activity (GO:0003700);; Biological Process: DNA-templated transcription, initiation (GO:0006352);; Cellular Component: chloroplast (GO:0009507);; Biological Process: response to blue light (GO:0009637);; Biological P…	K03093|3.37155e-47|ath:AT5G24120|SIGE; RNA polymerase sigma factor 5; K03093 RNA polymerase sigma factor (A)	--	--	Sigma-70, region 4	RNA polymerase sigma factor sigE, chloroplastic/mitochondrial OS=Arabidopsis thaliana GN=SIGE PE=1 SV=1	PREDICTED: RNA polymerase sigma factor sigE, chloroplastic/mitochondrial isoform X3 [Solanum lycopersicum]
TRINITY_DN45770_c0_g1	--	--	Cellular Component: nucleus (GO:0005634);; Cellular Component: cytoplasm (GO:0005737);; Molecular Function: 3'-5' exonuclease activity (GO:0008408);; Biological Process: nucleic acid phosphodiester bond hydrolysis (GO:0090305);;	--	[R]	General function prediction only	3'-5' exonuclease	Werner Syndrome-like exonuclease OS=Arabidopsis thaliana GN=WEX PE=1 SV=1	unnamed protein product [Coffea canephora]
TRINITY_DN72937_c1_g5	--	--	Biological Process: rRNA processing (GO:0006364);; Biological Process: tRNA metabolic process (GO:0006399);; Cellular Component: chloroplast (GO:0009507);; Biological Process: chloroplast organization (GO:0009658);; Biological Process: isopentenyl diphosphate biosynthetic process, methylerythritol 4-phosphate pathway (GO:0019288);; Biological Process: protein targeting to chloroplast (GO:0045036)…	--	--	--	--	--	PREDICTED: pentatricopeptide repeat-containing protein At1g02150 [Solanum pennellii]
TRINITY_DN73629_c3_g4	[G]	Carbohydrate transport and metabolism	Molecular Function: hydrolase activity, hydrolyzing O-glycosyl compounds (GO:0004553);; Cellular Component: extracellular region (GO:0005576);; Cellular Component: cytosol (GO:0005829);; Biological Process: carbohydrate metabolic process (GO:0005975);; Cellular Component: plant-type cell wall (GO:0009505);; Cellular Component: plasmodesma (GO:0009506);; Biological Process: systemic acquired resis…	K05349|8.82411e-74|ath:AT5G20950|glycosyl hydrolase family protein; K05349 beta-glucosidase [EC:3.2.1.21] (A)	--	--	Glycosyl hydrolase family 3 N terminal domain	Beta-glucosidase BoGH3B OS=Bacteroides ovatus (strain ATCC 8483 / DSM 1896 / JCM 5824 / NCTC 11153) GN=BACOVA_02659 PE=1 SV=1	PREDICTED: lysosomal beta glucosidase-like [Sesamum indicum]
TRINITY_DN66330_c0_g1	[G]	Carbohydrate transport and metabolism	Molecular Function: catalytic activity (GO:0003824);; Biological Process: response to light stimulus (GO:0009416);; Cellular Component: plastid (GO:0009536);; Biological Process: primary metabolic process (GO:0044238);; Biological Process: cellular biosynthetic process (GO:0044249);; Biological Process: single-organism biosynthetic process (GO:0044711);; Biological Process: single-organism cellul…	K00975|3.59493e-13|vvi:100240927|glucose-1-phosphate adenylyltransferase small subunit, chloroplastic; K00975 glucose-1-phosphate adenylyltransferase [EC:2.7.7.27] (A)	[M]	Cell wall/membrane/envelope biogenesis	--	Glucose-1-phosphate adenylyltransferase small subunit, chloroplastic OS=Solanum lycopersicum PE=2 SV=1	ADP-glucose pyrophosphorylase catalytic subunit [Perilla frutescens]
TRINITY_DN45557_c0_g1	--	--	Molecular Function: ribokinase activity (GO:0004747);; Biological Process: D-ribose metabolic process (GO:0006014);; Biological Process: carbohydrate phosphorylation (GO:0046835);;	K00847|3.16859e-09|ath:AT1G06020|putative fructokinase-3; K00847 fructokinase [EC:2.7.1.4] (A)	[G]	Carbohydrate transport and metabolism	--	Fructokinase OS=Solanum tuberosum PE=2 SV=1	PREDICTED: fructokinase-2 isoform X2 [Nicotiana sylvestris]
TRINITY_DN45372_c0_g3	--	--	Cellular Component: Golgi apparatus (GO:0005794);; Biological Process: intracellular protein transport (GO:0006886);; Molecular Function: protein transporter activity (GO:0008565);; Biological Process: vesicle-mediated transport (GO:0016192);; Cellular Component: clathrin adaptor complex (GO:0030131);;	K12391|1.41757e-28|vvi:100241508|AP-1 complex subunit gamma-2; K12391 AP-1 complex subunit gamma-1 (A)	[U]	Intracellular trafficking, secretion, and vesicular transport	Reverse transcriptase-like	AP-1 complex subunit gamma-2 OS=Arabidopsis thaliana GN=At1g60070 PE=1 SV=2	PREDICTED: uncharacterized protein LOC105974598 [Erythranthe guttata]
TRINITY_DN73235_c1_g1	--	--	--	--	--	--	--	--	stress related protein [Ipomoea batatas]
TRINITY_DN70457_c3_g3	--	--	Molecular Function: sequence-specific DNA binding transcription factor activity (GO:0003700);; Biological Process: regulation of transcription, DNA-templated (GO:0006355);; Molecular Function: sequence-specific DNA binding (GO:0043565);;	--	--	--	--	ABSCISIC ACID-INSENSITIVE 5-like protein 7 OS=Arabidopsis thaliana GN=ABF4 PE=1 SV=1	transcription factor BZIP1 [Catharanthus roseus]
TRINITY_DN31107_c0_g1	--	--	Cellular Component: extracellular region (GO:0005576);; Cellular Component: cell wall (GO:0005618);; Biological Process: defense response to bacterium (GO:0042742);; Biological Process: defense response to fungus (GO:0050832);;	--	[R]	General function prediction only	Barwin family	Pathogenesis-related protein PR-4B OS=Nicotiana tabacum PE=2 SV=1	hypothetical protein PRUPE_ppa012991mg [Prunus persica]
TRINITY_DN73351_c0_g1	--	--	Molecular Function: ATP binding (GO:0005524);; Biological Process: ATP hydrolysis coupled proton transport (GO:0015991);; Cellular Component: proton-transporting V-type ATPase, V1 domain (GO:0033180);; Biological Process: ATP metabolic process (GO:0046034);; Molecular Function: proton-transporting ATPase activity, rotational mechanism (GO:0046961);;	K02145|2.56578e-11|rcu:RCOM_1573740|ATP synthase alpha subunit vacuolar, putative (EC:3.6.3.15); K02145 V-type H+-transporting ATPase subunit A [EC:3.6.3.14] (A)	[C]	Energy production and conversion	--	V-type proton ATPase catalytic subunit A OS=Arabidopsis thaliana GN=VHA-A PE=1 SV=1	PREDICTED: V-type proton ATPase catalytic subunit A-like [Solanum pennellii]
TRINITY_DN60668_c3_g3	--	--	--	--	--	--	Protein of unknown function (DUF4050)	--	PREDICTED: uncharacterized protein LOC101248987 [Solanum lycopersicum]
TRINITY_DN39087_c0_g2	[G]	Carbohydrate transport and metabolism	Molecular Function: isomerase activity (GO:0016853);;	K01803|1.45961e-19|ath:AT3G55440|TPI; triosephosphate isomerase; K01803 triosephosphate isomerase (TIM) [EC:5.3.1.1] (A)	[G]	Carbohydrate transport and metabolism	--	Triosephosphate isomerase, cytosolic OS=Arabidopsis thaliana GN=CTIMC PE=1 SV=2	PREDICTED: triosephosphate isomerase, cytosolic [Sesamum indicum]
TRINITY_DN60173_c0_g1	--	--	--	K02183|8.10006e-09|vvi:100249271|probable calcium-binding protein CML45; K02183 calmodulin (A)	--	--	--	--	PREDICTED: probable calcium-binding protein CML45 [Nicotiana tomentosiformis]
TRINITY_DN50247_c0_g7	--	--	--	--	--	--	CHCH-CHCH-like Cx9C, IMS import disulfide relay-system,	--	PREDICTED: uncharacterized protein LOC104227118 [Nicotiana sylvestris]
TRINITY_DN69507_c1_g10	--	--	Biological Process: biological regulation (GO:0065007);;	--	--	--	--	--	PREDICTED: transcription factor TCP20 [Jatropha curcas]
TRINITY_DN64118_c1_g1	[F]	Nucleotide transport and metabolism	Molecular Function: uridine kinase activity (GO:0004849);; Molecular Function: ATP binding (GO:0005524);; Cellular Component: cytosol (GO:0005829);; Biological Process: pyrimidine nucleobase metabolic process (GO:0006206);; Cellular Component: chloroplast (GO:0009507);; Biological Process: phosphorylation (GO:0016310);; Molecular Function: transferase activity, transferring glycosyl groups (GO:00…	--	[TZ]	--	Uracil phosphoribosyltransferase;; Phosphoribulokinase / Uridine kinase family;; Dephospho-CoA kinase;; Zeta toxin	Uridine kinase-like protein 1, chloroplastic OS=Arabidopsis thaliana GN=UKL1 PE=1 SV=1	PREDICTED: uridine kinase-like protein 1, chloroplastic [Nicotiana tomentosiformis]
TRINITY_DN72646_c0_g6	--	--	--	--	--	--	--	--	PREDICTED: uncharacterized protein LOC105635544 [Jatropha curcas]
TRINITY_DN69346_c1_g1	--	--	Molecular Function: sequence-specific DNA binding transcription factor activity (GO:0003700);; Biological Process: regulation of transcription, DNA-templated (GO:0006355);; Molecular Function: sequence-specific DNA binding (GO:0043565);;	K14431|1.46734e-134|vvi:100249156|transcription factor TGA1; K14431 transcription factor TGA (A)	--	--	Seed dormancy control;; bZIP transcription factor;; Basic region leucine zipper	TGACG-sequence-specific DNA-binding protein TGA-1A OS=Nicotiana tabacum GN=TGA1A PE=1 SV=1	PREDICTED: TGACG-sequence-specific DNA-binding protein TGA-1A [Nicotiana sylvestris]
TRINITY_DN9854_c0_g1	--	--	Molecular Function: serine-type endopeptidase activity (GO:0004252);; Cellular Component: endosome (GO:0005768);; Cellular Component: trans-Golgi network (GO:0005802);; Biological Process: proteolysis (GO:0006508);; Biological Process: unidimensional cell growth (GO:0009826);; Biological Process: salicylic acid mediated signaling pathway (GO:0009863);; Biological Process: xyloglucan biosynthetic …	--	[GMW]	--	Exostosin family	Xyloglucan galactosyltransferase KATAMARI1 OS=Arabidopsis thaliana GN=KAM1 PE=1 SV=1	PREDICTED: xyloglucan galactosyltransferase KATAMARI1 [Gossypium raimondii]
TRINITY_DN18854_c0_g1	--	--	--	--	--	--	--	U-box domain-containing protein 62 OS=Arabidopsis thaliana GN=PUB62 PE=2 SV=1	RING/U-box superfamily protein isoform 1 [Theobroma cacao]
TRINITY_DN14738_c0_g1	--	--	--	K01595|4.87386e-09|rcu:RCOM_0704240|hypothetical protein; K01595 phosphoenolpyruvate carboxylase [EC:4.1.1.31] (A)	--	--	--	--	--
TRINITY_DN2710_c0_g1	--	--	Molecular Function: ADP binding (GO:0043531);;	--	--	--	NB-ARC domain	--	PREDICTED: putative late blight resistance protein homolog R1A-3 [Nicotiana sylvestris]
TRINITY_DN70514_c0_g19	--	--	Cellular Component: intracellular (GO:0005622);; Biological Process: intracellular protein transport (GO:0006886);; Cellular Component: integral component of membrane (GO:0016021);;	--	[U]	Intracellular trafficking, secretion, and vesicular transport	--	--	PREDICTED: TOM1-like protein 2 isoform X2 [Nicotiana tomentosiformis]
TRINITY_DN71335_c1_g5	--	--	Molecular Function: cellulase activity (GO:0008810);; Biological Process: cellulose catabolic process (GO:0030245);;	--	--	--	Glycosyl hydrolase family 9	Endoglucanase 11 OS=Arabidopsis thaliana GN=At2g32990 PE=2 SV=1	PREDICTED: endoglucanase 11-like [Nicotiana sylvestris]
TRINITY_DN69100_c6_g8	--	--	Biological Process: response to reactive oxygen species (GO:0000302);; Molecular Function: ferroxidase activity (GO:0004322);; Cellular Component: cell (GO:0005623);; Biological Process: iron ion transport (GO:0006826);; Biological Process: cellular iron ion homeostasis (GO:0006879);; Molecular Function: ferric iron binding (GO:0008199);; Biological Process: response to iron ion (GO:0010039);; Bi…	K00522|4.76514e-25|rcu:RCOM_0847660|ferritin, plant, putative (EC:1.16.3.1); K00522 ferritin heavy chain [EC:1.16.3.2] (A)	[P]	Inorganic ion transport and metabolism	Ferritin-like domain	Ferritin-3, chloroplastic OS=Vigna unguiculata PE=2 SV=1	ferritin-4, chloroplastic-like [Pyrus x bretschneideri]
TRINITY_DN74101_c1_g3	--	--	Molecular Function: zinc ion binding (GO:0008270);;	--	[R]	General function prediction only	PPR repeat family;; PPR repeat;; PPR repeat	Pentatricopeptide repeat-containing protein At5g12100, mitochondrial OS=Arabidopsis thaliana GN=At5g12100 PE=2 SV=1	PREDICTED: pentatricopeptide repeat-containing protein At5g12100, mitochondrial [Nicotiana tomentosiformis]
TRINITY_DN63705_c0_g6	--	--	Molecular Function: peptidase activity (GO:0008233);;	K01358|2.37247e-08|rcu:RCOM_1346960|ATP-dependent Clp protease proteolytic subunit, putative (EC:3.4.21.92); K01358 ATP-dependent Clp protease, protease subunit [EC:3.4.21.92] (A)	[O]	Posttranslational modification, protein turnover, chaperones	--	--	PREDICTED: ATP-dependent Clp protease proteolytic subunit 5, chloroplastic-like [Nicotiana sylvestris]
TRINITY_DN71586_c0_g1	[Z]	Cytoskeleton	Molecular Function: nucleotide binding (GO:0000166);; Molecular Function: microtubule motor activity (GO:0003777);; Cellular Component: kinesin complex (GO:0005871);; Biological Process: microtubule-based movement (GO:0007018);; Biological Process: covalent chromatin modification (GO:0016569);; Molecular Function: ATPase activity (GO:0016887);; Biological Process: primary metabolic process (GO:00…	--	[Z]	Cytoskeleton	Kinesin motor domain;; Microtubule binding	Kinesin-like protein KIF22 OS=Xenopus tropicalis GN=kif22 PE=2 SV=1	PREDICTED: kinesin-II 95 kDa subunit [Solanum tuberosum]
TRINITY_DN64066_c1_g14	--	--	Biological Process: cell morphogenesis (GO:0000902);; Cellular Component: mitochondrion (GO:0005739);; Biological Process: cell growth (GO:0016049);; Biological Process: protein folding in endoplasmic reticulum (GO:0034975);; Biological Process: Golgi vesicle transport (GO:0048193);; Cellular Component: ER membrane protein complex (GO:0072546);;	--	[S]	Function unknown	Integral membrane protein DUF106	ER membrane protein complex subunit 3 OS=Pongo abelii GN=EMC3 PE=2 SV=3	unnamed protein product [Vitis vinifera]
TRINITY_DN73280_c2_g2	--	--	Molecular Function: sequence-specific DNA binding transcription factor activity (GO:0003700);; Cellular Component: nucleus (GO:0005634);; Biological Process: regulation of transcription, DNA-templated (GO:0006355);; Molecular Function: lipid binding (GO:0008289);; Cellular Component: integral component of membrane (GO:0016021);; Molecular Function: sequence-specific DNA binding (GO:0043565);;	K09338|2.93323e-53|rcu:RCOM_1338430|hypothetical protein; K09338 homeobox-leucine zipper protein (A)	--	--	--	Homeobox-leucine zipper protein ATHB-14 OS=Arabidopsis thaliana GN=ATHB-14 PE=1 SV=1	PREDICTED: homeobox-leucine zipper protein ATHB-14-like isoform X1 [Nicotiana sylvestris]
TRINITY_DN58853_c0_g1	--	--	Biological Process: nucleotide biosynthetic process (GO:0009165);; Cellular Component: viral nucleocapsid (GO:0019013);; Cellular Component: ribonucleoprotein complex (GO:0030529);;	--	--	--	Tic22-like family	--	PREDICTED: uncharacterized protein LOC104120357 [Nicotiana tomentosiformis]
TRINITY_DN70947_c4_g25	--	--	Biological Process: metabolic process (GO:0008152);; Molecular Function: transferase activity, transferring hexosyl groups (GO:0016758);;	--	--	--	--	--	UDP glucose: flavonoid 3-O-glucosyltransferase [Ipomoea batatas]
TRINITY_DN55870_c0_g1	--	--	Biological Process: DNA-dependent DNA replication (GO:0006261);; Biological Process: DNA repair (GO:0006281);; Biological Process: DNA recombination (GO:0006310);; Biological Process: chromatin modification (GO:0016568);; Biological Process: cell cycle process (GO:0022402);; Cellular Component: macromolecular complex (GO:0032991);; Cellular Component: intracellular membrane-bounded organelle (GO:…	--	[S]	Function unknown	--	Mini-chromosome maintenance complex-binding protein OS=Arabidopsis thaliana GN=ETG1 PE=1 SV=1	PREDICTED: mini-chromosome maintenance complex-binding protein [Prunus mume]
TRINITY_DN73327_c0_g8	--	--	Biological Process: metabolic process (GO:0008152);;	--	--	--	--	--	PREDICTED: probable ADP-ribosylation factor GTPase-activating protein AGD14 isoform X1 [Nicotiana tomentosiformis]
TRINITY_DN54397_c0_g1	--	--	--	--	--	--	Protein of unknown function (DUF740)	UPF0503 protein At3g09070, chloroplastic OS=Arabidopsis thaliana GN=At3g09070 PE=1 SV=1	PREDICTED: UPF0503 protein At3g09070, chloroplastic-like [Solanum tuberosum]
TRINITY_DN72957_c0_g2	[R]	General function prediction only	Biological Process: metabolic process (GO:0008152);; Molecular Function: hydrolase activity (GO:0016787);;	--	[I]	Lipid transport and metabolism	alpha/beta hydrolase fold	AB hydrolase superfamily protein YfhM OS=Bacillus subtilis (strain 168) GN=yfhM PE=3 SV=1	PREDICTED: bifunctional epoxide hydrolase 2-like [Nicotiana tomentosiformis]
TRINITY_DN82951_c0_g1	--	--	Molecular Function: nucleotide binding (GO:0000166);; Molecular Function: ion binding (GO:0043167);;	--	--	--	NB-ARC domain;; AAA domain;; AAA domain	TMV resistance protein N OS=Nicotiana glutinosa GN=N PE=1 SV=1	unnamed protein product [Coffea canephora]
TRINITY_DN57633_c2_g1	[G]	Carbohydrate transport and metabolism	Molecular Function: phosphoglycerate kinase activity (GO:0004618);; Molecular Function: ATP binding (GO:0005524);; Cellular Component: nucleus (GO:0005634);; Cellular Component: vacuolar membrane (GO:0005774);; Cellular Component: cytosol (GO:0005829);; Cellular Component: plasma membrane (GO:0005886);; Biological Process: glycolytic process (GO:0006096);; Cellular Component: plasmodesma (GO:0009…	K00927|0|vvi:100244419|phosphoglycerate kinase, cytosolic-like; K00927 phosphoglycerate kinase [EC:2.7.2.3] (A)	[G]	Carbohydrate transport and metabolism	Phosphoglycerate kinase	Phosphoglycerate kinase, cytosolic OS=Nicotiana tabacum PE=2 SV=1	PREDICTED: phosphoglycerate kinase, cytosolic-like [Sesamum indicum]
TRINITY_DN72176_c6_g40	--	--	Molecular Function: chromatin binding (GO:0003682);; Molecular Function: zinc ion binding (GO:0008270);;	--	--	--	--	Chromatin remodeling protein EBS OS=Arabidopsis thaliana GN=EBS PE=1 SV=1	unknown [Lotus japonicus]
TRINITY_DN35426_c0_g1	--	--	--	--	--	--	--	--	hypothetical protein B456_002G231200 [Gossypium raimondii]
TRINITY_DN42133_c0_g1	--	--	--	--	--	--	--	--	PREDICTED: copper-transporting ATPase PAA1, chloroplastic [Solanum pennellii]
TRINITY_DN52182_c0_g1	--	--	Cellular Component: membrane (GO:0016020);;	--	--	--	--	--	hypothetical protein EUTSA_v10010893mg [Eutrema salsugineum]
TRINITY_DN49162_c0_g2	--	--	--	K05349|8.88744e-09|ath:AT3G47040|Glycosyl hydrolase family protein; K05349 beta-glucosidase [EC:3.2.1.21] (A)	--	--	--	--	hypothetical protein B456_013G260700 [Gossypium raimondii]
TRINITY_DN65728_c0_g7	[I]	Lipid transport and metabolism	Molecular Function: enoyl-CoA hydratase activity (GO:0004300);; Biological Process: proteolysis (GO:0006508);; Molecular Function: peptidase activity (GO:0008233);;	--	[I]	Lipid transport and metabolism	Enoyl-CoA hydratase/isomerase;; Enoyl-CoA hydratase/isomerase	3-hydroxyisobutyryl-CoA hydrolase-like protein 3, mitochondrial OS=Arabidopsis thaliana GN=At4g13360 PE=1 SV=2	PREDICTED: 3-hydroxyisobutyryl-CoA hydrolase-like protein 3, mitochondrial isoform X2 [Jatropha curcas]
TRINITY_DN56766_c0_g6	--	--	Biological Process: metabolic process (GO:0008152);; Molecular Function: transferase activity, transferring glycosyl groups (GO:0016757);;	--	--	--	Glycosyl transferase family 8	Probable galacturonosyltransferase-like 7 OS=Arabidopsis thaliana GN=GATL7 PE=2 SV=1	Galacturonosyltransferase-like 7 isoform 1 [Theobroma cacao]
TRINITY_DN65004_c0_g7	--	--	Molecular Function: protein phosphatase inhibitor activity (GO:0004864);; Molecular Function: receptor activity (GO:0004872);; Cellular Component: nucleus (GO:0005634);; Cellular Component: cytoplasm (GO:0005737);; Biological Process: abscisic acid-activated signaling pathway (GO:0009738);; Molecular Function: abscisic acid binding (GO:0010427);; Biological Process: negative regulation of catalyt…	--	--	--	Polyketide cyclase / dehydrase and lipid transport	Abscisic acid receptor PYL8 OS=Arabidopsis thaliana GN=PYL8 PE=1 SV=1	PREDICTED: abscisic acid receptor PYL9-like [Solanum tuberosum]
TRINITY_DN74211_c1_g1	--	--	Biological Process: metabolic process (GO:0008152);; Molecular Function: transferase activity (GO:0016740);;	--	[H]	Coenzyme transport and metabolism	--	--	unnamed protein product [Coffea canephora]
TRINITY_DN72955_c4_g39	--	--	--	--	[U]	Intracellular trafficking, secretion, and vesicular transport	--	Type I inositol polyphosphate 5-phosphatase 2 OS=Arabidopsis thaliana GN=IP5P2 PE=1 SV=2	PREDICTED: type I inositol polyphosphate 5-phosphatase 2-like [Solanum tuberosum]
TRINITY_DN73033_c6_g3	--	--	Biological Process: transcription, DNA-templated (GO:0006351);; Biological Process: response to hormone (GO:0009725);; Biological Process: regulation of cellular process (GO:0050794);;	--	--	--	--	--	unnamed protein product [Coffea canephora]
TRINITY_DN68562_c0_g6	--	--	--	--	--	--	--	--	PREDICTED: uncharacterized protein LOC104102194 [Nicotiana tomentosiformis]
TRINITY_DN67725_c6_g2	--	--	--	--	--	--	--	F-box/FBD/LRR-repeat protein At1g13570 OS=Arabidopsis thaliana GN=At1g13570 PE=2 SV=1	PREDICTED: F-box/FBD/LRR-repeat protein At1g13570-like isoform X3 [Nicotiana tomentosiformis]
TRINITY_DN71847_c0_g8	[F]	Nucleotide transport and metabolism	Molecular Function: guanylate kinase activity (GO:0004385);; Biological Process: GMP metabolic process (GO:0046037);; Biological Process: GDP metabolic process (GO:0046710);;	K00942|1.94825e-57|vvi:100251166|guanylate kinase 2, chloroplastic/mitochondrial; K00942 guanylate kinase [EC:2.7.4.8] (A)	[F]	Nucleotide transport and metabolism	Guanylate kinase	Guanylate kinase 2, chloroplastic/mitochondrial OS=Oryza sativa subsp. japonica GN=V2 PE=1 SV=1	PREDICTED: guanylate kinase 2, chloroplastic/mitochondrial [Solanum tuberosum]
TRINITY_DN72999_c0_g1	[J]	Translation, ribosomal structure and biogenesis	Biological Process: formation of translation preinitiation complex (GO:0001731);; Molecular Function: translation initiation factor activity (GO:0003743);; Molecular Function: GTPase activity (GO:0003924);; Molecular Function: GTP binding (GO:0005525);; Cellular Component: intracellular (GO:0005622);; Cellular Component: integral component of membrane (GO:0016021);;	K03242|5.30189e-22|ath:AT1G04170|EIF2_GAMMA; translation initiation factor eIF-2 gamma subunit; K03242 translation initiation factor 2 subunit 3 (A)	[J]	Translation, ribosomal structure and biogenesis	--	Eukaryotic translation initiation factor 2 subunit 3 OS=Gallus gallus GN=EIF2S3 PE=1 SV=1	hypothetical protein LR48_Vigan05g021900 [Vigna angularis]
TRINITY_DN73156_c1_g8	--	--	Molecular Function: S-adenosylmethionine-dependent methyltransferase activity (GO:0008757);; Cellular Component: integral component of membrane (GO:0016021);; Biological Process: methylation (GO:0032259);;	--	--	--	Putative S-adenosyl-L-methionine-dependent methyltransferase	Probable methyltransferase PMT2 OS=Arabidopsis thaliana GN=At1g26850 PE=2 SV=2	putative methyltransferase [Solanum tuberosum]
TRINITY_DN62674_c0_g1	[O]	Posttranslational modification, protein turnover, chaperones	Molecular Function: ATP binding (GO:0005524);; Biological Process: protein folding (GO:0006457);; Biological Process: response to heat (GO:0009408);; Cellular Component: chloroplast thylakoid membrane (GO:0009535);; Cellular Component: chloroplast envelope (GO:0009941);; Biological Process: thylakoid membrane organization (GO:0010027);; Biological Process: carotenoid biosynthetic process (GO:0016…	--	[O]	Posttranslational modification, protein turnover, chaperones	DnaJ C terminal domain;; DnaJ domain;; DnaJ central domain	Chaperone protein DnaJ OS=Cyanothece sp. (strain PCC 7425 / ATCC 29141) GN=dnaJ PE=3 SV=1	PREDICTED: dnaJ homolog subfamily A member 2 [Nicotiana tomentosiformis]
TRINITY_DN72754_c2_g7	--	--	Biological Process: lipid catabolic process (GO:0016042);; Molecular Function: hydrolase activity (GO:0016787);;	--	[IOT]	--	--	--	unnamed protein product [Coffea canephora]
TRINITY_DN57171_c0_g1	--	--	Cellular Component: nucleus (GO:0005634);; Biological Process: response to blue light (GO:0009637);; Biological Process: embryo development ending in seed dormancy (GO:0009793);; Biological Process: seed germination (GO:0009845);; Biological Process: ethylene-activated signaling pathway (GO:0009873);; Biological Process: regulation of flower development (GO:0009909);; Biological Process: meristem…	--	[S]	Function unknown	XAP5, circadian clock regulator	Protein XAP5 CIRCADIAN TIMEKEEPER OS=Oryza sativa subsp. japonica GN=XCT PE=2 SV=1	PREDICTED: protein XAP5 CIRCADIAN TIMEKEEPER [Solanum tuberosum]
TRINITY_DN62608_c1_g7	--	--	Cellular Component: intracellular part (GO:0044424);;	--	--	--	IQ calmodulin-binding motif	Protein IQ-DOMAIN 32 OS=Arabidopsis thaliana GN=IQD32 PE=1 SV=3	PREDICTED: protein IQ-DOMAIN 32-like [Nicotiana tomentosiformis]
TRINITY_DN69863_c0_g1	--	--	--	--	[R]	General function prediction only	PPR repeat family;; PPR repeat;; PPR repeat;; Pentatricopeptide repeat domain;; Pentacotripeptide-repeat region of PROPR;; PPR repeat family;; PPR repeat;; PPR repeat;; Pentatricopeptide repeat domain	Pentatricopeptide repeat-containing protein At3g53700, chloroplastic OS=Arabidopsis thaliana GN=MEE40 PE=2 SV=1	unnamed protein product [Coffea canephora]
TRINITY_DN64449_c2_g1	[E]	Amino acid transport and metabolism	Biological Process: arginine catabolic process (GO:0006527);; Biological Process: spermidine biosynthetic process (GO:0008295);; Molecular Function: arginine decarboxylase activity (GO:0008792);; Biological Process: putrescine biosynthetic process from arginine (GO:0033388);;	K01583|0|vvi:100233080|ADC; arginine decarboxylase; K01583 arginine decarboxylase [EC:4.1.1.19] (A)	--	--	Pyridoxal-dependent decarboxylase, pyridoxal binding domain;; Pyridoxal-dependent decarboxylase, C-terminal sheet domain	Arginine decarboxylase OS=Pisum sativum PE=2 SV=1	unnamed protein product [Coffea canephora]
TRINITY_DN73559_c1_g18	--	--	Cellular Component: integral component of membrane (GO:0016021);;	--	--	--	--	--	PREDICTED: uncharacterized protein LOC104215685 [Nicotiana sylvestris]
TRINITY_DN73210_c0_g1	--	--	Molecular Function: transferase activity (GO:0016740);;	--	[R]	General function prediction only	Sulfotransferase domain;; Sulfotransferase family	Cytosolic sulfotransferase 6 OS=Arabidopsis thaliana GN=SOT6 PE=2 SV=1	PREDICTED: flavonol 3-sulfotransferase-like [Nicotiana tomentosiformis]
TRINITY_DN19932_c0_g2	--	--	Molecular Function: peroxidase activity (GO:0004601);; Biological Process: response to oxidative stress (GO:0006979);; Molecular Function: heme binding (GO:0020037);; Biological Process: oxidation-reduction process (GO:0055114);;	K00434|1.04576e-18|zma:100286773|POD1; ascorbate peroxidase; K00434 L-ascorbate peroxidase [EC:1.11.1.11] (A)	--	--	--	L-ascorbate peroxidase 2, cytosolic OS=Arabidopsis thaliana GN=APX2 PE=2 SV=3	ascorbate peroxidase [Ipomoea trifida]
TRINITY_DN69319_c0_g1	--	--	Molecular Function: alternative oxidase activity (GO:0009916);; Cellular Component: integral component of membrane (GO:0016021);; Molecular Function: metal ion binding (GO:0046872);; Biological Process: oxidation-reduction process (GO:0055114);; Cellular Component: respiratory chain (GO:0070469);;	--	--	--	Alternative oxidase	Ubiquinol oxidase 2, mitochondrial OS=Nicotiana tabacum GN=AOX2 PE=1 SV=2	PREDICTED: ubiquinol oxidase 2, mitochondrial-like [Erythranthe guttata]
TRINITY_DN74225_c2_g5	--	--	Cellular Component: integral component of membrane (GO:0016021);;	--	--	--	Filament-like plant protein, long coiled-coil	Filament-like plant protein 4 OS=Arabidopsis thaliana GN=FPP4 PE=1 SV=1	PREDICTED: filament-like plant protein 4 [Nicotiana tomentosiformis]
TRINITY_DN66212_c0_g1	[TZDR]	--	Cellular Component: nucleus (GO:0005634);; Cellular Component: cytoplasm (GO:0005737);; Biological Process: starch metabolic process (GO:0005982);; Biological Process: response to mechanical stimulus (GO:0009612);; Biological Process: regulation of flower development (GO:0009909);;	K02183|1.51096e-11|ath:AT3G56800|CAM3; calmodulin 3; K02183 calmodulin (A)	[T]	Signal transduction mechanisms	--	Calmodulin OS=Triticum aestivum PE=1 SV=3	calmodulin 1 [Arabidopsis thaliana]
TRINITY_DN69200_c0_g1	--	--	Molecular Function: protein kinase activity (GO:0004672);; Molecular Function: ATP binding (GO:0005524);; Biological Process: protein phosphorylation (GO:0006468);; Cellular Component: integral component of membrane (GO:0016021);; Biological Process: isopentenyl diphosphate biosynthetic process, methylerythritol 4-phosphate pathway (GO:0019288);;	--	--	--	--	--	PREDICTED: uncharacterized protein LOC105161174 [Sesamum indicum]
TRINITY_DN68865_c6_g1	[RTKL]	--	Molecular Function: protein serine/threonine kinase activity (GO:0004674);; Molecular Function: ATP binding (GO:0005524);; Biological Process: protein phosphorylation (GO:0006468);; Biological Process: signal transduction (GO:0007165);; Cellular Component: integral component of membrane (GO:0016021);;	--	[T]	Signal transduction mechanisms	NAF domain;; Protein kinase domain	CBL-interacting serine/threonine-protein kinase 12 OS=Arabidopsis thaliana GN=CIPK12 PE=1 SV=1	PREDICTED: CBL-interacting serine/threonine-protein kinase 12-like [Solanum pennellii]
TRINITY_DN72717_c1_g1	--	--	--	--	--	--	PWWP domain	Putative oxidoreductase GLYR1 homolog OS=Aedes aegypti GN=AAEL006684 PE=3 SV=1	PREDICTED: uncharacterized protein LOC104244049 [Nicotiana sylvestris]
TRINITY_DN61564_c0_g1	--	--	Molecular Function: nucleoside transmembrane transporter activity (GO:0005337);; Cellular Component: integral component of membrane (GO:0016021);; Biological Process: nucleoside transmembrane transport (GO:1901642);;	K15014|0|vvi:100261396|equilibrative nucleotide transporter 3; K15014 solute carrier family 29 (equilibrative nucleoside transporter), member 1/2/3 (A)	[F]	Nucleotide transport and metabolism	Nucleoside transporter	Equilibrative nucleotide transporter 3 OS=Arabidopsis thaliana GN=ENT3 PE=1 SV=1	PREDICTED: equilibrative nucleotide transporter 3 [Vitis vinifera]
TRINITY_DN67517_c8_g7	[MG]	--	Biological Process: metabolic process (GO:0008152);; Molecular Function: UDP-glucuronate decarboxylase activity (GO:0048040);; Molecular Function: coenzyme binding (GO:0050662);;	K12449|1.1244e-78|vvi:100248193|UDP-D-apiose/UDP-D-xylose synthase 2; K12449 UDP-apiose/xylose synthase (A)	[GM]	--	GDP-mannose 4,6 dehydratase;; NAD dependent epimerase/dehydratase family	UDP-D-apiose/UDP-D-xylose synthase 2 OS=Arabidopsis thaliana GN=AXS2 PE=2 SV=1	hypothetical protein GLYMA_13G320500 [Glycine max]
TRINITY_DN54841_c2_g1	--	--	--	--	--	--	Metallothionein	--	metallothionein-like protein [Ipomoea batatas]
TRINITY_DN71481_c0_g6	--	--	Molecular Function: translation initiation factor activity (GO:0003743);; Biological Process: translational initiation (GO:0006413);;	--	--	--	Plant specific eukaryotic initiation factor 4B	--	PREDICTED: eukaryotic translation initiation factor 4B1 [Solanum pennellii]
TRINITY_DN63209_c0_g2	--	--	Cellular Component: integral component of membrane (GO:0016021);;	K13347|5.17698e-25|vvi:100258242|peroxisomal membrane protein PMP22-like; K13347 peroxisomal membrane protein 2 (A)	[R]	General function prediction only	Mpv17 / PMP22 family	Peroxisomal membrane protein PMP22 OS=Arabidopsis thaliana GN=PMP22 PE=1 SV=1	PREDICTED: peroxisomal membrane protein PMP22-like [Nicotiana tomentosiformis]
TRINITY_DN58212_c0_g5	--	--	Biological Process: lipid transport (GO:0006869);; Molecular Function: lipid binding (GO:0008289);; Cellular Component: plasmodesma (GO:0009506);;	--	--	--	Probable lipid transfer	--	PREDICTED: non-specific lipid-transfer protein 4.1 [Ricinus communis]
TRINITY_DN32888_c0_g1	--	--	Molecular Function: L-glutamate transmembrane transporter activity (GO:0005313);; Molecular Function: L-alanine transmembrane transporter activity (GO:0015180);; Molecular Function: arginine transmembrane transporter activity (GO:0015181);; Molecular Function: gamma-aminobutyric acid transmembrane transporter activity (GO:0015185);; Molecular Function: L-lysine transmembrane transporter activity …	--	[E]	Amino acid transport and metabolism	--	Amino-acid permease BAT1 OS=Arabidopsis thaliana GN=BAT1 PE=2 SV=2	PREDICTED: amino-acid permease BAT1 homolog [Nicotiana tomentosiformis]
TRINITY_DN69051_c0_g6	--	--	Molecular Function: 4-hydroxyphenylpyruvate dioxygenase activity (GO:0003868);; Biological Process: aromatic amino acid family metabolic process (GO:0009072);; Molecular Function: metal ion binding (GO:0046872);; Biological Process: oxidation-reduction process (GO:0055114);;	--	[E]	Amino acid transport and metabolism	--	4-hydroxyphenylpyruvate dioxygenase OS=Plectranthus scutellarioides PE=2 SV=1	PREDICTED: 4-hydroxyphenylpyruvate dioxygenase [Nicotiana tomentosiformis]
TRINITY_DN73936_c1_g1	--	--	--	--	--	--	--	--	PREDICTED: receptor-like protein 12 [Solanum lycopersicum]
TRINITY_DN13943_c0_g2	--	--	--	--	--	--	--	--	PREDICTED: beta-mannosyltransferase 3-like [Nicotiana tomentosiformis]
TRINITY_DN44774_c0_g1	--	--	Biological Process: RNA splicing, via endonucleolytic cleavage and ligation (GO:0000394);; Molecular Function: serine-type endopeptidase activity (GO:0004252);; Cellular Component: Golgi apparatus (GO:0005794);; Biological Process: proteolysis (GO:0006508);; Biological Process: methionine biosynthetic process (GO:0009086);; Cellular Component: plant-type cell wall (GO:0009505);; Cellular Componen…	--	--	--	Peptidase inhibitor I9	Subtilisin-like protease SBT1.8 OS=Arabidopsis thaliana GN=SBT1.8 PE=2 SV=1	PREDICTED: subtilisin-like protease SBT1.7 [Solanum pennellii]
TRINITY_DN44205_c0_g2	--	--	--	--	--	--	--	--	PREDICTED: uncharacterized protein LOC103420305 [Malus domestica]
TRINITY_DN78839_c0_g1	--	--	Biological Process: fatty acid beta-oxidation (GO:0006635);; Biological Process: toxin catabolic process (GO:0009407);; Cellular Component: chloroplast thylakoid membrane (GO:0009535);; Cellular Component: plant-type vacuole membrane (GO:0009705);; Biological Process: response to cyclopentenone (GO:0010583);; Biological Process: nitrate transport (GO:0015706);; Cellular Component: integral compon…	K08202|2.0922e-12|vvi:100265876|organic cation/carnitine transporter 4; K08202 MFS transporter, OCT family, solute carrier family 22 (organic cation transporter), member 4/5 (A)	--	--	--	--	PREDICTED: organic cation/carnitine transporter 4-like [Pyrus x bretschneideri]
TRINITY_DN73016_c2_g5	--	--	--	--	--	--	--	--	PREDICTED: uncharacterized protein LOC104210722 [Nicotiana sylvestris]
TRINITY_DN64997_c0_g1	[R]	General function prediction only	Biological Process: photoperiodism, flowering (GO:0048573);; Cellular Component: Cul4-RING E3 ubiquitin ligase complex (GO:0080008);;	K14962|0|vvi:100255744|WD repeat-containing protein 82-B; K14962 COMPASS component SWD2 (A)	[ABO]	--	WD domain, G-beta repeat;; Anaphase-promoting complex subunit 4 WD40 domain	WD repeat-containing protein 82-B OS=Xenopus laevis GN=wdr82-b PE=2 SV=1	PREDICTED: WD repeat-containing protein 82-B [Sesamum indicum]
TRINITY_DN30856_c0_g1	--	--	--	--	[U]	Intracellular trafficking, secretion, and vesicular transport	--	Transmembrane 9 superfamily member 10 OS=Arabidopsis thaliana GN=TMN10 PE=2 SV=1	PREDICTED: transmembrane 9 superfamily member 4-like [Oryza brachyantha]
TRINITY_DN73622_c1_g3	--	--	--	--	--	--	--	--	unnamed protein product [Coffea canephora]
TRINITY_DN64443_c1_g7	[C]	Energy production and conversion	Molecular Function: pyridoxine:NADP 4-dehydrogenase activity (GO:0050236);; Biological Process: oxidation-reduction process (GO:0055114);;	--	[C]	Energy production and conversion	Aldo/keto reductase family	IN2-2 protein OS=Zea mays GN=IN2-2 PE=2 SV=1	PREDICTED: IN2-2 protein-like, partial [Phoenix dactylifera]
TRINITY_DN27886_c0_g2	--	--	--	--	--	--	BES1/BZR1 plant transcription factor, N-terminal	--	--
TRINITY_DN72922_c1_g1	[M]	Cell wall/membrane/envelope biogenesis	Molecular Function: acyl-[acyl-carrier-protein]-UDP-N-acetylglucosamine O-acyltransferase activity (GO:0008780);; Biological Process: dolichol biosynthetic process (GO:0019408);; Biological Process: lipid X metabolic process (GO:2001289);;	K00677|4.75796e-53|ath:AT4G29540|probable acyl-[acyl-carrier-protein]--UDP-N-acetylglucosamine O-acyltransferase; K00677 UDP-N-acetylglucosamine acyltransferase [EC:2.3.1.129] (A)	--	--	Udp N-acetylglucosamine O-acyltransferase; Domain 2;; Bacterial transferase hexapeptide (six repeats)	Probable acyl-[acyl-carrier-protein]--UDP-N-acetylglucosamine O-acyltransferase, mitochondrial OS=Arabidopsis thaliana GN=LPXA PE=1 SV=1	PREDICTED: probable acyl-[acyl-carrier-protein]--UDP-N-acetylglucosamine O-acyltransferase, mitochondrial isoform X1 [Solanum tuberosum]
TRINITY_DN74439_c8_g12	--	--	Molecular Function: beta-galactosidase activity (GO:0004565);; Cellular Component: cell wall (GO:0005618);; Biological Process: carbohydrate metabolic process (GO:0005975);; Cellular Component: integral component of membrane (GO:0016021);; Molecular Function: carbohydrate binding (GO:0030246);;	--	[G]	Carbohydrate transport and metabolism	--	Beta-galactosidase 5 OS=Oryza sativa subsp. japonica GN=Os03g0165400 PE=2 SV=1	hypothetical protein B456_007G198900 [Gossypium raimondii]
TRINITY_DN68295_c2_g2	--	--	Cellular Component: membrane (GO:0016020);; Molecular Function: oxidoreductase activity (GO:0016491);;	--	[I]	Lipid transport and metabolism	CRAL/TRIO domain;; CRAL/TRIO, N-terminal domain	Phosphatidylinositol/phosphatidylcholine transfer protein SFH6 OS=Arabidopsis thaliana GN=SFH6 PE=2 SV=1	PREDICTED: phosphatidylinositol/phosphatidylcholine transfer protein SFH6 isoform X2 [Ricinus communis]
TRINITY_DN73413_c0_g6	--	--	--	--	--	--	--	--	PREDICTED: telomere repeat-binding protein 5-like isoform X2 [Solanum lycopersicum]
TRINITY_DN69695_c0_g2	--	--	Biological Process: actin filament organization (GO:0007015);; Biological Process: anatomical structure morphogenesis (GO:0009653);; Biological Process: cell growth (GO:0016049);; Biological Process: regulation of organelle organization (GO:0033043);; Cellular Component: intracellular membrane-bounded organelle (GO:0043231);; Cellular Component: cytoplasmic part (GO:0044444);; Biological Process:…	--	[R]	General function prediction only	--	Probable protein NAP1 OS=Oryza sativa subsp. japonica GN=NAP1 PE=2 SV=1	PREDICTED: protein NAP1 [Nicotiana tomentosiformis]
TRINITY_DN49959_c0_g2	--	--	Molecular Function: phospholipase A2 activity (GO:0004623);; Biological Process: toxin catabolic process (GO:0009407);; Biological Process: response to chitin (GO:0010200);; Biological Process: response to cyclopentenone (GO:0010583);; Molecular Function: lysophosphatidic acid acyltransferase activity (GO:0042171);; Biological Process: defense response by callose deposition (GO:0052542);; Biologi…	--	[R]	General function prediction only	--	1-acylglycerol-3-phosphate O-acyltransferase OS=Arabidopsis thaliana GN=At4g24160 PE=1 SV=1	alpha/beta fold hydrolase [Medicago truncatula]
TRINITY_DN73652_c0_g1	--	--	--	--	[S]	Function unknown	--	--	PREDICTED: BSD domain-containing protein 1-like [Erythranthe guttata]
TRINITY_DN72853_c0_g2	[I]	Lipid transport and metabolism	Biological Process: metabolic process (GO:0008152);; Molecular Function: isomerase activity (GO:0016853);;	K17361|0|vvi:100267947|acyl-coenzyme A thioesterase 9, mitochondrial; K17361 acyl-coenzyme A thioesterase 9 [EC:3.1.2.-] (A)	[I]	Lipid transport and metabolism	Thioesterase superfamily	Acyl-coenzyme A thioesterase 9, mitochondrial OS=Mus musculus GN=Acot9 PE=1 SV=1	PREDICTED: acyl-coenzyme A thioesterase 9, mitochondrial-like [Solanum pennellii]
TRINITY_DN64152_c0_g7	--	--	--	--	--	--	Divergent CCT motif	Protein TIFY 6b OS=Oryza sativa subsp. japonica GN=TIFY6B PE=1 SV=1	PREDICTED: protein TIFY 6B [Sesamum indicum]
TRINITY_DN70385_c11_g1	--	--	--	--	--	--	--	Sporamin A OS=Ipomoea batatas GN=GSPO-A1 PE=2 SV=1	sporamin A precursor [Ipomoea batatas]
TRINITY_DN72499_c3_g8	--	--	Molecular Function: purine ribonucleoside binding (GO:0032550);; Molecular Function: adenyl ribonucleotide binding (GO:0032559);; Molecular Function: anion binding (GO:0043168);;	--	--	--	--	Probable disease resistance protein At4g33300 OS=Arabidopsis thaliana GN=At4g33300 PE=2 SV=3	PREDICTED: probable disease resistance protein At4g33300 [Nicotiana tomentosiformis]
TRINITY_DN70047_c1_g19	--	--	Cellular Component: plasma membrane (GO:0005886);; Cellular Component: integral component of membrane (GO:0016021);;	--	--	--	Protein of unknown function (DUF1191)	--	PREDICTED: uncharacterized protein LOC105164030 [Sesamum indicum]
TRINITY_DN73971_c2_g5	[RTKL]	--	Molecular Function: protein kinase activity (GO:0004672);; Molecular Function: ATP binding (GO:0005524);; Biological Process: protein phosphorylation (GO:0006468);; Cellular Component: integral component of membrane (GO:0016021);;	--	--	--	Protein kinase domain;; Protein tyrosine kinase	Probable inactive receptor kinase At4g23740 OS=Arabidopsis thaliana GN=At4g23740 PE=2 SV=1	PREDICTED: probable inactive receptor kinase At4g23740 [Nelumbo nucifera]
TRINITY_DN23042_c0_g1	--	--	--	--	[T]	Signal transduction mechanisms	--	Protein phosphatase 2C 37 OS=Arabidopsis thaliana GN=PP2CA PE=1 SV=1	PREDICTED: protein phosphatase 2C 37 [Citrus sinensis]
TRINITY_DN67714_c7_g3	[C]	Energy production and conversion	Molecular Function: nucleotide binding (GO:0000166);; Molecular Function: betaine-aldehyde dehydrogenase activity (GO:0008802);; Molecular Function: aminobutyraldehyde dehydrogenase activity (GO:0019145);; Molecular Function: 1-pyrroline dehydrogenase activity (GO:0033737);; Biological Process: oxidation-reduction process (GO:0055114);;	--	[C]	Energy production and conversion	Aldehyde dehydrogenase family	Betaine aldehyde dehydrogenase, chloroplastic OS=Spinacia oleracea PE=1 SV=1	glycine betaine aldehyde dehydrogenase, partial [Ipomoea batatas]
TRINITY_DN74297_c0_g3	--	--	--	--	--	--	--	--	PREDICTED: uncharacterized protein LOC104113580 isoform X3 [Nicotiana tomentosiformis]
TRINITY_DN74226_c0_g27	--	--	Cellular Component: cytoplasm (GO:0005737);; Biological Process: translational termination (GO:0006415);; Molecular Function: translation release factor activity, codon specific (GO:0016149);;	K02835|4.94698e-25|ath:AT2G47020|peptide chain release factor 1; K02835 peptide chain release factor 1 (A)	[J]	Translation, ribosomal structure and biogenesis	--	--	PREDICTED: peptide chain release factor 1-like, mitochondrial [Nicotiana sylvestris]
TRINITY_DN68175_c4_g4	--	--	--	--	--	--	PLATZ transcription factor	--	unnamed protein product [Coffea canephora]
TRINITY_DN65488_c1_g9	--	--	--	--	--	--	--	--	PREDICTED: uncharacterized protein LOC104221130 [Nicotiana sylvestris]
TRINITY_DN73316_c1_g4	[Z]	Cytoskeleton	Biological Process: DNA repair (GO:0006281);; Biological Process: regulation of transcription, DNA-templated (GO:0006355);; Cellular Component: Ino80 complex (GO:0031011);;	K11672|1.28678e-156|rcu:RCOM_0039950|hypothetical protein; K11672 actin-related protein 5 (A)	[Z]	Cytoskeleton	Actin	Actin-related protein 5 OS=Arabidopsis thaliana GN=ARP5 PE=1 SV=2	PREDICTED: actin-related protein 5 isoform X2 [Nicotiana sylvestris]
TRINITY_DN41934_c0_g1	[K]	Transcription	Molecular Function: binding (GO:0005488);;	K09250|1.31224e-23|vvi:100259081|glycine-rich protein 2-like; K09250 cellular nucleic acid-binding protein (A)	[J]	Translation, ribosomal structure and biogenesis	Zinc knuckle;; 'Cold-shock' DNA-binding domain;; Zinc knuckle;; GAG-polyprotein viral zinc-finger	Glycine-rich protein 2 OS=Nicotiana sylvestris GN=GRP-2 PE=2 SV=1	PREDICTED: cold shock domain-containing protein 3-like [Solanum lycopersicum]
TRINITY_DN64061_c0_g4	[U]	Intracellular trafficking, secretion, and vesicular transport	Biological Process: response to molecule of fungal origin (GO:0002238);; Cellular Component: endoplasmic reticulum (GO:0005783);; Cellular Component: Golgi apparatus (GO:0005794);; Cellular Component: plasma membrane (GO:0005886);; Cellular Component: integral component of membrane (GO:0016021);; Biological Process: sterol biosynthetic process (GO:0016126);; Biological Process: long-chain fatty a…	--	[U]	Intracellular trafficking, secretion, and vesicular transport	TLC domain	LAG1 longevity assurance homolog 2 OS=Arabidopsis thaliana GN=LAG2 PE=1 SV=1	PREDICTED: LAG1 longevity assurance homolog 2-like [Erythranthe guttata]
TRINITY_DN73666_c1_g6	--	--	--	--	--	--	Protein of unknown function (DUF4005)	--	PREDICTED: protein IQ-DOMAIN 31-like [Nicotiana tomentosiformis]
TRINITY_DN69304_c1_g9	--	--	Molecular Function: structural constituent of cell wall (GO:0005199);; Cellular Component: extracellular region (GO:0005576);; Cellular Component: plant-type cell wall (GO:0009505);; Cellular Component: plasmodesma (GO:0009506);; Biological Process: cell wall organization (GO:0071555);;	--	--	--	Leucine rich repeat N-terminal domain	Leucine-rich repeat extensin-like protein 4 OS=Arabidopsis thaliana GN=LRX4 PE=2 SV=1	PREDICTED: leucine-rich repeat extensin-like protein 4 [Solanum pennellii]
TRINITY_DN80526_c0_g1	--	--	Molecular Function: nucleic acid binding (GO:0003676);; Molecular Function: zinc ion binding (GO:0008270);;	--	[R]	General function prediction only	--	Uncharacterized mitochondrial protein AtMg00240 OS=Arabidopsis thaliana GN=AtMg00240 PE=4 SV=1	PREDICTED: uncharacterized mitochondrial protein AtMg00810-like [Brassica napus]
TRINITY_DN91569_c0_g1	--	--	Molecular Function: sequence-specific DNA binding transcription factor activity (GO:0003700);; Cellular Component: nucleus (GO:0005634);; Biological Process: regulation of transcription, DNA-templated (GO:0006355);; Molecular Function: zinc ion binding (GO:0008270);; Biological Process: response to light stimulus (GO:0009416);; Biological Process: regulation of flower development (GO:0009909);;	--	[K]	Transcription	CCT motif	Zinc finger protein CONSTANS-LIKE 4 OS=Arabidopsis thaliana GN=COL4 PE=2 SV=2	BnaC09g04200D [Brassica napus]
TRINITY_DN90181_c0_g1	--	--	--	--	--	--	SOUL heme-binding protein	--	PREDICTED: uncharacterized protein LOC103424933 [Malus domestica]
TRINITY_DN39962_c0_g4	--	--	Molecular Function: calcium ion binding (GO:0005509);;	--	[ZD]	--	--	Calcium-binding protein PBP1 OS=Arabidopsis thaliana GN=PBP1 PE=1 SV=1	PREDICTED: calcium-binding protein PBP1-like [Gossypium raimondii]
TRINITY_DN53814_c0_g1	--	--	Molecular Function: cysteine-type endopeptidase inhibitor activity (GO:0004869);; Molecular Function: peptidase activity (GO:0008233);; Biological Process: negative regulation of endopeptidase activity (GO:0010951);;	--	--	--	Aspartic acid proteinase inhibitor;; Cystatin domain;; Phloem filament protein PP1 cystatin-like domain	Cysteine proteinase inhibitor 1 OS=Actinidia deliciosa PE=1 SV=1	PREDICTED: cysteine proteinase inhibitor 1 {ECO:0000303|PubMed:14697268}-like [Nicotiana tomentosiformis]
TRINITY_DN55577_c0_g5	[HE]	--	Molecular Function: O-phospho-L-serine:2-oxoglutarate aminotransferase activity (GO:0004648);; Biological Process: L-serine biosynthetic process (GO:0006564);; Cellular Component: chloroplast thylakoid (GO:0009534);; Cellular Component: chloroplast stroma (GO:0009570);; Biological Process: response to cadmium ion (GO:0046686);;	K00831|8.38687e-15|rcu:RCOM_0873680|phosphoserine aminotransferase, putative (EC:2.6.1.52); K00831 phosphoserine aminotransferase [EC:2.6.1.52] (A)	[HE]	--	--	Phosphoserine aminotransferase 2, chloroplastic OS=Arabidopsis thaliana GN=PSAT2 PE=1 SV=1	hypothetical protein AALP_AA7G231900 [Arabis alpina]
TRINITY_DN15124_c0_g1	--	--	Molecular Function: ATP binding (GO:0005524);; Cellular Component: kinesin complex (GO:0005871);; Cellular Component: microtubule (GO:0005874);; Biological Process: microtubule-based movement (GO:0007018);; Molecular Function: microtubule binding (GO:0008017);; Biological Process: protein localization (GO:0008104);; Biological Process: metabolic process (GO:0008152);; Molecular Function: plus-end…	--	[Z]	Cytoskeleton	Kinesin motor domain;; Microtubule binding	Armadillo repeat-containing kinesin-like protein 2 OS=Arabidopsis thaliana GN=ARK2 PE=1 SV=2	PREDICTED: armadillo repeat-containing kinesin-like protein 2 [Nicotiana sylvestris]
TRINITY_DN64769_c0_g3	--	--	--	--	--	--	--	--	PREDICTED: COBW domain-containing protein 1-like [Nicotiana tomentosiformis]
TRINITY_DN49010_c0_g1	--	--	Molecular Function: protein serine/threonine kinase activity (GO:0004674);; Molecular Function: ATP binding (GO:0005524);; Biological Process: protein phosphorylation (GO:0006468);;	K07179|1.4432e-17|vvi:100259542|serine/threonine-protein kinase rio2; K07179 RIO kinase 2 [EC:2.7.11.1] (A)	--	--	--	--	unnamed protein product [Coffea canephora]
TRINITY_DN67111_c6_g3	[J]	Translation, ribosomal structure and biogenesis	Biological Process: ribosomal large subunit assembly (GO:0000027);; Molecular Function: structural constituent of ribosome (GO:0003735);; Biological Process: translation (GO:0006412);; Molecular Function: 5S rRNA binding (GO:0008097);; Cellular Component: integral component of membrane (GO:0016021);; Cellular Component: cytosolic large ribosomal subunit (GO:0022625);;	--	[J]	Translation, ribosomal structure and biogenesis	Ribosomal large subunit proteins 60S L5, and 50S L18	60S ribosomal protein L5 OS=Cucumis sativus GN=RPL5 PE=2 SV=1	hypothetical protein PRUPE_ppa009300mg [Prunus persica]
TRINITY_DN67970_c1_g1	[G]	Carbohydrate transport and metabolism	Molecular Function: adenosine kinase activity (GO:0004001);; Molecular Function: ribokinase activity (GO:0004747);; Biological Process: D-ribose metabolic process (GO:0006014);; Biological Process: AMP biosynthetic process (GO:0006167);; Cellular Component: chloroplast (GO:0009507);; Biological Process: chloroplast relocation (GO:0009902);; Biological Process: thylakoid membrane organization (GO:…	--	[G]	Carbohydrate transport and metabolism	pfkB family carbohydrate kinase	Uncharacterized sugar kinase slr0537 OS=Synechocystis sp. (strain PCC 6803 / Kazusa) GN=slr0537 PE=3 SV=1	PREDICTED: uncharacterized sugar kinase slr0537 [Solanum tuberosum]
TRINITY_DN65243_c0_g2	--	--	Molecular Function: ubiquitin-protein transferase activity (GO:0004842);; Biological Process: protein ubiquitination (GO:0016567);; Biological Process: protein autophosphorylation (GO:0046777);; Molecular Function: transmembrane receptor protein serine/threonine kinase binding (GO:0070696);; Biological Process: cellular response to abscisic acid stimulus (GO:0071215);;	--	[S]	Function unknown	--	U-box domain-containing protein 9 OS=Arabidopsis thaliana GN=PUB9 PE=1 SV=1	U-box domain-containing protein 9 [Theobroma cacao]
TRINITY_DN51398_c0_g5	--	--	Molecular Function: ATP binding (GO:0005524);; Biological Process: defense response (GO:0006952);; Biological Process: signal transduction (GO:0007165);; Molecular Function: ADP binding (GO:0043531);;	--	--	--	TIR domain;; TIR domain	TMV resistance protein N OS=Nicotiana glutinosa GN=N PE=1 SV=1	hypothetical protein POPTR_0019s00880g, partial [Populus trichocarpa]
TRINITY_DN45296_c0_g4	[G]	Carbohydrate transport and metabolism	Molecular Function: triose-phosphate isomerase activity (GO:0004807);; Cellular Component: mitochondrion (GO:0005739);; Cellular Component: cytosol (GO:0005829);; Biological Process: gluconeogenesis (GO:0006094);; Biological Process: glycolytic process (GO:0006096);; Biological Process: glycine catabolic process (GO:0006546);; Biological Process: tryptophan catabolic process (GO:0006569);; Biolog…	K01803|2.83387e-58|rcu:RCOM_0660930|triosephosphate isomerase, putative (EC:5.3.1.1); K01803 triosephosphate isomerase (TIM) [EC:5.3.1.1] (A)	[G]	Carbohydrate transport and metabolism	Triosephosphate isomerase	Triosephosphate isomerase, chloroplastic OS=Spinacia oleracea GN=TPIP1 PE=1 SV=1	PREDICTED: triosephosphate isomerase, chloroplastic-like [Nicotiana tomentosiformis]
TRINITY_DN49871_c0_g2	--	--	Molecular Function: cysteine-type endopeptidase inhibitor activity (GO:0004869);; Molecular Function: peptidase activity (GO:0008233);; Biological Process: negative regulation of endopeptidase activity (GO:0010951);; Biological Process: single-organism process (GO:0044699);;	--	--	--	Aspartic acid proteinase inhibitor;; Cystatin domain	Cysteine proteinase inhibitor 2 OS=Arabidopsis thaliana GN=CYS2 PE=2 SV=2	PREDICTED: cysteine proteinase inhibitor B-like [Nicotiana tomentosiformis]
TRINITY_DN55724_c0_g1	--	--	--	--	--	--	WRKY DNA -binding domain	Probable WRKY transcription factor 28 OS=Arabidopsis thaliana GN=WRKY28 PE=2 SV=1	PREDICTED: probable WRKY transcription factor 71 [Nicotiana tomentosiformis]
TRINITY_DN53897_c0_g1	--	--	--	--	--	--	Ribosome biogenesis protein SLX9	--	PREDICTED: putative ribosome biogenesis protein slx9-like [Ricinus communis]
TRINITY_DN73550_c2_g31	[O]	Posttranslational modification, protein turnover, chaperones	Cellular Component: proteasome complex (GO:0000502);; Molecular Function: ATP binding (GO:0005524);; Cellular Component: cytoplasm (GO:0005737);; Biological Process: proteolysis (GO:0006508);; Molecular Function: peptidase activity (GO:0008233);; Molecular Function: microtubule-severing ATPase activity (GO:0008568);; Biological Process: protein catabolic process (GO:0030163);;	--	[O]	Posttranslational modification, protein turnover, chaperones	ATPase family associated with various cellular activities (AAA)	26S protease regulatory subunit 7 OS=Prunus persica GN=RPT1 PE=2 SV=1	hypothetical protein VITISV_027893 [Vitis vinifera]
TRINITY_DN60955_c0_g7	[R]	General function prediction only	Biological Process: receptor recycling (GO:0001881);; Cellular Component: multivesicular body (GO:0005771);; Biological Process: ubiquitin-dependent protein catabolic process (GO:0006511);; Biological Process: protein targeting to vacuole (GO:0006623);; Molecular Function: protein transporter activity (GO:0008565);; Biological Process: photorespiration (GO:0009853);; Cellular Component: retromer …	--	[U]	Intracellular trafficking, secretion, and vesicular transport	--	Vacuolar protein sorting-associated protein 29 OS=Arabidopsis thaliana GN=VPS29 PE=2 SV=1	hypothetical protein SOVF_054420 [Spinacia oleracea]
TRINITY_DN69592_c0_g3	[D]	Cell cycle control, cell division, chromosome partitioning	Cellular Component: nucleus (GO:0005634);;	--	[D]	Cell cycle control, cell division, chromosome partitioning	Cyclin, N-terminal domain;; Cyclin, C-terminal domain	Putative cyclin-A3-1 OS=Arabidopsis thaliana GN=CYCA3-1 PE=3 SV=1	PREDICTED: G2/mitotic-specific cyclin C13-1-like [Nicotiana sylvestris]
TRINITY_DN39005_c0_g1	--	--	Molecular Function: protein serine/threonine kinase activity (GO:0004674);; Molecular Function: ATP binding (GO:0005524);; Biological Process: protein phosphorylation (GO:0006468);; Cellular Component: integral component of membrane (GO:0016021);;	--	--	--	Protein tyrosine kinase	Leucine-rich repeat receptor-like serine/threonine-protein kinase BAM1 OS=Arabidopsis thaliana GN=BAM1 PE=1 SV=1	PREDICTED: receptor-like protein kinase 5 [Nicotiana tomentosiformis]
TRINITY_DN71540_c2_g1	[H]	Coenzyme transport and metabolism	Cellular Component: cytosol (GO:0005829);; Cellular Component: plasmodesma (GO:0009506);; Biological Process: embryo development ending in seed dormancy (GO:0009793);; Biological Process: protein sumoylation (GO:0016925);; Molecular Function: SUMO activating enzyme activity (GO:0019948);; Cellular Component: SUMO activating enzyme complex (GO:0031510);;	K10685|7.90227e-132|vvi:100253801|SUMO-activating enzyme subunit 2; K10685 ubiquitin-like 1-activating enzyme E1 B [EC:6.3.2.19] (A)	[O]	Posttranslational modification, protein turnover, chaperones	Ubiquitin/SUMO-activating enzyme ubiquitin-like domain	SUMO-activating enzyme subunit 2 OS=Arabidopsis thaliana GN=SAE2 PE=1 SV=1	PREDICTED: SUMO-activating enzyme subunit 2 isoform X2 [Solanum pennellii]
TRINITY_DN53801_c2_g3	--	--	--	--	--	--	--	Putative late blight resistance protein homolog R1A-6 OS=Solanum demissum GN=R1A-6 PE=3 SV=2	NBS-LRR protein [Ipomoea batatas]
TRINITY_DN72392_c0_g3	[V]	Defense mechanisms	Cellular Component: plant-type vacuole (GO:0000325);; Molecular Function: ATP binding (GO:0005524);; Biological Process: metabolic process (GO:0008152);; Biological Process: response to aluminum ion (GO:0010044);; Cellular Component: integral component of membrane (GO:0016021);; Molecular Function: ATPase activity, coupled to transmembrane movement of substances (GO:0042626);; Biological Process:…	--	[U]	Intracellular trafficking, secretion, and vesicular transport	ABC transporter	ABC transporter B family member 25 OS=Oryza sativa subsp. japonica GN=OsABCB25 PE=2 SV=1	predicted protein [Hordeum vulgare subsp. vulgare]
TRINITY_DN74114_c0_g34	--	--	Molecular Function: actin binding (GO:0003779);; Biological Process: ammonium transport (GO:0015696);; Cellular Component: membrane (GO:0016020);; Biological Process: actin filament bundle assembly (GO:0051017);;	K05761|9.26219e-23|vvi:100267299|villin-1; K05761 villin 1 (A)	[Z]	Cytoskeleton	--	Villin-1 OS=Arabidopsis thaliana GN=VLN1 PE=2 SV=2	PREDICTED: villin-1 isoform X2 [Vitis vinifera]
TRINITY_DN64770_c0_g16	--	--	Molecular Function: sequence-specific DNA binding transcription factor activity (GO:0003700);; Molecular Function: RNA binding (GO:0003723);; Cellular Component: cytoplasm (GO:0005737);; Biological Process: regulation of transcription, DNA-templated (GO:0006355);; Molecular Function: metal ion binding (GO:0046872);;	--	[R]	General function prediction only	Zinc finger C-x8-C-x5-C-x3-H type (and similar)	Zinc finger CCCH domain-containing protein 20 OS=Arabidopsis thaliana GN=At2g19810 PE=2 SV=1	PREDICTED: zinc finger CCCH domain-containing protein 20-like [Nicotiana sylvestris]
TRINITY_DN29903_c1_g1	--	--	Molecular Function: ATP binding (GO:0005524);; Biological Process: defense response (GO:0006952);; Molecular Function: ADP binding (GO:0043531);;	--	[T]	Signal transduction mechanisms	NB-ARC domain	Putative disease resistance protein RGA3 OS=Solanum bulbocastanum GN=RGA3 PE=2 SV=2	NBS resistance protein RGA06, partial [Nicotiana tabacum]
TRINITY_DN74279_c3_g34	--	--	Molecular Function: sugar:proton symporter activity (GO:0005351);; Molecular Function: glucose transmembrane transporter activity (GO:0005355);; Cellular Component: integral component of plasma membrane (GO:0005887);; Biological Process: proton transport (GO:0015992);; Molecular Function: 2-alkenal reductase [NAD(P)] activity (GO:0032440);; Biological Process: glucose import (GO:0046323);; Biolog…	--	[R]	General function prediction only	--	Monosaccharide-sensing protein 2 OS=Arabidopsis thaliana GN=MSSP2 PE=1 SV=2	PREDICTED: monosaccharide-sensing protein 2 [Solanum pennellii]
TRINITY_DN43032_c0_g2	--	--	--	--	--	--	--	--	PREDICTED: uncharacterized protein LOC104239344 [Nicotiana sylvestris]
TRINITY_DN69332_c0_g5	--	--	Cellular Component: integral component of membrane (GO:0016021);;	--	--	--	--	Protein CLT3, chloroplastic OS=Arabidopsis thaliana GN=CLT3 PE=2 SV=1	self-incompatibility (S-) locus region [Ipomoea batatas]
TRINITY_DN72039_c2_g25	[O]	Posttranslational modification, protein turnover, chaperones	Molecular Function: ATP binding (GO:0005524);; Cellular Component: cytoplasm (GO:0005737);; Biological Process: protein folding (GO:0006457);; Biological Process: response to stress (GO:0006950);; Molecular Function: unfolded protein binding (GO:0051082);;	--	[O]	Posttranslational modification, protein turnover, chaperones	--	Heat shock protein 90-4 OS=Arabidopsis thaliana GN=HSP90-4 PE=1 SV=1	PREDICTED: heat shock cognate protein 80-like, partial [Cucumis melo]
TRINITY_DN63932_c0_g2	--	--	--	--	--	--	Protein of unknown function (DUF677)	UPF0496 protein At3g19330 OS=Arabidopsis thaliana GN=At3g19330 PE=2 SV=2	PREDICTED: UPF0496 protein At3g19330-like [Nicotiana tomentosiformis]
TRINITY_DN71565_c0_g2	--	--	Biological Process: autophagy (GO:0006914);;	K08334|2.99819e-83|vvi:100232897|ATG6; beclin-1-like protein; K08334 beclin 1 (A)	[T]	Signal transduction mechanisms	Autophagy protein Apg6	Beclin-1-like protein OS=Arabidopsis thaliana GN=ATG6 PE=1 SV=2	hypothetical protein B456_004G152100 [Gossypium raimondii]
TRINITY_DN73467_c0_g2	--	--	--	--	--	--	--	--	PREDICTED: putative leucine-rich repeat-containing protein DDB_G0290503 isoform X2 [Solanum pennellii]
TRINITY_DN74309_c0_g3	--	--	--	--	--	--	--	--	PREDICTED: uncharacterized protein LOC102604753 [Solanum tuberosum]
TRINITY_DN73560_c2_g24	--	--	--	--	--	--	--	Subtilisin-like protease SBT3.4 OS=Arabidopsis thaliana GN=SBT3.4 PE=3 SV=1	Subtilase family protein, putative [Theobroma cacao]
TRINITY_DN73993_c1_g1	--	--	--	--	--	--	--	--	PREDICTED: probable receptor-like protein kinase At1g67000 [Solanum tuberosum]
TRINITY_DN59127_c1_g1	[Q]	Secondary metabolites biosynthesis, transport and catabolism	Molecular Function: monooxygenase activity (GO:0004497);; Molecular Function: iron ion binding (GO:0005506);; Cellular Component: membrane (GO:0016020);; Molecular Function: oxidoreductase activity, acting on paired donors, with incorporation or reduction of molecular oxygen (GO:0016705);; Molecular Function: heme binding (GO:0020037);; Biological Process: oxidation-reduction process (GO:0055114)…	--	[QI]	--	Cytochrome P450	Alkane hydroxylase MAH1 OS=Arabidopsis thaliana GN=CYP96A15 PE=2 SV=1	cytochrome P450 [Ipomoea nil]
TRINITY_DN63836_c1_g1	--	--	--	--	--	--	--	--	PREDICTED: uncharacterized protein LOC101314185 [Fragaria vesca subsp. vesca]
TRINITY_DN69839_c0_g4	--	--	Molecular Function: methyltransferase activity (GO:0008168);; Biological Process: methylation (GO:0032259);;	--	--	--	--	--	PREDICTED: uncharacterized protein LOC102603503 [Solanum tuberosum]
TRINITY_DN74076_c1_g12	--	--	--	--	--	--	--	--	PREDICTED: putative late blight resistance protein homolog R1B-17 [Sesamum indicum]
TRINITY_DN69184_c1_g4	[C]	Energy production and conversion	Molecular Function: aldehyde dehydrogenase (NAD) activity (GO:0004029);; Molecular Function: aldehyde dehydrogenase [NAD(P)+] activity (GO:0004030);; Molecular Function: succinate-semialdehyde dehydrogenase (NAD+) activity (GO:0004777);; Molecular Function: copper ion binding (GO:0005507);; Biological Process: cellular aldehyde metabolic process (GO:0006081);; Biological Process: chromatin assemb…	K17761|0|rcu:RCOM_0605750|succinate semialdehyde dehydrogenase, putative (EC:1.2.1.16); K17761 succinate-semialdehyde dehydrogenase, mitochondrial [EC:1.2.1.24] (A)	[C]	Energy production and conversion	Aldehyde dehydrogenase family	Succinate-semialdehyde dehydrogenase, mitochondrial OS=Arabidopsis thaliana GN=ALDH5F1 PE=1 SV=2	PREDICTED: succinate-semialdehyde dehydrogenase, mitochondrial isoform X1 [Sesamum indicum]
TRINITY_DN71833_c1_g5	[O]	Posttranslational modification, protein turnover, chaperones	Molecular Function: ATP binding (GO:0005524);; Biological Process: protein folding (GO:0006457);; Biological Process: response to heat (GO:0009408);; Molecular Function: heat shock protein binding (GO:0031072);; Molecular Function: metal ion binding (GO:0046872);; Molecular Function: unfolded protein binding (GO:0051082);;	K09503|1.13202e-33|vvi:100242705|dnaJ protein homolog 2; K09503 DnaJ homolog subfamily A member 2 (A)	[O]	Posttranslational modification, protein turnover, chaperones	DnaJ central domain;; DnaJ C terminal domain	DnaJ protein homolog 2 OS=Allium porrum GN=LDJ2 PE=2 SV=1	PREDICTED: dnaJ protein homolog 2 [Amborella trichopoda]
TRINITY_DN68352_c1_g1	[E]	Amino acid transport and metabolism	Cellular Component: cytoplasm (GO:0005737);; Biological Process: cysteine biosynthetic process from serine (GO:0006535);; Molecular Function: serine O-acetyltransferase activity (GO:0009001);;	--	[E]	Amino acid transport and metabolism	Serine acetyltransferase, N-terminal;; Bacterial transferase hexapeptide (six repeats)	Probable serine acetyltransferase 2 OS=Oryza sativa subsp. japonica GN=SAT2 PE=2 SV=1	PREDICTED: serine acetyltransferase 2-like [Nicotiana sylvestris]
TRINITY_DN73665_c0_g11	--	--	--	--	--	--	--	--	PREDICTED: uncharacterized protein LOC105949576 [Erythranthe guttata]
TRINITY_DN66897_c1_g17	--	--	Molecular Function: nucleic acid binding (GO:0003676);; Molecular Function: ATP binding (GO:0005524);; Molecular Function: zinc ion binding (GO:0008270);; Biological Process: DNA integration (GO:0015074);; Cellular Component: integral component of membrane (GO:0016021);; Molecular Function: hydrolase activity (GO:0016787);;	--	[R]	General function prediction only	Reverse transcriptase (RNA-dependent DNA polymerase)	Copia protein OS=Drosophila melanogaster GN=GIP PE=1 SV=3	PREDICTED: uncharacterized protein LOC105852092 [Cicer arietinum]
TRINITY_DN33619_c0_g1	--	--	--	--	--	--	--	--	GRF1-INTERACTING FACTOR 2 family protein [Populus trichocarpa]
TRINITY_DN70403_c0_g3	--	--	Cellular Component: nucleus (GO:0005634);; Biological Process: regulation of cell cycle (GO:0051726);;	--	--	--	Grap2 and cyclin-D-interacting	--	PREDICTED: uncharacterized protein LOC101263608 [Solanum lycopersicum]
TRINITY_DN67815_c0_g2	--	--	--	--	--	--	--	--	hypothetical protein POPTR_0010s13310g [Populus trichocarpa]
TRINITY_DN58429_c0_g4	[K]	Transcription	Molecular Function: RNA polymerase I activity (GO:0001054);; Molecular Function: nucleic acid binding (GO:0003676);; Cellular Component: DNA-directed RNA polymerase I complex (GO:0005736);; Biological Process: termination of RNA polymerase I transcription (GO:0006363);; Molecular Function: zinc ion binding (GO:0008270);;	K03000|9.02777e-13|ath:AT3G25940|TFIIB zinc-binding protein; K03000 DNA-directed RNA polymerase I subunit RPA12 (A)	[K]	Transcription	Transcription factor S-II (TFIIS)	DNA-directed RNA polymerase I subunit RPA12 OS=Mus musculus GN=Znrd1 PE=1 SV=1	PREDICTED: DNA-directed RNA polymerase I subunit RPA12 [Nicotiana sylvestris]
TRINITY_DN56464_c0_g1	[O]	Posttranslational modification, protein turnover, chaperones	Cellular Component: mitochondrial inner membrane (GO:0005743);; Biological Process: embryo development (GO:0009790);; Cellular Component: integral component of membrane (GO:0016021);; Molecular Function: oxidoreductase activity (GO:0016491);; Biological Process: methylglyoxal catabolic process to D-lactate (GO:0019243);; Cellular Component: protein complex (GO:0043234);; Biological Process: oxida…	K02200|6.77667e-70|rcu:RCOM_1493350|Cytochrome c-type biogenesis protein cycL precursor, putative; K02200 cytochrome c-type biogenesis protein CcmH (A)	--	--	Cytochrome C biogenesis protein	Cytochrome c-type biogenesis CcmH-like mitochondrial protein OS=Oryza sativa subsp. indica GN=CCMH PE=3 SV=1	PREDICTED: uncharacterized protein LOC104243751 [Nicotiana sylvestris]
TRINITY_DN60412_c1_g1	[RTKL]	--	Biological Process: activation of MAPK activity involved in osmosensory signaling pathway (GO:0000169);; Biological Process: response to hypoxia (GO:0001666);; Molecular Function: MAP kinase activity (GO:0004707);; Molecular Function: ATP binding (GO:0005524);; Cellular Component: intracellular (GO:0005622);; Biological Process: regulation of transcription, DNA-templated (GO:0006355);; Biological…	K04371|0|vvi:100263976|mitogen-activated protein kinase 3; K04371 mitogen-activated protein kinase 1/3 [EC:2.7.11.24] (A)	[T]	Signal transduction mechanisms	Protein kinase domain;; Protein tyrosine kinase;; Lipopolysaccharide kinase (Kdo/WaaP) family	Mitogen-activated protein kinase 3 OS=Arabidopsis thaliana GN=MPK3 PE=1 SV=2	wound-induced mitogen-activated protein kinase [Nicotiana glutinosa]
TRINITY_DN72139_c1_g17	--	--	Cellular Component: plasma membrane (GO:0005886);;	--	--	--	--	SH3 domain-containing protein 1 OS=Arabidopsis thaliana GN=SH3P1 PE=1 SV=1	PREDICTED: uncharacterized protein LOC104117058 isoform X2 [Nicotiana tomentosiformis]
TRINITY_DN60947_c0_g2	--	--	Biological Process: defense response (GO:0006952);; Molecular Function: ADP binding (GO:0043531);;	--	[T]	Signal transduction mechanisms	NB-ARC domain	Putative late blight resistance protein homolog R1A-3 OS=Solanum demissum GN=R1A-3 PE=5 SV=2	PREDICTED: putative late blight resistance protein homolog R1B-14 [Solanum lycopersicum]
TRINITY_DN71746_c3_g3	--	--	Biological Process: spliceosomal complex assembly (GO:0000245);; Cellular Component: Prp19 complex (GO:0000974);; Cellular Component: prespliceosome (GO:0071010);; Cellular Component: precatalytic spliceosome (GO:0071011);; Cellular Component: catalytic step 1 spliceosome (GO:0071012);; Cellular Component: catalytic step 2 spliceosome (GO:0071013);; Cellular Component: post-mRNA release spliceoso…	K12869|1.20002e-17|rcu:RCOM_1691080|crooked neck protein, putative; K12869 crooked neck (A)	[D]	Cell cycle control, cell division, chromosome partitioning	--	--	PREDICTED: crooked neck-like protein 1 [Sesamum indicum]
TRINITY_DN66646_c4_g5	--	--	--	--	--	--	Protein of unknown function, DUF538	--	PREDICTED: uncharacterized protein LOC104097065 [Nicotiana tomentosiformis]
TRINITY_DN72994_c0_g3	--	--	--	--	--	--	Remorin, C-terminal region	--	PREDICTED: uncharacterized protein LOC104102564 isoform X3 [Nicotiana tomentosiformis]
TRINITY_DN72952_c1_g18	--	--	--	--	--	--	Protein of unknown function (DUF668)	--	PREDICTED: uncharacterized protein LOC104235679 [Nicotiana sylvestris]
TRINITY_DN73028_c0_g3	--	--	Molecular Function: protein serine/threonine kinase activity (GO:0004674);; Molecular Function: calmodulin binding (GO:0005516);; Molecular Function: ATP binding (GO:0005524);; Cellular Component: plasma membrane (GO:0005886);; Biological Process: protein phosphorylation (GO:0006468);; Biological Process: protein N-linked glycosylation (GO:0006487);; Cellular Component: integral component of memb…	--	--	--	--	G-type lectin S-receptor-like serine/threonine-protein kinase At1g34300 OS=Arabidopsis thaliana GN=At1g34300 PE=2 SV=1	PREDICTED: G-type lectin S-receptor-like serine/threonine-protein kinase At1g34300 [Solanum tuberosum]
TRINITY_DN58984_c0_g2	--	--	--	--	--	--	--	--	PREDICTED: uncharacterized protein LOC104105344 [Nicotiana tomentosiformis]
TRINITY_DN57849_c3_g1	--	--	Molecular Function: protein domain specific binding (GO:0019904);;	--	[O]	Posttranslational modification, protein turnover, chaperones	--	14-3-3-like protein RA215 OS=Solanum tuberosum PE=2 SV=1	14-3-3 protein [Nicotiana tabacum]
TRINITY_DN64312_c0_g4	--	--	Molecular Function: nucleotide binding (GO:0000166);; Biological Process: mRNA splicing, via spliceosome (GO:0000398);; Molecular Function: RNA binding (GO:0003723);; Cellular Component: U12-type spliceosomal complex (GO:0005689);; Molecular Function: zinc ion binding (GO:0008270);; Biological Process: developmental process (GO:0032502);; Biological Process: regulation of cell division (GO:005130…	K13154|4.79037e-27|sbi:SORBI_02g031980|SORBIDRAFT_02g031980, Sb02g031980; hypothetical protein; K13154 U11/U12 small nuclear ribonucleoprotein 31 kDa protein (A)	[R]	General function prediction only	Zinc knuckle	U11/U12 small nuclear ribonucleoprotein 31 kDa protein OS=Arabidopsis thaliana GN=SNRNP31 PE=2 SV=1	hypothetical protein OsJ_30241 [Oryza sativa Japonica Group]
TRINITY_DN45787_c1_g1	--	--	Molecular Function: nucleotide binding (GO:0000166);;	--	--	--	NB-ARC domain	TMV resistance protein N OS=Nicotiana glutinosa GN=N PE=1 SV=1	unnamed protein product [Coffea canephora]
TRINITY_DN70995_c1_g1	--	--	Molecular Function: DNA binding (GO:0003677);; Biological Process: cellular process (GO:0009987);;	--	--	--	--	--	PREDICTED: LOW QUALITY PROTEIN: heat stress transcription factor B-4-like [Sesamum indicum]
TRINITY_DN92631_c0_g1	[A]	RNA processing and modification	Biological Process: spliceosomal complex assembly (GO:0000245);; Molecular Function: mRNA binding (GO:0003729);; Cellular Component: U2 snRNP (GO:0005686);; Cellular Component: U12-type spliceosomal complex (GO:0005689);; Cellular Component: U2-type prespliceosome (GO:0071004);; Cellular Component: catalytic step 2 spliceosome (GO:0071013);;	K12828|2.56763e-34|osa:4328284|Os02g0146400; K12828 splicing factor 3B subunit 1 (A)	[A]	RNA processing and modification	--	Splicing factor 3B subunit 1 OS=Mus musculus GN=Sf3b1 PE=1 SV=1	hypothetical protein OsI_05837 [Oryza sativa Indica Group]
TRINITY_DN40897_c0_g5	[J]	Translation, ribosomal structure and biogenesis	Molecular Function: structural constituent of ribosome (GO:0003735);; Cellular Component: ribosome (GO:0005840);; Biological Process: translation (GO:0006412);;	K02925|9.48066e-77|vvi:100267716|60S ribosomal protein L3-2; K02925 large subunit ribosomal protein L3e (A)	[J]	Translation, ribosomal structure and biogenesis	Ribosomal protein L3	60S ribosomal protein L3-1 OS=Arabidopsis thaliana GN=ARP1 PE=2 SV=5	hypothetical protein AMTR_s00002p00269670 [Amborella trichopoda]
TRINITY_DN17548_c0_g1	--	--	Biological Process: metabolic process (GO:0008152);;	K04035|6.58806e-13|rcu:RCOM_1272340|Magnesium-protoporphyrin IX monomethyl ester [oxidative] cyclase, chloroplast precursor, putative (EC:1.14.13.81); K04035 magnesium-protoporphyrin IX monomethyl ester (oxidative) cyclase [EC:1.14.13.81] (A)	--	--	--	Magnesium-protoporphyrin IX monomethyl ester [oxidative] cyclase, chloroplastic OS=Euphorbia esula GN=CRD1 PE=3 SV=1	uncharacterized protein LOC100527926 [Glycine max]
TRINITY_DN34949_c0_g6	--	--	Biological Process: cellular metabolic process (GO:0044237);; Biological Process: primary metabolic process (GO:0044238);; Biological Process: organic substance metabolic process (GO:0071704);;	--	[V]	Defense mechanisms	--	Phosphoglucan phosphatase DSP4, amyloplastic OS=Castanea sativa GN=DSP4 PE=1 SV=1	PREDICTED: phosphoglucan phosphatase DSP4, amyloplastic isoform X2 [Gossypium raimondii]
TRINITY_DN71320_c3_g10	--	--	Biological Process: anthocyanin-containing compound biosynthetic process (GO:0009718);; Cellular Component: intracellular membrane-bounded organelle (GO:0043231);; Biological Process: pigmentation (GO:0043473);; Biological Process: flavonoid glucuronidation (GO:0052696);; Molecular Function: quercetin 3-O-glucosyltransferase activity (GO:0080043);; Molecular Function: quercetin 7-O-glucosyltransf…	--	[GC]	--	--	Anthocyanidin 3-O-glucoside 2''-O-glucosyltransferase OS=Ipomoea purpurea GN=3GGT PE=2 SV=1	glucosyltransferase [Ipomoea batatas]
TRINITY_DN53315_c0_g3	[Q]	Secondary metabolites biosynthesis, transport and catabolism	Molecular Function: copper ion binding (GO:0005507);; Molecular Function: primary amine oxidase activity (GO:0008131);; Biological Process: amine metabolic process (GO:0009308);; Molecular Function: quinone binding (GO:0048038);; Biological Process: oxidation-reduction process (GO:0055114);;	K00276|9.79385e-24|vvi:100249520|copper amine oxidase 1; K00276 primary-amine oxidase [EC:1.4.3.21] (A)	[Q]	Secondary metabolites biosynthesis, transport and catabolism	Copper amine oxidase, enzyme domain	Primary amine oxidase OS=Arthrobacter sp. (strain P1) GN=maoI PE=1 SV=1	unnamed protein product [Coffea canephora]
TRINITY_DN82183_c0_g1	--	--	Molecular Function: nucleotide binding (GO:0000166);; Molecular Function: protein serine/threonine kinase activity (GO:0004674);; Cellular Component: membrane (GO:0016020);; Biological Process: phosphorylation (GO:0016310);;	K04730|2.87936e-24|rcu:RCOM_1446200|serine-threonine protein kinase, plant-type, putative (EC:1.3.1.74 2.7.11.23); K04730 interleukin-1 receptor-associated kinase 1 [EC:2.7.11.1] (A)	--	--	Leucine rich repeat	LRR receptor-like serine/threonine-protein kinase EFR OS=Arabidopsis thaliana GN=EFR PE=1 SV=1	unnamed protein product [Coffea canephora]
TRINITY_DN60818_c0_g1	[M]	Cell wall/membrane/envelope biogenesis	Molecular Function: polygalacturonase activity (GO:0004650);; Cellular Component: extracellular region (GO:0005576);; Biological Process: carbohydrate metabolic process (GO:0005975);; Molecular Function: lyase activity (GO:0016829);; Biological Process: cell wall organization (GO:0071555);;	--	--	--	Glycosyl hydrolases family 28	Probable polygalacturonase OS=Vitis vinifera GN=GSVIVT00026920001 PE=1 SV=1	PREDICTED: probable polygalacturonase [Nicotiana tomentosiformis]
TRINITY_DN45637_c0_g5	--	--	Molecular Function: catalytic activity (GO:0003824);; Molecular Function: binding (GO:0005488);;	K10579|1.54435e-24|rcu:RCOM_0553170|ubiquitin-conjugating enzyme m, putative (EC:6.3.2.19); K10579 ubiquitin-conjugating enzyme E2 M [EC:6.3.2.19] (A)	[O]	Posttranslational modification, protein turnover, chaperones	Ubiquitin-conjugating enzyme	NEDD8-conjugating enzyme Ubc12 OS=Arabidopsis thaliana GN=RCE1 PE=1 SV=1	RUB1 conjugating enzyme 1 isoform 1 [Theobroma cacao]
TRINITY_DN74203_c0_g7	--	--	Cellular Component: vacuole (GO:0005773);; Cellular Component: plasma membrane (GO:0005886);; Molecular Function: metal ion binding (GO:0046872);;	--	--	--	Regulator of chromosome condensation (RCC1) repeat;; Regulator of chromosome condensation (RCC1) repeat	--	PREDICTED: uncharacterized protein LOC104088155 isoform X3 [Nicotiana tomentosiformis]
TRINITY_DN64194_c0_g5	[J]	Translation, ribosomal structure and biogenesis	Biological Process: cytoplasmic translation (GO:0002181);; Molecular Function: RNA binding (GO:0003723);; Molecular Function: structural constituent of ribosome (GO:0003735);; Cellular Component: mitochondrial large ribosomal subunit (GO:0005762);; Biological Process: DNA-templated transcription, elongation (GO:0006354);; Biological Process: ubiquitin-dependent protein catabolic process (GO:00065…	--	[J]	Translation, ribosomal structure and biogenesis	Ribosomal Proteins L2, C-terminal domain	50S ribosomal protein L2 OS=Aromatoleum aromaticum (strain EbN1) GN=rplB PE=3 SV=1	unnamed protein product [Coffea canephora]
TRINITY_DN16125_c0_g2	--	--	Cellular Component: glycosylphosphatidylinositol-N-acetylglucosaminyltransferase (GPI-GnT) complex (GO:0000506);; Cellular Component: endoplasmic reticulum membrane (GO:0005789);; Biological Process: GPI anchor biosynthetic process (GO:0006506);; Biological Process: pollen germination (GO:0009846);; Biological Process: pollen tube growth (GO:0009860);; Cellular Component: integral component of me…	K03859|9.05044e-18|rcu:RCOM_1197150|Phosphatidylinositol N-acetylglucosaminyltransferase subunit C, putative (EC:2.4.1.198); K03859 phosphatidylinositol glycan, class C (A)	[I]	Lipid transport and metabolism	--	--	PREDICTED: putative phosphatidylinositol N-acetylglucosaminyltransferase subunit C isoform X2 [Cucumis melo]
TRINITY_DN72140_c0_g1	[E]	Amino acid transport and metabolism	Molecular Function: methyltransferase activity (GO:0008168);; Molecular Function: hydrolase activity, acting on ester bonds (GO:0016788);; Biological Process: methylation (GO:0032259);;	--	[I]	Lipid transport and metabolism	Lysine methyltransferase;; Methyltransferase domain;; GDSL-like Lipase/Acylhydrolase family;; GDSL-like Lipase/Acylhydrolase	GDSL esterase/lipase At2g38180 OS=Arabidopsis thaliana GN=At2g38180 PE=2 SV=1	PREDICTED: protein-lysine methyltransferase METTL21C [Solanum lycopersicum]
TRINITY_DN64520_c0_g2	--	--	Molecular Function: hydrolase activity, hydrolyzing O-glycosyl compounds (GO:0004553);; Cellular Component: cell wall (GO:0005618);; Biological Process: xyloglucan metabolic process (GO:0010411);; Molecular Function: xyloglucan:xyloglucosyl transferase activity (GO:0016762);; Biological Process: cell wall biogenesis (GO:0042546);; Cellular Component: apoplast (GO:0048046);; Biological Process: ce…	--	--	--	Glycosyl hydrolases family 16	Xyloglucan endotransglucosylase/hydrolase 2 OS=Glycine max PE=2 SV=1	hypothetical protein GLYMA_18G003200 [Glycine max]
TRINITY_DN73560_c2_g7	--	--	Molecular Function: serine-type endopeptidase activity (GO:0004252);; Cellular Component: extracellular region (GO:0005576);; Cellular Component: mitochondrion (GO:0005739);; Biological Process: proteolysis (GO:0006508);; Cellular Component: plant-type cell wall (GO:0009505);; Cellular Component: integral component of membrane (GO:0016021);; Cellular Component: cytoplasmic membrane-bounded vesicl…	--	--	--	Peptidase inhibitor I9	Subtilisin-like protease SBT3.13 OS=Arabidopsis thaliana GN=SBT3.13 PE=2 SV=1	PREDICTED: subtilisin-like protease SBT3.3 [Camelina sativa]
TRINITY_DN68150_c2_g4	--	--	--	--	[OT]	--	--	COP9 signalosome complex subunit 4 OS=Arabidopsis thaliana GN=CSN4 PE=1 SV=2	hypothetical protein MIMGU_mgv1a0077221mg, partial [Erythranthe guttata]
TRINITY_DN27395_c0_g2	[R]	General function prediction only	Biological Process: mitotic cell cycle (GO:0000278);; Biological Process: mRNA splicing, via spliceosome (GO:0000398);; Cellular Component: Prp19 complex (GO:0000974);; Cellular Component: DNA replication factor A complex (GO:0005662);; Biological Process: proteolysis (GO:0006508);; Biological Process: sister chromatid cohesion (GO:0007062);; Biological Process: photomorphogenesis (GO:0009640);; …	--	[A]	RNA processing and modification	--	Protein pleiotropic regulatory locus 1 OS=Arabidopsis thaliana GN=PRL1 PE=1 SV=1	Pleiotropic regulatory locus 1 [Theobroma cacao]
TRINITY_DN63891_c0_g1	--	--	Molecular Function: inositol hexakisphosphate binding (GO:0000822);; Biological Process: response to molecule of bacterial origin (GO:0002237);; Molecular Function: ubiquitin-protein transferase activity (GO:0004842);; Cellular Component: nucleus (GO:0005634);; Biological Process: auxin-activated signaling pathway (GO:0009734);; Molecular Function: auxin binding (GO:0010011);; Biological Process:…	--	[R]	General function prediction only	--	Transport inhibitor response 1-like protein OS=Arabidopsis thaliana GN=At5g49980 PE=2 SV=1	hypothetical protein CISIN_1g035790mg [Citrus sinensis]
TRINITY_DN73086_c0_g1	--	--	Molecular Function: microtubule motor activity (GO:0003777);; Molecular Function: ATP binding (GO:0005524);; Cellular Component: mitochondrion (GO:0005739);; Cellular Component: kinesin complex (GO:0005871);; Cellular Component: microtubule (GO:0005874);; Biological Process: microtubule-based movement (GO:0007018);; Molecular Function: microtubule binding (GO:0008017);; Biological Process: aerobi…	--	[Z]	Cytoskeleton	Kinesin motor domain;; Microtubule binding;; Calponin homology (CH) domain	Kinesin KP1 OS=Arabidopsis thaliana GN=KP1 PE=1 SV=2	PREDICTED: kinesin KP1 [Nicotiana tomentosiformis]
TRINITY_DN58838_c2_g2	[J]	Translation, ribosomal structure and biogenesis	--	K02893|2.90473e-09|vvi:100262091|60S ribosomal protein L23A-like; K02893 large subunit ribosomal protein L23Ae (A)	[J]	Translation, ribosomal structure and biogenesis	--	60S ribosomal protein L23a OS=Daucus carota GN=RPL23A PE=2 SV=1	BnaC04g46380D [Brassica napus]
TRINITY_DN69170_c2_g6	[KL]	--	Cellular Component: membrane (GO:0016020);; Molecular Function: hydrolase activity, acting on acid anhydrides, in phosphorus-containing anhydrides (GO:0016818);; Molecular Function: metal ion binding (GO:0046872);; Molecular Function: organic cyclic compound binding (GO:0097159);; Molecular Function: heterocyclic compound binding (GO:1901363);;	K15505|6.0459e-16|rcu:RCOM_0492090|DNA repair helicase rad5,16, putative (EC:2.7.11.1); K15505 DNA repair protein RAD5 [EC:3.6.4.-] (A)	[KL]	--	SNF2 family N-terminal domain	Putative SWI/SNF-related matrix-associated actin-dependent regulator of chromatin subfamily A member 3-like 3 OS=Arabidopsis thaliana GN=At5g43530 PE=3 SV=1	PREDICTED: putative SWI/SNF-related matrix-associated actin-dependent regulator of chromatin subfamily A member 3-like 3 [Nicotiana tomentosiformis]
TRINITY_DN73143_c0_g10	--	--	Biological Process: response to ethylene (GO:0009723);;	--	--	--	--	--	unnamed protein product [Coffea canephora]
TRINITY_DN12167_c0_g1	--	--	Molecular Function: nucleotide binding (GO:0000166);;	--	--	--	--	--	PREDICTED: disease resistance protein RPM1-like [Erythranthe guttata]
TRINITY_DN61810_c4_g24	--	--	--	K02943|6.03993e-10|vvi:100254522|60S acidic ribosomal protein P2; K02943 large subunit ribosomal protein LP2 (A)	[J]	Translation, ribosomal structure and biogenesis	60s Acidic ribosomal protein	60S acidic ribosomal protein P2 OS=Parthenium argentatum PE=3 SV=1	PREDICTED: 60S acidic ribosomal protein P2-2-like [Nicotiana sylvestris]
TRINITY_DN60053_c1_g4	[R]	General function prediction only	Molecular Function: protein kinase activity (GO:0004672);; Molecular Function: ATP binding (GO:0005524);; Biological Process: protein phosphorylation (GO:0006468);;	K08869|1.10837e-17|rcu:RCOM_1507330|Ubiquinone biosynthesis protein coq-8, putative; K08869 aarF domain-containing kinase (A)	[R]	General function prediction only	Leucine Rich repeats (2 copies)	--	Ubiquinone biosynthesis protein coq-8, putative [Ricinus communis]
TRINITY_DN59390_c0_g1	--	--	Biological Process: flavonoid metabolic process (GO:0009812);; Molecular Function: UDP-glucosyltransferase activity (GO:0035251);;	--	[GC]	--	UDP-glucoronosyl and UDP-glucosyl transferase	Anthocyanidin 3-O-glucoside 2'''-O-xylosyltransferase OS=Arabidopsis thaliana GN=A3G2XYLT PE=1 SV=1	PREDICTED: UDP-glycosyltransferase 79B8-like isoform X1 [Solanum tuberosum]
TRINITY_DN64641_c0_g5	--	--	Molecular Function: DNA binding (GO:0003677);;	--	--	--	Myb-like DNA-binding domain	Transcription factor CPC OS=Arabidopsis thaliana GN=CPC PE=1 SV=1	PREDICTED: transcription factor CPC-like [Fragaria vesca subsp. vesca]
TRINITY_DN54164_c0_g1	--	--	Molecular Function: calcium ion binding (GO:0005509);; Molecular Function: calcium-dependent phospholipid binding (GO:0005544);;	--	[R]	General function prediction only	C2 domain	C2 domain-containing protein At1g63220 OS=Arabidopsis thaliana GN=At1g63220 PE=1 SV=1	PREDICTED: extensin-like [Nicotiana sylvestris]
TRINITY_DN72498_c2_g21	--	--	--	--	--	--	--	--	PREDICTED: GDP-L-galactose phosphorylase 1-like [Nicotiana sylvestris]
TRINITY_DN34769_c1_g1	[G]	Carbohydrate transport and metabolism	Molecular Function: ATP binding (GO:0005524);; Biological Process: glycogen biosynthetic process (GO:0005978);; Biological Process: pentose-phosphate shunt (GO:0006098);; Biological Process: rRNA processing (GO:0006364);; Molecular Function: glucose-1-phosphate adenylyltransferase activity (GO:0008878);; Cellular Component: chloroplast stroma (GO:0009570);; Biological Process: response to blue li…	K00975|2.66519e-25|vvi:100263079|glucose-1-phosphate adenylyltransferase large subunit 3, chloroplastic/amyloplastic; K00975 glucose-1-phosphate adenylyltransferase [EC:2.7.7.27] (A)	[M]	Cell wall/membrane/envelope biogenesis	--	Glucose-1-phosphate adenylyltransferase large subunit 3, chloroplastic/amyloplastic OS=Solanum tuberosum GN=AGPS3 PE=2 SV=1	PREDICTED: glucose-1-phosphate adenylyltransferase large subunit 3, chloroplastic/amyloplastic-like [Malus domestica]
TRINITY_DN69022_c5_g8	--	--	Cellular Component: integral component of membrane (GO:0016021);;	--	--	--	Domain of unknown function (DUF239)	--	PREDICTED: uncharacterized protein LOC105955926 [Erythranthe guttata]
TRINITY_DN62465_c0_g21	[FGR]	--	Molecular Function: sulfate adenylyltransferase (ADP) activity (GO:0004780);; Cellular Component: peroxisome (GO:0005777);; Biological Process: sulfur compound metabolic process (GO:0006790);; Biological Process: purine ribonucleotide metabolic process (GO:0009150);; Cellular Component: integral component of membrane (GO:0016021);; Molecular Function: adenylylsulfatase activity (GO:0047627);;	--	--	--	Scavenger mRNA decapping enzyme C-term binding;; HIT domain	Histidine triad nucleotide-binding protein 3 OS=Mus musculus GN=Hint3 PE=1 SV=1	PREDICTED: histidine triad nucleotide-binding protein 3 [Solanum lycopersicum]
TRINITY_DN63588_c0_g3	--	--	Cellular Component: membrane (GO:0016020);;	--	[O]	Posttranslational modification, protein turnover, chaperones	--	RING-H2 finger protein ATL78 OS=Arabidopsis thaliana GN=ATL78 PE=2 SV=1	hypothetical protein CICLE_v10027222mg, partial [Citrus clementina]
TRINITY_DN69245_c2_g2	--	--	--	--	--	--	--	Uridine 5'-monophosphate synthase (Fragment) OS=Nicotiana tabacum GN=PYR5-6 PE=2 SV=1	--
TRINITY_DN70407_c2_g1	--	--	Molecular Function: sequence-specific DNA binding transcription factor activity (GO:0003700);; Biological Process: regulation of transcription, DNA-templated (GO:0006355);; Biological Process: cell differentiation (GO:0030154);; Biological Process: regulation of shoot system development (GO:0048831);;	--	--	--	GRAS domain family	Scarecrow-like protein 15 OS=Arabidopsis thaliana GN=SCL15 PE=2 SV=3	PREDICTED: scarecrow-like protein 15 [Nicotiana sylvestris]
TRINITY_DN74219_c2_g12	--	--	Molecular Function: ATP binding (GO:0005524);; Cellular Component: kinesin complex (GO:0005871);; Cellular Component: microtubule (GO:0005874);; Biological Process: microtubule-based movement (GO:0007018);; Molecular Function: microtubule binding (GO:0008017);; Biological Process: metabolic process (GO:0008152);; Molecular Function: plus-end-directed microtubule motor activity (GO:0008574);;	K10398|8.52995e-55|vvi:100255345|125 kDa kinesin-related protein; K10398 kinesin family member 11 (A)	[Z]	Cytoskeleton	--	--	PREDICTED: 125 kDa kinesin-related protein-like isoform X2 [Nicotiana sylvestris]
TRINITY_DN72656_c2_g23	[HC]	--	Molecular Function: copper ion binding (GO:0005507);; Cellular Component: chloroplast stroma (GO:0009570);; Cellular Component: thylakoid (GO:0009579);; Cellular Component: chloroplast envelope (GO:0009941);; Molecular Function: oxidoreductase activity (GO:0016491);; Biological Process: oxidation-reduction process (GO:0055114);;	--	--	--	Oxidoreductase NAD-binding domain	Fruit protein pKIWI502 OS=Actinidia deliciosa GN=pKIWI502 PE=2 SV=1	PREDICTED: fruit protein pKIWI502 [Nicotiana sylvestris]
TRINITY_DN60381_c0_g4	--	--	--	K00700|2.23593e-22|rcu:RCOM_0022940|starch branching enzyme II, putative (EC:2.4.1.18); K00700 1,4-alpha-glucan branching enzyme [EC:2.4.1.18] (A)	[G]	Carbohydrate transport and metabolism	--	1,4-alpha-glucan-branching enzyme 2-2, chloroplastic/amyloplastic OS=Arabidopsis thaliana GN=SBE2.2 PE=2 SV=1	starch branching enzyme II [Ipomoea batatas]
TRINITY_DN52401_c0_g1	--	--	Molecular Function: transporter activity (GO:0005215);; Cellular Component: mitochondrial inner membrane (GO:0005743);; Cellular Component: integral component of membrane (GO:0016021);; Biological Process: transmembrane transport (GO:0055085);;	--	[C]	Energy production and conversion	Mitochondrial carrier protein	ADP,ATP carrier protein 1, mitochondrial OS=Arabidopsis thaliana GN=AAC1 PE=1 SV=2	unknown [Lotus japonicus]
TRINITY_DN68524_c0_g3	[P]	Inorganic ion transport and metabolism	Molecular Function: secondary active sulfate transmembrane transporter activity (GO:0008271);; Cellular Component: integral component of membrane (GO:0016021);; Biological Process: sulfate transmembrane transport (GO:1902358);;	K17471|0|rcu:RCOM_0926970|sulfate transporter, putative; K17471 sulfate transporter 3 (A)	[P]	Inorganic ion transport and metabolism	Sulfate permease family;; STAS domain	Probable sulfate transporter 3.5 OS=Arabidopsis thaliana GN=SULTR3;5 PE=2 SV=1	PREDICTED: probable sulfate transporter 3.5 isoform X1 [Nicotiana tomentosiformis]
TRINITY_DN68945_c6_g1	--	--	Cellular Component: kinetochore (GO:0000776);; Biological Process: phosphatidylinositol biosynthetic process (GO:0006661);; Biological Process: centromere complex assembly (GO:0034508);;	K11507|2.47879e-169|vvi:100259361|uncharacterized LOC100259361; K11507 centromere protein O (A)	--	--	Cenp-O kinetochore centromere component	--	PREDICTED: centromere protein O [Nicotiana sylvestris]
TRINITY_DN30754_c0_g1	--	--	Molecular Function: nucleotide binding (GO:0000166);; Cellular Component: membrane (GO:0016020);;	--	--	--	--	Probable LRR receptor-like serine/threonine-protein kinase At4g08850 OS=Arabidopsis thaliana GN=At4g08850 PE=2 SV=3	unnamed protein product [Coffea canephora]
TRINITY_DN70811_c3_g5	--	--	--	--	--	--	--	--	PREDICTED: BAG family molecular chaperone regulator 8, chloroplastic isoform X2 [Solanum tuberosum]
TRINITY_DN62559_c4_g3	--	--	Biological Process: defense response (GO:0006952);; Molecular Function: ADP binding (GO:0043531);;	K13457|9.02002e-16|vvi:100253350|disease resistance protein RPM1; K13457 disease resistance protein RPM1 (A)	[T]	Signal transduction mechanisms	NB-ARC domain	Probable disease resistance protein At1g58390 OS=Arabidopsis thaliana GN=At1g58390 PE=2 SV=4	PREDICTED: putative late blight resistance protein homolog R1A-10 [Sesamum indicum]
TRINITY_DN41847_c0_g2	--	--	Molecular Function: protein kinase activity (GO:0004672);; Cellular Component: membrane (GO:0016020);; Biological Process: phosphorylation (GO:0016310);;	--	[R]	General function prediction only	--	Copia protein OS=Drosophila melanogaster GN=GIP PE=1 SV=3	RNaseH, partial [Triticum turgidum subsp. durum]
TRINITY_DN70848_c1_g2	--	--	--	--	--	--	--	--	PREDICTED: uncharacterized protein LOC105168867 isoform X1 [Sesamum indicum]
TRINITY_DN61160_c3_g8	[R]	General function prediction only	Molecular Function: nucleotide binding (GO:0000166);; Molecular Function: RNA binding (GO:0003723);; Cellular Component: cytoplasm (GO:0005737);;	K13126|2.31859e-62|vvi:100262903|polyadenylate-binding protein 2; K13126 polyadenylate-binding protein (A)	[AJ]	--	Poly-adenylate binding protein, unique domain	Polyadenylate-binding protein 8 OS=Arabidopsis thaliana GN=PAB8 PE=1 SV=1	poly(A)-binding protein [Nicotiana tabacum]
TRINITY_DN73525_c0_g9	--	--	Molecular Function: metal ion binding (GO:0046872);;	--	[R]	General function prediction only	--	Zinc finger CCCH domain-containing protein 66 OS=Arabidopsis thaliana GN=At5g58620 PE=2 SV=1	PREDICTED: zinc finger CCCH domain-containing protein 66-like isoform X2 [Solanum pennellii]
TRINITY_DN72427_c5_g1	[RTKL]	--	Molecular Function: protein tyrosine kinase activity (GO:0004713);; Molecular Function: ATP binding (GO:0005524);; Biological Process: peptidyl-tyrosine phosphorylation (GO:0018108);;	--	[T]	Signal transduction mechanisms	Protein kinase domain;; Protein tyrosine kinase	Serine/threonine-protein kinase HT1 OS=Arabidopsis thaliana GN=HT1 PE=1 SV=1	PREDICTED: serine/threonine-protein kinase HT1 [Nicotiana sylvestris]
TRINITY_DN67971_c1_g6	--	--	Molecular Function: GTPase activity (GO:0003924);; Molecular Function: signal transducer activity (GO:0004871);; Molecular Function: GTP binding (GO:0005525);; Biological Process: G-protein coupled receptor signaling pathway (GO:0007186);; Biological Process: metabolic process (GO:0008152);; Molecular Function: G-protein beta/gamma-subunit complex binding (GO:0031683);;	--	[DT]	--	--	--	unknown [Populus trichocarpa]
TRINITY_DN66762_c3_g7	--	--	--	--	--	--	--	--	PREDICTED: putative late blight resistance protein homolog R1A-10 [Nicotiana sylvestris]
TRINITY_DN68388_c2_g13	--	--	--	K01887|1.83784e-07|vvi:100261143|arginine--tRNA ligase, cytoplasmic-like; K01887 arginyl-tRNA synthetase [EC:6.1.1.19] (A)	--	--	--	--	PREDICTED: arginine--tRNA ligase, cytoplasmic-like isoform X1 [Nicotiana tomentosiformis]
TRINITY_DN73971_c2_g3	[RTKL]	--	Molecular Function: protein kinase activity (GO:0004672);; Molecular Function: ATP binding (GO:0005524);; Biological Process: protein phosphorylation (GO:0006468);; Cellular Component: integral component of membrane (GO:0016021);;	--	--	--	Protein kinase domain;; Protein tyrosine kinase	Probable inactive receptor kinase At4g23740 OS=Arabidopsis thaliana GN=At4g23740 PE=2 SV=1	hypothetical protein B456_008G271600 [Gossypium raimondii]
TRINITY_DN72190_c1_g1	--	--	--	--	--	--	Plant protein of unknown function	UPF0481 protein At3g47200 OS=Arabidopsis thaliana GN=At3g47200 PE=2 SV=1	hypothetical protein MIMGU_mgv1a020659mg, partial [Erythranthe guttata]
TRINITY_DN8764_c0_g1	--	--	--	--	--	--	--	--	PREDICTED: thermospermine synthase ACAULIS5 [Citrus sinensis]
TRINITY_DN66829_c0_g14	--	--	--	--	--	--	--	--	PREDICTED: nucleoporin nup211-like [Nelumbo nucifera]
TRINITY_DN73907_c0_g12	--	--	Biological Process: defense response (GO:0006952);; Molecular Function: abscisic acid glucosyltransferase activity (GO:0010294);; Cellular Component: intracellular membrane-bounded organelle (GO:0043231);; Molecular Function: flavonol 3-O-glucosyltransferase activity (GO:0047893);; Biological Process: flavonol biosynthetic process (GO:0051555);; Biological Process: response to other organism (GO:…	--	[GC]	--	UDP-glucoronosyl and UDP-glucosyl transferase	UDP-glucosyl transferase 73B2 OS=Arabidopsis thaliana GN=UGT73B2 PE=1 SV=1	UDP-glucosyltransferase [Scutellaria baicalensis]
TRINITY_DN72329_c1_g5	[I]	Lipid transport and metabolism	Molecular Function: phosphatidate cytidylyltransferase activity (GO:0004605);; Molecular Function: binding (GO:0005488);; Biological Process: phosphatidylglycerol biosynthetic process (GO:0006655);; Cellular Component: membrane (GO:0016020);; Biological Process: CDP-diacylglycerol biosynthetic process (GO:0016024);;	K00981|6.9011e-165|rcu:RCOM_1610540|Phosphatidate cytidylyltransferase, putative (EC:2.7.7.41); K00981 phosphatidate cytidylyltransferase [EC:2.7.7.41] (A)	[I]	Lipid transport and metabolism	Cytidylyltransferase family;; CDP-archaeol synthase	Phosphatidate cytidylyltransferase 4, chloroplastic OS=Arabidopsis thaliana GN=CDS4 PE=1 SV=1	PREDICTED: phosphatidate cytidylyltransferase 4, chloroplastic [Jatropha curcas]
TRINITY_DN69052_c0_g2	--	--	Cellular Component: membrane (GO:0016020);;	--	--	--	--	--	PREDICTED: peroxisome biogenesis protein 22-like isoform X1 [Nelumbo nucifera]
TRINITY_DN33752_c0_g2	--	--	Cellular Component: exocyst (GO:0000145);; Molecular Function: protein kinase activity (GO:0004672);; Molecular Function: ATP binding (GO:0005524);; Biological Process: protein phosphorylation (GO:0006468);; Biological Process: vesicle docking involved in exocytosis (GO:0006904);; Biological Process: protein transport (GO:0015031);;	K06111|6.10399e-58|vvi:100253015|exocyst complex component SEC8; K06111 exocyst complex component 4 (A)	--	--	--	Exocyst complex component SEC8 OS=Arabidopsis thaliana GN=SEC8 PE=1 SV=1	hypothetical protein CISIN_1g0016023mg, partial [Citrus sinensis]
TRINITY_DN51017_c0_g1	--	--	--	--	--	--	Sieve element occlusion N-terminus	Protein SIEVE ELEMENT OCCLUSION B OS=Arabidopsis thaliana GN=SEOB PE=1 SV=1	sieve element occlusion b [Solanum phureja]
TRINITY_DN36242_c0_g1	--	--	Cellular Component: Golgi apparatus (GO:0005794);; Cellular Component: cytosol (GO:0005829);; Biological Process: plant-type cell wall biogenesis (GO:0009832);; Biological Process: cellulose biosynthetic process (GO:0030244);; Biological Process: UDP-L-arabinose metabolic process (GO:0033356);; Molecular Function: UDP-arabinopyranose mutase activity (GO:0052691);;	K13379|4.5909e-71|vvi:100246811|UDP-arabinopyranose mutase 1; K13379 reversibly glycosylated polypeptide / UDP-arabinopyranose mutase [EC:2.4.1.- 5.4.99.30] (A)	--	--	Reversibly glycosylated polypeptide	Alpha-1,4-glucan-protein synthase [UDP-forming] 2 OS=Solanum tuberosum GN=UPTG2 PE=1 SV=1	hypothetical protein CISIN_1g0178621mg, partial [Citrus sinensis]
TRINITY_DN66759_c1_g1	[V]	Defense mechanisms	Molecular Function: ATP binding (GO:0005524);; Cellular Component: plasma membrane (GO:0005886);; Biological Process: metabolic process (GO:0008152);; Cellular Component: integral component of membrane (GO:0016021);; Molecular Function: ATPase activity, coupled to transmembrane movement of substances (GO:0042626);; Biological Process: transmembrane transport (GO:0055085);;	--	[Q]	Secondary metabolites biosynthesis, transport and catabolism	ABC-2 type transporter;; ABC transporter;; AAA domain, putative AbiEii toxin, Type IV TA system	ABC transporter G family member 8 OS=Arabidopsis thaliana GN=ABCG8 PE=2 SV=1	PREDICTED: ABC transporter G family member 8-like [Sesamum indicum]
TRINITY_DN70363_c0_g29	[R]	General function prediction only	--	--	[T]	Signal transduction mechanisms	WD domain, G-beta repeat	Guanine nucleotide-binding protein subunit beta-like protein OS=Nicotiana plumbaginifolia PE=2 SV=1	G protein beta-subunit-like protein [Nicotiana plumbaginifolia]
TRINITY_DN71054_c0_g2	--	--	--	--	[J]	Translation, ribosomal structure and biogenesis	--	Peptide chain release factor PrfB1, chloroplastic OS=Arabidopsis thaliana GN=PRFB1 PE=2 SV=1	unknown [Glycine max]
TRINITY_DN66936_c0_g11	--	--	Molecular Function: DNA binding (GO:0003677);; Cellular Component: nucleus (GO:0005634);;	--	--	--	SBP domain	Squamosa promoter-binding-like protein 15 OS=Arabidopsis thaliana GN=SPL15 PE=2 SV=1	squamosa promoter binding protein-homologue 4 [Antirrhinum majus]
TRINITY_DN70426_c0_g2	[RTKL]	--	Molecular Function: protein kinase C activity (GO:0004697);; Molecular Function: ATP binding (GO:0005524);; Cellular Component: ribosome (GO:0005840);; Biological Process: protein phosphorylation (GO:0006468);; Biological Process: intracellular signal transduction (GO:0035556);;	K04688|0|vvi:100258607|serine/threonine-protein kinase AtPK2/AtPK19-like; K04688 p70 ribosomal S6 kinase [EC:2.7.11.1] (A)	[RT]	--	Protein kinase domain;; Protein tyrosine kinase;; Kinase-like;; Protein kinase C terminal domain;; Lipopolysaccharide kinase (Kdo/WaaP) family	Serine/threonine-protein kinase AtPK2/AtPK19 OS=Arabidopsis thaliana GN=ATPK2 PE=1 SV=2	PREDICTED: serine/threonine-protein kinase AtPK2/AtPK19-like [Nicotiana sylvestris]
TRINITY_DN67595_c1_g2	--	--	Cellular Component: nucleus (GO:0005634);; Cellular Component: integral component of membrane (GO:0016021);; Biological Process: transmembrane transport (GO:0055085);;	--	--	--	--	Protein NUCLEAR FUSION DEFECTIVE 4 OS=Arabidopsis thaliana GN=NFD4 PE=3 SV=1	PREDICTED: uncharacterized protein LOC104244484 [Nicotiana sylvestris]
TRINITY_DN10917_c0_g1	--	--	Molecular Function: oxidoreductase activity (GO:0016491);; Molecular Function: metal ion binding (GO:0046872);; Biological Process: oxidation-reduction process (GO:0055114);;	--	[QR]	--	2OG-Fe(II) oxygenase superfamily	1-aminocyclopropane-1-carboxylate oxidase homolog 3 OS=Arabidopsis thaliana GN=At1g06650 PE=2 SV=1	PREDICTED: 1-aminocyclopropane-1-carboxylate oxidase homolog 1 [Cucumis sativus]
TRINITY_DN62852_c2_g3	--	--	--	--	--	--	zinc-finger of the FCS-type, C2-C2	--	PREDICTED: uncharacterized protein LOC104112673 [Nicotiana tomentosiformis]
TRINITY_DN70455_c0_g1	--	--	Molecular Function: chitinase activity (GO:0004568);; Cellular Component: extracellular region (GO:0005576);; Biological Process: carbohydrate metabolic process (GO:0005975);; Biological Process: chitin catabolic process (GO:0006032);; Molecular Function: chitin binding (GO:0008061);; Cellular Component: integral component of membrane (GO:0016021);;	K17525|1.90556e-146|rcu:RCOM_0719550|chitinase, putative; K17525 chitinase domain-containing protein 1 (A)	[G]	Carbohydrate transport and metabolism	Glycosyl hydrolases family 18	Chitinase domain-containing protein 1 OS=Rattus norvegicus GN=Chid1 PE=2 SV=2	PREDICTED: chitinase domain-containing protein 1 [Nicotiana sylvestris]
TRINITY_DN65599_c7_g5	--	--	Molecular Function: protein serine/threonine kinase activity (GO:0004674);; Molecular Function: ATP binding (GO:0005524);; Biological Process: protein phosphorylation (GO:0006468);; Cellular Component: integral component of membrane (GO:0016021);;	--	--	--	Protein tyrosine kinase;; Protein kinase domain	Cysteine-rich receptor-like protein kinase 14 OS=Arabidopsis thaliana GN=CRK14 PE=2 SV=2	unnamed protein product [Coffea canephora]
TRINITY_DN54380_c1_g1	--	--	Biological Process: cellular macromolecule biosynthetic process (GO:0034645);; Biological Process: nucleic acid metabolic process (GO:0090304);;	--	[R]	General function prediction only	HMG (high mobility group) box;; HMG-box domain	High mobility group B protein 7 OS=Arabidopsis thaliana GN=HMGB7 PE=1 SV=1	PREDICTED: high mobility group B protein 7-like [Nicotiana tomentosiformis]
TRINITY_DN37799_c0_g5	--	--	Biological Process: negative regulation of peptidase activity (GO:0010466);; Molecular Function: peptidase inhibitor activity (GO:0030414);;	--	--	--	Potato inhibitor I family	Inhibitor of trypsin and hageman factor OS=Cucurbita maxima PE=1 SV=1	hypothetical protein PRUPE_ppa018589mg [Prunus persica]
TRINITY_DN69772_c5_g5	--	--	Molecular Function: sequence-specific DNA binding transcription factor activity (GO:0003700);; Cellular Component: nucleus (GO:0005634);; Biological Process: regulation of transcription, DNA-templated (GO:0006355);; Molecular Function: sequence-specific DNA binding (GO:0043565);;	--	[K]	Transcription	Homeobox associated leucine zipper	Homeobox-leucine zipper protein ATHB-5 OS=Arabidopsis thaliana GN=ATHB-5 PE=1 SV=1	PREDICTED: homeobox-leucine zipper protein ATHB-6-like [Nicotiana sylvestris]
TRINITY_DN56541_c0_g1	--	--	--	--	--	--	--	--	unnamed protein product [Coffea canephora]
TRINITY_DN69312_c0_g1	[U]	Intracellular trafficking, secretion, and vesicular transport	Biological Process: RNA methylation (GO:0001510);; Molecular Function: nucleocytoplasmic transporter activity (GO:0005487);; Cellular Component: nuclear pore (GO:0005643);; Cellular Component: nucleolus (GO:0005730);; Cellular Component: plasma membrane (GO:0005886);; Biological Process: nucleocytoplasmic transport (GO:0006913);; Cellular Component: plasmodesma (GO:0009506);; Cellular Component: …	K14312|0|vvi:100243944|nuclear pore complex protein NUP155; K14312 nuclear pore complex protein Nup155 (A)	[YU]	--	Nup133 N terminal like;; Non-repetitive/WGA-negative nucleoporin C-terminal	Nuclear pore complex protein NUP155 OS=Arabidopsis thaliana GN=NUP155 PE=1 SV=1	PREDICTED: nuclear pore complex protein Nup155 [Nicotiana sylvestris]
TRINITY_DN8070_c0_g1	--	--	--	K00654|8.51068e-07|ath:AT5G23670|LCB2; serine palmitoyltransferase subunit LCB2; K00654 serine palmitoyltransferase [EC:2.3.1.50] (A)	[O]	Posttranslational modification, protein turnover, chaperones	--	Long chain base biosynthesis protein 2a OS=Arabidopsis thaliana GN=LCB2a PE=1 SV=1	PREDICTED: long chain base biosynthesis protein 2b isoform X2 [Sesamum indicum]
TRINITY_DN70464_c0_g3	--	--	Biological Process: cellular process (GO:0009987);;	K11490|0|rcu:RCOM_0682050|hypothetical protein; K11490 condensin-2 complex subunit H2 (A)	[S]	Function unknown	Condensin II complex subunit CAP-H2 or CNDH2, C-term;; Condensin II complex subunit CAP-H2 or CNDH2, N-terminal;; PF16858	Condensin-2 complex subunit H2 OS=Arabidopsis thaliana GN=CAPH2 PE=2 SV=1	PREDICTED: condensin-2 complex subunit H2-like [Nicotiana tomentosiformis]
TRINITY_DN44591_c0_g1	--	--	Biological Process: protein ubiquitination (GO:0016567);; Molecular Function: metal ion binding (GO:0046872);;	--	[R]	General function prediction only	AN1-like Zinc finger;; A20-like zinc finger	Zinc finger A20 and AN1 domain-containing stress-associated protein 5 OS=Arabidopsis thaliana GN=SAP5 PE=2 SV=1	PREDICTED: zinc finger A20 and AN1 domain-containing stress-associated protein 5 [Nicotiana sylvestris]
TRINITY_DN51708_c2_g1	--	--	--	--	--	--	--	--	PREDICTED: uncharacterized protein LOC107003043 [Solanum pennellii]
TRINITY_DN73736_c1_g18	[RTKL]	--	Molecular Function: protein serine/threonine kinase activity (GO:0004674);; Molecular Function: non-membrane spanning protein tyrosine kinase activity (GO:0004715);; Molecular Function: ATP binding (GO:0005524);; Cellular Component: integral component of membrane (GO:0016021);; Biological Process: peptidyl-tyrosine phosphorylation (GO:0018108);; Molecular Function: carbohydrate binding (GO:003024…	--	--	--	Protein kinase domain;; Protein tyrosine kinase	L-type lectin-domain containing receptor kinase IX.1 OS=Arabidopsis thaliana GN=LECRK91 PE=2 SV=1	PREDICTED: L-type lectin-domain containing receptor kinase IX.1-like [Nicotiana sylvestris]
TRINITY_DN36343_c0_g2	[R]	General function prediction only	--	--	[R]	General function prediction only	--	--	PREDICTED: nucleolar GTP-binding protein 1 isoform X2 [Sesamum indicum]
TRINITY_DN74009_c1_g1	--	--	Molecular Function: translation initiation factor activity (GO:0003743);; Biological Process: translational initiation (GO:0006413);;	K15027|0|rcu:RCOM_1045170|ligatin, putative; K15027 translation initiation factor 2D (A)	[J]	Translation, ribosomal structure and biogenesis	Translation initiation factor SUI1	Eukaryotic translation initiation factor 2D OS=Oryctolagus cuniculus GN=EIF2D PE=1 SV=1	PREDICTED: eukaryotic translation initiation factor 2D isoform X1 [Solanum pennellii]
TRINITY_DN25310_c0_g1	--	--	Molecular Function: protein serine/threonine kinase activity (GO:0004674);; Molecular Function: ATP binding (GO:0005524);; Biological Process: protein phosphorylation (GO:0006468);; Cellular Component: integral component of membrane (GO:0016021);; Biological Process: cellulose biosynthetic process (GO:0030244);;	--	--	--	Leucine rich repeat;; Leucine rich repeat N-terminal domain;; Leucine Rich Repeat	LRR receptor-like serine/threonine-protein kinase FEI 2 OS=Arabidopsis thaliana GN=FEI2 PE=1 SV=1	unnamed protein product [Coffea canephora]
TRINITY_DN71164_c0_g6	--	--	Molecular Function: iron ion binding (GO:0005506);; Cellular Component: integral component of membrane (GO:0016021);; Molecular Function: heme binding (GO:0020037);; Molecular Function: flavonoid 3',5'-hydroxylase activity (GO:0033772);; Biological Process: secondary metabolite biosynthetic process (GO:0044550);; Biological Process: oxidation-reduction process (GO:0055114);;	--	[Q]	Secondary metabolites biosynthesis, transport and catabolism	Cytochrome P450	Cytochrome P450 78A5 OS=Arabidopsis thaliana GN=CYP78A5 PE=2 SV=1	cytochrome P450 [Cynara cardunculus var. scolymus]
TRINITY_DN69320_c1_g10	--	--	Molecular Function: metal ion binding (GO:0046872);;	--	[R]	General function prediction only	--	Zinc finger CCCH domain-containing protein 49 OS=Arabidopsis thaliana GN=At4g29190 PE=2 SV=1	PREDICTED: zinc finger CCCH domain-containing protein 20-like [Nicotiana tomentosiformis]
TRINITY_DN23153_c0_g1	--	--	--	K07893|1.48814e-07|rcu:RCOM_0519920|protein with unknown function; K07893 Ras-related protein Rab-6A (A)	[U]	Intracellular trafficking, secretion, and vesicular transport	--	Ras-related protein RABH1e OS=Arabidopsis thaliana GN=RABH1E PE=2 SV=1	putative [Nicotiana tabacum]
TRINITY_DN74397_c6_g33	--	--	Molecular Function: serine-type endopeptidase activity (GO:0004252);; Cellular Component: cell wall (GO:0005618);; Biological Process: proteolysis (GO:0006508);; Molecular Function: 2-alkenal reductase [NAD(P)] activity (GO:0032440);; Biological Process: oxidation-reduction process (GO:0055114);;	--	--	--	Subtilase family	Subtilisin-like protease SBT5.4 OS=Arabidopsis thaliana GN=SBT5.4 PE=1 SV=1	PREDICTED: subtilisin-like protease SBT5.4 [Nicotiana tomentosiformis]
TRINITY_DN38093_c0_g6	--	--	Molecular Function: nucleotide binding (GO:0000166);;	--	--	--	--	--	PREDICTED: toll/interleukin-1 receptor-like protein [Nicotiana tomentosiformis]
TRINITY_DN47467_c0_g3	--	--	--	--	--	--	S-adenosyl-l-methionine decarboxylase leader peptide	--	PREDICTED: uncharacterized protein LOC104435580, partial [Eucalyptus grandis]
TRINITY_DN21922_c0_g1	--	--	Molecular Function: 3-beta-hydroxy-delta5-steroid dehydrogenase activity (GO:0003854);; Molecular Function: 3-oxo-5-beta-steroid 4-dehydrogenase activity (GO:0047568);; Molecular Function: delta4-3-oxosteroid 5beta-reductase activity (GO:0047787);; Molecular Function: coenzyme binding (GO:0050662);; Biological Process: oxidation-reduction process (GO:0055114);;	--	--	--	--	3-oxo-Delta(4,5)-steroid 5-beta-reductase OS=Digitalis lanata PE=1 SV=1	putative steroid 5beta-reductase [Solanum lycopersicum]
TRINITY_DN64494_c5_g3	--	--	Molecular Function: zinc ion transmembrane transporter activity (GO:0005385);; Biological Process: response to zinc ion (GO:0010043);; Cellular Component: integral component of membrane (GO:0016021);; Biological Process: regulation of sequestering of zinc ion (GO:0061088);; Biological Process: zinc ion transmembrane transport (GO:0071577);;	--	[P]	Inorganic ion transport and metabolism	--	Putative metal tolerance protein C3 OS=Arabidopsis thaliana GN=MTPC3 PE=3 SV=2	Metal tolerance protein 4 isoform 1 [Theobroma cacao]
TRINITY_DN61625_c0_g1	--	--	Molecular Function: single-stranded DNA binding (GO:0003697);; Molecular Function: ATP binding (GO:0005524);; Biological Process: DNA replication (GO:0006260);; Biological Process: DNA duplex unwinding (GO:0032508);; Molecular Function: 5'-3' DNA helicase activity (GO:0043139);;	K17680|6.58701e-49|vvi:100247384|twinkle homolog protein, chloroplastic/mitochondrial; K17680 twinkle protein [EC:3.6.4.12] (A)	--	--	--	Twinkle homolog protein, chloroplastic/mitochondrial OS=Arabidopsis thaliana GN=At1g30680 PE=1 SV=1	PREDICTED: twinkle homolog protein, chloroplastic/mitochondrial isoform X3 [Solanum lycopersicum]
TRINITY_DN70947_c4_g1	--	--	Biological Process: metabolic process (GO:0008152);; Molecular Function: transferase activity, transferring hexosyl groups (GO:0016758);;	K12930|1.87387e-16|rcu:RCOM_1324500|UDP-glucosyltransferase, putative (EC:2.4.1.115); K12930 anthocyanidin 3-O-glucosyltransferase [EC:2.4.1.115] (A)	[GC]	--	--	Anthocyanidin 3-O-glucosyltransferase 2 OS=Fragaria ananassa GN=FGT PE=1 SV=1	anthocyanidin 3-O-glucosyltransferase [Ipomoea batatas]
TRINITY_DN69285_c1_g4	--	--	Cellular Component: mitochondrial inner membrane (GO:0005743);; Biological Process: protein glycosylation (GO:0006486);; Cellular Component: integral component of membrane (GO:0016021);;	K17785|7.39309e-78|vvi:100242349|uncharacterized LOC100242349; K17785 mitofilin (A)	--	--	Mitochondrial inner membrane protein	--	PREDICTED: uncharacterized protein LOC105171129 [Sesamum indicum]
TRINITY_DN70481_c0_g6	--	--	Cellular Component: mitochondrion (GO:0005739);; Cellular Component: chloroplast inner membrane (GO:0009706);; Cellular Component: integral component of membrane (GO:0016021);;	--	--	--	--	Protein FATTY ACID EXPORT 3, chloroplastic OS=Arabidopsis thaliana GN=FAX3 PE=2 SV=2	PREDICTED: protein FATTY ACID EXPORT 3, chloroplastic [Erythranthe guttata]
TRINITY_DN59049_c2_g10	--	--	Biological Process: response to stress (GO:0006950);;	--	--	--	--	Protein SENESCENCE-ASSOCIATED GENE 21, mitochondrial OS=Arabidopsis thaliana GN=SAG21 PE=2 SV=1	late embryogenesis abundant protein 3L-1 [Camellia sinensis]
TRINITY_DN68373_c1_g14	[EF]	--	Biological Process: urea cycle (GO:0000050);; Biological Process: RNA methylation (GO:0001510);; Molecular Function: carbamoyl-phosphate synthase (glutamine-hydrolyzing) activity (GO:0004088);; Cellular Component: carbamoyl-phosphate synthase complex (GO:0005951);; Biological Process: purine nucleotide biosynthetic process (GO:0006164);; Biological Process: 'de novo' pyrimidine nucleobase biosynt…	K01956|1.9431e-12|zma:100193467|pco072185; LOC100193467; K01956 carbamoyl-phosphate synthase small subunit [EC:6.3.5.5] (A)	[R]	General function prediction only	--	Carbamoyl-phosphate synthase small chain, chloroplastic OS=Oryza sativa subsp. japonica GN=CARA PE=2 SV=2	PREDICTED: carbamoyl-phosphate synthase small chain, chloroplastic [Sesamum indicum]
TRINITY_DN73332_c0_g13	--	--	Molecular Function: DNA binding (GO:0003677);; Molecular Function: nuclease activity (GO:0004518);; Cellular Component: nucleus (GO:0005634);; Cellular Component: mitochondrion (GO:0005739);; Cellular Component: endoplasmic reticulum membrane (GO:0005789);; Cellular Component: cytosol (GO:0005829);; Biological Process: GPI anchor biosynthetic process (GO:0006506);; Biological Process: embryo deve…	K05284|7.0476e-56|rcu:RCOM_1264560|hypothetical protein; K05284 phosphatidylinositol glycan, class M [EC:2.4.1.-] (A)	[G]	Carbohydrate transport and metabolism	--	GPI mannosyltransferase 1 OS=Arabidopsis thaliana GN=PIGM PE=2 SV=1	unnamed protein product [Coffea canephora]
TRINITY_DN73174_c2_g21	--	--	--	--	--	--	--	--	unnamed protein product [Coffea canephora]
TRINITY_DN16416_c0_g1	--	--	--	--	[R]	General function prediction only	--	--	PREDICTED: uncharacterized protein LOC105636626 [Jatropha curcas]
TRINITY_DN64905_c1_g2	--	--	--	--	[T]	Signal transduction mechanisms	NB-ARC domain	Putative late blight resistance protein homolog R1B-14 OS=Solanum demissum GN=R1B-14 PE=3 SV=1	PREDICTED: putative late blight resistance protein homolog R1B-16 [Solanum tuberosum]
TRINITY_DN62576_c3_g10	[J]	Translation, ribosomal structure and biogenesis	Molecular Function: damaged DNA binding (GO:0003684);; Molecular Function: RNA binding (GO:0003723);; Molecular Function: structural constituent of ribosome (GO:0003735);; Cellular Component: nucleus (GO:0005634);; Biological Process: DNA repair (GO:0006281);; Biological Process: translation (GO:0006412);; Molecular Function: oxidized purine nucleobase lesion DNA N-glycosylase activity (GO:000853…	--	[J]	Translation, ribosomal structure and biogenesis	Ribosomal protein S3, C-terminal domain	40S ribosomal protein S3-3 OS=Arabidopsis thaliana GN=RPS3C PE=1 SV=1	PREDICTED: 40S ribosomal protein S3-2-like [Nicotiana sylvestris]
TRINITY_DN58173_c0_g5	--	--	Biological Process: metabolic process (GO:0008152);; Molecular Function: transferase activity, transferring glycosyl groups (GO:0016757);;	--	--	--	--	--	unnamed protein product [Coffea canephora]
TRINITY_DN66979_c0_g2	--	--	Cellular Component: integral component of membrane (GO:0016021);;	K13348|1.39328e-178|vvi:100253839|mpv17-like protein; K13348 protein Mpv17 (A)	[R]	General function prediction only	Mpv17 / PMP22 family	Peroxisomal membrane protein 2 OS=Bos taurus GN=PXMP2 PE=2 SV=3	PREDICTED: uncharacterized protein LOC104220752 [Nicotiana sylvestris]
TRINITY_DN74096_c0_g1	--	--	--	--	--	--	--	--	PREDICTED: uncharacterized protein LOC105113942 [Populus euphratica]
TRINITY_DN41805_c0_g1	[Z]	Cytoskeleton	--	K10355|1.91501e-71|rcu:RCOM_1207060|actin, putative; K10355 actin, other eukaryote (A)	[Z]	Cytoskeleton	Actin	Actin-12 OS=Arabidopsis thaliana GN=ACT12 PE=1 SV=1	actin like protein [Hydrangea macrophylla]
TRINITY_DN71890_c1_g7	--	--	Cellular Component: intracellular (GO:0005622);; Biological Process: mRNA export from nucleus (GO:0006406);; Biological Process: protein import into nucleus (GO:0006606);;	K14840|1.10296e-22|vvi:100250159|uncharacterized protein At2g40430; K14840 nucleolar protein 53 (A)	[R]	General function prediction only	Nop53 (60S ribosomal biogenesis)	Uncharacterized protein At2g40430 OS=Arabidopsis thaliana GN=At2g40430 PE=1 SV=2	PREDICTED: uncharacterized protein At2g40430 [Nicotiana sylvestris]
TRINITY_DN69560_c0_g4	--	--	Molecular Function: acidic amino acid transmembrane transporter activity (GO:0015172);; Molecular Function: neutral amino acid transmembrane transporter activity (GO:0015175);; Biological Process: neutral amino acid transport (GO:0015804);; Biological Process: aspartate transport (GO:0015810);; Biological Process: tryptophan transport (GO:0015827);; Cellular Component: integral component of membr…	--	[E]	Amino acid transport and metabolism	Transmembrane amino acid transporter protein	Amino acid permease 6 OS=Arabidopsis thaliana GN=AAP6 PE=1 SV=1	PREDICTED: amino acid permease 6-like [Nicotiana sylvestris]
TRINITY_DN53072_c0_g1	--	--	Molecular Function: DNA binding (GO:0003677);; Molecular Function: sequence-specific DNA binding transcription factor activity (GO:0003700);; Biological Process: regulation of transcription, DNA-templated (GO:0006355);; Cellular Component: CCAAT-binding factor complex (GO:0016602);;	K08064|6.4409e-51|vvi:100249692|nuclear transcription factor Y subunit A-7; K08064 nuclear transcription factor Y, alpha (A)	[K]	Transcription	CCAAT-binding transcription factor (CBF-B/NF-YA) subunit B	Nuclear transcription factor Y subunit A-7 OS=Arabidopsis thaliana GN=NFYA7 PE=2 SV=1	PREDICTED: nuclear transcription factor Y subunit A-7-like isoform X4 [Glycine max]
TRINITY_DN61111_c2_g1	[GEPR]	--	Molecular Function: transporter activity (GO:0005215);; Cellular Component: integral component of membrane (GO:0016021);; Biological Process: transmembrane transport (GO:0055085);;	--	[R]	General function prediction only	Major Facilitator Superfamily	Hippocampus abundant transcript-like protein 1 OS=Homo sapiens GN=MFSD14B PE=2 SV=3	PREDICTED: hippocampus abundant transcript-like protein 1 isoform X1 [Nicotiana sylvestris]
TRINITY_DN28363_c0_g2	--	--	--	--	[S]	Function unknown	--	--	hypothetical protein CISIN_1g0013685mg, partial [Citrus sinensis]
TRINITY_DN60116_c0_g5	--	--	Biological Process: cellular nitrogen compound metabolic process (GO:0034641);; Biological Process: primary metabolic process (GO:0044238);; Biological Process: organic substance metabolic process (GO:0071704);;	--	--	--	--	--	PREDICTED: 30S ribosomal protein S10, chloroplastic [Solanum tuberosum]
TRINITY_DN66990_c3_g6	--	--	--	--	[S]	Function unknown	--	--	PREDICTED: ultraviolet-B receptor UVR8 [Ricinus communis]
TRINITY_DN64415_c4_g10	--	--	--	--	--	--	--	Disease resistance protein RML1B OS=Arabidopsis thaliana GN=RLM1B PE=2 SV=1	PREDICTED: TMV resistance protein N-like [Pyrus x bretschneideri]
TRINITY_DN71037_c1_g3	--	--	--	--	[OJ]	--	--	La-related protein 1B OS=Arabidopsis thaliana GN=LARP1B PE=1 SV=2	PREDICTED: la-related protein 1C-like isoform X2 [Solanum pennellii]
TRINITY_DN93223_c0_g1	[K]	Transcription	Molecular Function: sequence-specific DNA binding transcription factor activity (GO:0003700);; Cellular Component: nucleus (GO:0005634);; Biological Process: regulation of transcription, DNA-templated (GO:0006355);; Molecular Function: sequence-specific DNA binding (GO:0043565);;	K09419|8.90285e-47|rcu:RCOM_1252030|Heat shock factor protein, putative; K09419 heat shock transcription factor, other eukaryote (A)	[K]	Transcription	HSF-type DNA-binding	Heat stress transcription factor A-1d OS=Arabidopsis thaliana GN=HSFA1D PE=1 SV=2	PREDICTED: heat stress transcription factor A-4c-like [Malus domestica]
TRINITY_DN53221_c2_g1	--	--	Cellular Component: nucleolus (GO:0005730);; Biological Process: fatty acid catabolic process (GO:0009062);; Biological Process: response to salt stress (GO:0009651);;	K14324|1.23976e-62|vvi:100250532|histone deacetylase complex subunit-like; K14324 histone deacetylase complex subunit SAP18 (A)	[K]	Transcription	Sin3 associated polypeptide p18 (SAP18)	Histone deacetylase complex subunit SAP18 OS=Arabidopsis thaliana GN=At2g45640 PE=1 SV=1	PREDICTED: histone deacetylase complex subunit SAP18-like [Nicotiana tomentosiformis]
TRINITY_DN7123_c0_g1	--	--	--	K11251|7.38259e-06|cre:CHLREDRAFT_115469|HTA20; histone H2A; K11251 histone H2A (A)	--	--	--	--	PREDICTED: probable histone H2A.2 isoform X1 [Phoenix dactylifera]
TRINITY_DN70055_c0_g2	[R]	General function prediction only	Biological Process: metabolic process (GO:0008152);; Molecular Function: transferase activity (GO:0016740);; Molecular Function: metal ion binding (GO:0046872);;	--	[R]	General function prediction only	WD domain, G-beta repeat;; Nucleoporin Nup120/160;; PQQ-like domain	Zinc finger CCCH domain-containing protein 48 OS=Arabidopsis thaliana GN=ZFWD1 PE=2 SV=1	zinc finger CCCH domain-containing protein [Ipomoea nil]
TRINITY_DN66293_c0_g16	--	--	Biological Process: proteolysis (GO:0006508);; Molecular Function: cysteine-type peptidase activity (GO:0008234);;	K01373|7.10065e-32|vvi:100233049|CYSP; cysteine protease; K01373 cathepsin F [EC:3.4.22.41] (A)	[O]	Posttranslational modification, protein turnover, chaperones	Papain family cysteine protease	Cysteine proteinase RD19a OS=Arabidopsis thaliana GN=RD19A PE=2 SV=1	cysteine proteinase precursor [Ipomoea nil]
TRINITY_DN71943_c6_g1	--	--	--	--	--	--	Domain of unknown function (DUF702)	Protein SHORT INTERNODES OS=Arabidopsis thaliana GN=SHI PE=1 SV=1	PREDICTED: protein SHI RELATED SEQUENCE 1-like isoform X1 [Nicotiana tomentosiformis]
TRINITY_DN62761_c1_g4	--	--	--	--	--	--	--	Putative disease resistance protein RGA1 OS=Solanum bulbocastanum GN=RGA1 PE=2 SV=2	PREDICTED: putative disease resistance protein RGA3 [Nicotiana sylvestris]
TRINITY_DN73577_c0_g3	--	--	Cellular Component: mitochondrion (GO:0005739);;	--	[R]	General function prediction only	PPR repeat;; PPR repeat family;; Pentatricopeptide repeat domain;; PPR repeat;; Pentacotripeptide-repeat region of PROPR	Pentatricopeptide repeat-containing protein At1g60770 OS=Arabidopsis thaliana GN=At1g60770 PE=2 SV=1	PREDICTED: pentatricopeptide repeat-containing protein At1g60770 [Nicotiana sylvestris]
TRINITY_DN60644_c0_g1	--	--	--	--	--	--	--	--	unnamed protein product [Coffea canephora]
TRINITY_DN68340_c4_g10	--	--	Molecular Function: ATP-dependent RNA helicase activity (GO:0004004);; Biological Process: RNA secondary structure unwinding (GO:0010501);; Molecular Function: organic cyclic compound binding (GO:0097159);; Molecular Function: heterocyclic compound binding (GO:1901363);;	K11594|6.51609e-06|vvi:100250337|DEAD-box ATP-dependent RNA helicase 37-like; K11594 ATP-dependent RNA helicase DDX3X [EC:3.6.4.13] (A)	--	--	--	--	PREDICTED: DEAD-box ATP-dependent RNA helicase 37-like [Nicotiana sylvestris]
TRINITY_DN73977_c1_g5	--	--	--	--	--	--	--	--	PREDICTED: uncharacterized protein At4g10930-like isoform X3 [Solanum tuberosum]
TRINITY_DN70463_c0_g1	--	--	Cellular Component: Golgi apparatus (GO:0005794);; Cellular Component: integral component of membrane (GO:0016021);; Molecular Function: O-acetyltransferase activity (GO:0016413);; Biological Process: cell wall organization or biogenesis (GO:0071554);;	--	--	--	GDSL/SGNH-like Acyl-Esterase family found in Pmr5 and Cas1p;; PMR5 N terminal Domain	Protein trichome birefringence-like 19 OS=Arabidopsis thaliana GN=TBL19 PE=3 SV=1	PREDICTED: protein trichome birefringence-like 19 [Nicotiana sylvestris]
TRINITY_DN53267_c0_g1	[O]	Posttranslational modification, protein turnover, chaperones	Biological Process: tRNA threonylcarbamoyladenosine modification (GO:0002949);; Cellular Component: cytosol (GO:0005829);; Biological Process: protein targeting to mitochondrion (GO:0006626);; Biological Process: actin filament-based movement (GO:0030048);; Biological Process: Golgi localization (GO:0051645);; Biological Process: mitochondrion localization (GO:0051646);; Biological Process: perox…	K15900|2.11344e-47|zma:100273984|O-sialoglycoprotein endopeptidase (EC:3.4.24.57); K01409 N6-L-threonylcarbamoyladenine synthase [EC:2.3.1.234] (A)	[O]	Posttranslational modification, protein turnover, chaperones	Glycoprotease family	Probable tRNA N6-adenosine threonylcarbamoyltransferase OS=Drosophila melanogaster GN=CG4933 PE=2 SV=1	PREDICTED: probable tRNA N6-adenosine threonylcarbamoyltransferase [Zea mays]
TRINITY_DN55228_c0_g8	--	--	Molecular Function: protein serine/threonine kinase activity (GO:0004674);; Molecular Function: ATP binding (GO:0005524);; Cellular Component: plasma membrane (GO:0005886);; Biological Process: protein phosphorylation (GO:0006468);; Cellular Component: integral component of membrane (GO:0016021);;	--	--	--	--	Probable LRR receptor-like serine/threonine-protein kinase At1g56130 OS=Arabidopsis thaliana GN=At1g56130 PE=2 SV=2	PREDICTED: probable LRR receptor-like serine/threonine-protein kinase At1g56140 [Erythranthe guttata]
TRINITY_DN63254_c1_g2	--	--	Biological Process: metabolic process (GO:0008152);; Molecular Function: ligase activity (GO:0016874);;	--	--	--	--	--	unnamed protein product [Coffea canephora]
TRINITY_DN46302_c0_g1	[P]	Inorganic ion transport and metabolism	Cellular Component: integral component of plasma membrane (GO:0005887);; Molecular Function: secondary active sulfate transmembrane transporter activity (GO:0008271);; Biological Process: sulfate transmembrane transport (GO:1902358);;	--	[P]	Inorganic ion transport and metabolism	Sulfate permease family	Sulfate transporter 3.1 OS=Arabidopsis thaliana GN=SULTR3;1 PE=2 SV=1	PREDICTED: sulfate transporter 3.1-like isoform X4 [Nicotiana tomentosiformis]
TRINITY_DN73451_c0_g2	--	--	--	--	--	--	--	Rubisco accumulation factor 2, chloroplastic OS=Arabidopsis thaliana GN=RAF2 PE=1 SV=1	PREDICTED: rubisco accumulation factor 1, chloroplastic [Solanum tuberosum]
TRINITY_DN40265_c1_g1	[R]	General function prediction only	Molecular Function: nucleotide binding (GO:0000166);; Molecular Function: nucleic acid binding (GO:0003676);;	--	[R]	General function prediction only	RNA recognition motif. (a.k.a. RRM, RBD, or RNP domain)	Oligouridylate-binding protein 1B OS=Arabidopsis thaliana GN=UBP1B PE=1 SV=1	unnamed protein product [Coffea canephora]
TRINITY_DN22981_c0_g2	[J]	Translation, ribosomal structure and biogenesis	--	K01870|7.68912e-09|rcu:RCOM_0681070|isoleucyl tRNA synthetase, putative (EC:6.1.1.5); K01870 isoleucyl-tRNA synthetase [EC:6.1.1.5] (A)	[J]	Translation, ribosomal structure and biogenesis	--	Isoleucine--tRNA ligase, chloroplastic/mitochondrial OS=Arabidopsis thaliana GN=OVA2 PE=2 SV=1	BnaA06g29730D [Brassica napus]
TRINITY_DN12313_c0_g1	--	--	Cellular Component: vacuole (GO:0005773);; Biological Process: response to symbiotic fungus (GO:0009610);; Biological Process: abscisic acid-activated signaling pathway (GO:0009738);; Cellular Component: integral component of membrane (GO:0016021);; Biological Process: para-aminobenzoic acid metabolic process (GO:0046482);;	--	--	--	Stress up-regulated Nod 19	--	PREDICTED: uncharacterized protein LOC103454870 [Malus domestica]
TRINITY_DN69003_c5_g6	[J]	Translation, ribosomal structure and biogenesis	Biological Process: maturation of LSU-rRNA from tricistronic rRNA transcript (SSU-rRNA, 5.8S rRNA, LSU-rRNA) (GO:0000463);; Biological Process: cytoplasmic translation (GO:0002181);; Molecular Function: structural constituent of ribosome (GO:0003735);; Cellular Component: integral component of membrane (GO:0016021);; Cellular Component: cytosolic large ribosomal subunit (GO:0022625);; Molecular F…	K02937|5.4116e-58|vvi:100242794|60S ribosomal protein L7-2; K02937 large subunit ribosomal protein L7e (A)	[J]	Translation, ribosomal structure and biogenesis	Ribosomal protein L30p/L7e	60S ribosomal protein L7-2 OS=Arabidopsis thaliana GN=RPL7B PE=2 SV=1	PREDICTED: 60S ribosomal protein L7-2-like [Sesamum indicum]
TRINITY_DN67607_c2_g4	--	--	Cellular Component: nucleus (GO:0005634);; Biological Process: regulation of transcription, DNA-templated (GO:0006355);; Biological Process: auxin-activated signaling pathway (GO:0009734);;	K14484|1.85343e-47|vvi:100253148|auxin-responsive protein IAA27-like; K14484 auxin-responsive protein IAA (A)	--	--	AUX/IAA family	Auxin-responsive protein IAA8 OS=Arabidopsis thaliana GN=IAA8 PE=1 SV=1	PREDICTED: auxin-responsive protein IAA8-like, partial [Nicotiana sylvestris]
TRINITY_DN51794_c0_g1	--	--	--	--	--	--	--	--	PREDICTED: uncharacterized protein LOC102588494 isoform X2 [Solanum tuberosum]
TRINITY_DN87557_c0_g2	[TZDR]	--	Molecular Function: calcium ion binding (GO:0005509);; Molecular Function: protein binding (GO:0005515);; Cellular Component: nucleus (GO:0005634);; Cellular Component: vacuolar membrane (GO:0005774);; Cellular Component: cytosol (GO:0005829);; Cellular Component: plasma membrane (GO:0005886);; Biological Process: response to mechanical stimulus (GO:0009612);; Biological Process: pollen germinati…	K02183|2.76251e-22|ath:AT3G56800|CAM3; calmodulin 3; K02183 calmodulin (A)	[T]	Signal transduction mechanisms	--	Calmodulin OS=Malus domestica GN=CAM PE=3 SV=2	hypothetical protein CISIN_1g0315342mg, partial [Citrus sinensis]
TRINITY_DN74244_c1_g13	--	--	Molecular Function: nucleotide binding (GO:0000166);; Molecular Function: RNA binding (GO:0003723);; Cellular Component: cytoplasm (GO:0005737);;	K13126|6.14464e-08|vvi:100255846|polyadenylate-binding protein 2-like; K13126 polyadenylate-binding protein (A)	[AJ]	--	--	--	PREDICTED: polyadenylate-binding protein 8-like [Sesamum indicum]
TRINITY_DN71748_c20_g7	[C]	Energy production and conversion	Molecular Function: UDP-glucose 6-dehydrogenase activity (GO:0003979);; Molecular Function: alcohol dehydrogenase (NAD) activity (GO:0004022);; Cellular Component: cytoplasm (GO:0005737);; Molecular Function: zinc ion binding (GO:0008270);; Biological Process: oxidation-reduction process (GO:0055114);;	K18857|3.05348e-80|vvi:100232854|ADH2; alcohol dehydrogenase 2 (EC:1.1.1.1); K18857 alcohol dehydrogenase class-P [EC:1.1.1.1] (A)	[Q]	Secondary metabolites biosynthesis, transport and catabolism	Alcohol dehydrogenase GroES-like domain	Alcohol dehydrogenase 2 OS=Solanum lycopersicum GN=ADH2 PE=2 SV=2	alcohol dehydrogenases homologous [Lactuca sativa]
TRINITY_DN44130_c0_g1	--	--	Biological Process: microtubule cytoskeleton organization (GO:0000226);; Biological Process: cytokinesis by cell plate formation (GO:0000911);; Molecular Function: nucleic acid binding (GO:0003676);; Molecular Function: ATP binding (GO:0005524);; Cellular Component: mitochondrion (GO:0005739);; Cellular Component: cytosol (GO:0005829);; Biological Process: protein glycosylation (GO:0006486);; Mol…	K12818|1.41694e-12|vvi:100241659|probable pre-mRNA-splicing factor ATP-dependent RNA helicase; K12818 ATP-dependent RNA helicase DHX8/PRP22 [EC:3.6.4.13] (A)	[A]	RNA processing and modification	--	Probable pre-mRNA-splicing factor ATP-dependent RNA helicase DEAH5 OS=Arabidopsis thaliana GN=At3g26560 PE=1 SV=2	unnamed protein product [Vitis vinifera]
TRINITY_DN39456_c0_g1	--	--	Molecular Function: nucleotide-sugar transmembrane transporter activity (GO:0005338);; Cellular Component: endoplasmic reticulum-Golgi intermediate compartment (GO:0005793);; Biological Process: carbohydrate transport (GO:0008643);; Biological Process: UDP-glucose transport (GO:0015786);; Cellular Component: integral component of membrane (GO:0016021);; Biological Process: purine nucleotide-sugar…	--	[GE]	--	Triose-phosphate Transporter family	UDP-galactose transporter 2 OS=Arabidopsis thaliana GN=UDP-GALT2 PE=2 SV=1	hypothetical protein CICLE_v10001709mg [Citrus clementina]
TRINITY_DN72392_c0_g10	[V]	Defense mechanisms	Cellular Component: plant-type vacuole (GO:0000325);; Molecular Function: ATP binding (GO:0005524);; Biological Process: metabolic process (GO:0008152);; Biological Process: response to aluminum ion (GO:0010044);; Cellular Component: integral component of membrane (GO:0016021);; Molecular Function: ATPase activity, coupled to transmembrane movement of substances (GO:0042626);; Biological Process:…	--	[U]	Intracellular trafficking, secretion, and vesicular transport	--	ABC transporter B family member 25 OS=Oryza sativa subsp. japonica GN=OsABCB25 PE=2 SV=1	hypothetical protein OsJ_12635 [Oryza sativa Japonica Group]
TRINITY_DN38896_c0_g1	--	--	--	K11855|6.59916e-13|vvi:100246880|ubiquitin carboxyl-terminal hydrolase 23-like; K11855 ubiquitin carboxyl-terminal hydrolase 36/42 [EC:3.4.19.12] (A)	[O]	Posttranslational modification, protein turnover, chaperones	--	Ubiquitin carboxyl-terminal hydrolase 23 OS=Arabidopsis thaliana GN=UBP23 PE=2 SV=2	hypothetical protein CICLE_v10007375mg [Citrus clementina]
TRINITY_DN73117_c0_g15	--	--	Biological Process: peroxisome organization (GO:0007031);; Biological Process: toxin catabolic process (GO:0009407);; Biological Process: organ senescence (GO:0010260);; Biological Process: fatty acid beta-oxidation, unsaturated, even number (GO:0033542);; Biological Process: proteasome-mediated ubiquitin-dependent protein catabolic process (GO:0043161);; Biological Process: response to misfolded…	--	[I]	Lipid transport and metabolism	--	Enoyl-CoA hydratase 2, peroxisomal OS=Arabidopsis thaliana GN=ECH2 PE=1 SV=1	PREDICTED: enoyl-CoA hydratase 2, peroxisomal [Sesamum indicum]
TRINITY_DN72498_c2_g14	--	--	Cellular Component: cytoplasm (GO:0005737);; Biological Process: glucose metabolic process (GO:0006006);; Molecular Function: nucleotidyltransferase activity (GO:0016779);; Molecular Function: GDP-D-glucose phosphorylase activity (GO:0080048);;	K14190|0|rcu:RCOM_0278070|hypothetical protein; K14190 GDP-L-galactose phosphorylase [EC:2.7.7.69] (A)	[R]	General function prediction only	--	GDP-L-galactose phosphorylase 1 OS=Arabidopsis thaliana GN=VTC2 PE=1 SV=1	GDP-L-galactose phosphorylase [Nicotiana tabacum]
TRINITY_DN63393_c0_g1	[C]	Energy production and conversion	Molecular Function: pyruvate dehydrogenase (acetyl-transferring) activity (GO:0004739);; Biological Process: acetyl-CoA biosynthetic process from pyruvate (GO:0006086);; Biological Process: oxidation-reduction process (GO:0055114);;	--	[C]	Energy production and conversion	Transketolase, pyrimidine binding domain;; Transketolase, C-terminal domain	Pyruvate dehydrogenase E1 component subunit beta-1, mitochondrial OS=Oryza sativa subsp. japonica GN=Os08g0536000 PE=2 SV=1	PREDICTED: pyruvate dehydrogenase E1 component subunit beta-1, mitochondrial-like isoform X2 [Nicotiana sylvestris]
TRINITY_DN46537_c1_g5	[B]	Chromatin structure and dynamics	Cellular Component: nucleosome (GO:0000786);; Molecular Function: DNA binding (GO:0003677);; Cellular Component: nucleolus (GO:0005730);; Cellular Component: vacuolar membrane (GO:0005774);; Cellular Component: cytosol (GO:0005829);; Cellular Component: plasma membrane (GO:0005886);; Biological Process: nucleosome assembly (GO:0006334);; Biological Process: DNA-templated transcription, initiation…	K11254|1.55395e-35|ath:AT1G07660|histone H4; K11254 histone H4 (A)	[B]	Chromatin structure and dynamics	Centromere kinetochore component CENP-T histone fold;; Histone-like transcription factor (CBF/NF-Y) and archaeal histone	Histone H4 OS=Glycine max PE=3 SV=1	histone H4 [Zea mays]
TRINITY_DN13648_c0_g2	--	--	--	K05350|1.93333e-08|sbi:SORBI_06g022420|SORBIDRAFT_06g022420, Sb06g022420; hypothetical protein; K05350 beta-glucosidase [EC:3.2.1.21] (A)	[G]	Carbohydrate transport and metabolism	--	Beta-glucosidase 47 OS=Arabidopsis thaliana GN=BGLU47 PE=3 SV=2	PREDICTED: beta-glucosidase 18-like isoform X1 [Musa acuminata subsp. malaccensis]
TRINITY_DN59317_c0_g1	[S]	Function unknown	Biological Process: RNA modification (GO:0009451);;	K06176|0|vvi:100260502|pseudouridylate synthase 7 homolog; K06176 tRNA pseudouridine13 synthase [EC:5.4.99.27] (A)	[S]	Function unknown	tRNA pseudouridine synthase D (TruD);; tRNA pseudouridine synthase D (TruD)	Multisubstrate pseudouridine synthase 7 OS=Saccharomyces cerevisiae (strain ATCC 204508 / S288c) GN=PUS7 PE=1 SV=1	PREDICTED: multisubstrate pseudouridine synthase 7 [Nicotiana tomentosiformis]
TRINITY_DN73657_c1_g4	--	--	Molecular Function: nucleotide binding (GO:0000166);; Molecular Function: nucleic acid binding (GO:0003676);;	--	[R]	General function prediction only	PPR repeat family;; PPR repeat;; Pentatricopeptide repeat domain;; PPR repeat;; Pentacotripeptide-repeat region of PROPR	Pentatricopeptide repeat-containing protein At5g04810, chloroplastic OS=Arabidopsis thaliana GN=PPR4 PE=1 SV=1	unnamed protein product [Vitis vinifera]
TRINITY_DN68314_c0_g1	--	--	--	--	--	--	--	--	unnamed protein product [Coffea canephora]
TRINITY_DN74056_c0_g15	--	--	Cellular Component: vacuolar membrane (GO:0005774);; Cellular Component: Golgi apparatus (GO:0005794);; Cellular Component: plasma membrane (GO:0005886);; Biological Process: ER to Golgi vesicle-mediated transport (GO:0006888);; Cellular Component: ER membrane protein complex (GO:0072546);;	--	[S]	Function unknown	Protein of unknown function (DUF1620)	ER membrane protein complex subunit 1 OS=Gallus gallus GN=EMC1 PE=2 SV=1	PREDICTED: ER membrane protein complex subunit 1 isoform X2 [Eucalyptus grandis]
TRINITY_DN68583_c4_g7	--	--	Molecular Function: shikimate kinase activity (GO:0004765);; Cellular Component: chloroplast (GO:0009507);; Biological Process: phosphorylation (GO:0016310);; Biological Process: shikimate metabolic process (GO:0019632);; Biological Process: carboxylic acid biosynthetic process (GO:0046394);; Molecular Function: metal ion binding (GO:0046872);;	K00891|7.30525e-15|ath:AT2G21940|SK1; Shikimate kinase; K00891 shikimate kinase [EC:2.7.1.71] (A)	--	--	Shikimate kinase	Shikimate kinase 1, chloroplastic OS=Arabidopsis thaliana GN=SK1 PE=1 SV=2	shikimate kinase, partial [Ipomoea purpurea]
TRINITY_DN72883_c0_g3	[R]	General function prediction only	Biological Process: barrier septum assembly (GO:0000917);; Molecular Function: GTP binding (GO:0005525);; Cellular Component: integral component of membrane (GO:0016021);; Biological Process: methylglyoxal catabolic process to D-lactate (GO:0019243);;	--	[R]	General function prediction only	50S ribosome-binding GTPase;; Ferrous iron transport protein B	Probable GTP-binding protein EngB OS=Geobacter metallireducens (strain GS-15 / ATCC 53774 / DSM 7210) GN=engB PE=3 SV=1	hypothetical protein CISIN_1g0243251mg [Citrus sinensis]
TRINITY_DN53303_c0_g1	[G]	Carbohydrate transport and metabolism	Molecular Function: ribokinase activity (GO:0004747);; Biological Process: D-ribose metabolic process (GO:0006014);; Biological Process: carbohydrate phosphorylation (GO:0046835);;	--	[G]	Carbohydrate transport and metabolism	pfkB family carbohydrate kinase;; pfkB family carbohydrate kinase	--	PREDICTED: ribokinase [Solanum tuberosum]
TRINITY_DN6530_c0_g1	--	--	--	--	--	--	--	Endoglucanase 3 OS=Oryza sativa subsp. japonica GN=GLU8 PE=2 SV=1	PREDICTED: endoglucanase 9-like [Sesamum indicum]
TRINITY_DN51918_c0_g2	--	--	Molecular Function: protein kinase activity (GO:0004672);; Molecular Function: ATP binding (GO:0005524);; Biological Process: protein phosphorylation (GO:0006468);;	K08856|5.9867e-55|ath:AT5G08160|PK3; serine/threonine protein kinase 3; K08856 serine/threonine kinase 16 [EC:2.7.11.1] (A)	[KIT]	--	--	Serine/threonine-protein kinase 16 OS=Mus musculus GN=Stk16 PE=1 SV=3	PREDICTED: serine/threonine-protein kinase 16-like [Solanum tuberosum]
TRINITY_DN67954_c0_g1	--	--	Molecular Function: zinc ion binding (GO:0008270);; Biological Process: ethylene biosynthetic process (GO:0009693);; Cellular Component: integral component of membrane (GO:0016021);;	--	[O]	Posttranslational modification, protein turnover, chaperones	Ring finger domain;; RING-like zinc finger;; RING-H2 zinc finger domain;; Zinc finger, C3HC4 type (RING finger);; Zinc finger, C3HC4 type (RING finger)	RING-H2 finger protein ATL65 OS=Arabidopsis thaliana GN=ATL65 PE=2 SV=2	PREDICTED: RING-H2 finger protein ATL65 [Erythranthe guttata]
TRINITY_DN66029_c0_g1	--	--	Cellular Component: mitochondrial inner membrane (GO:0005743);; Molecular Function: alternative oxidase activity (GO:0009916);; Biological Process: alternative respiration (GO:0010230);; Cellular Component: integral component of membrane (GO:0016021);; Molecular Function: metal ion binding (GO:0046872);; Cellular Component: respiratory chain (GO:0070469);;	K17893|3.47405e-166|vvi:100233056|AOX2; mitochondrial alternative oxidase 2; K17893 ubiquinol oxidase [EC:1.10.3.11] (A)	--	--	Alternative oxidase	Ubiquinol oxidase, mitochondrial OS=Mangifera indica GN=AOMI 1 PE=1 SV=2	mitochondrial alternative oxidase 2 [Olea europaea]
TRINITY_DN52132_c1_g1	--	--	--	--	--	--	Zinc-binding;; 4F5 protein family	Uncharacterized protein At2g23090 OS=Arabidopsis thaliana GN=At2g23090 PE=1 SV=1	PREDICTED: uncharacterized protein At2g23090 [Vigna radiata var. radiata]
TRINITY_DN68655_c0_g4	--	--	Cellular Component: ubiquitin ligase complex (GO:0000151);; Biological Process: protein polyubiquitination (GO:0000209);; Cellular Component: cytoplasm (GO:0005737);; Cellular Component: membrane (GO:0016020);; Molecular Function: ubiquitin conjugating enzyme binding (GO:0031624);; Biological Process: positive regulation of proteasomal ubiquitin-dependent protein catabolic process (GO:0032436);; …	--	--	--	--	--	PREDICTED: probable E3 ubiquitin-protein ligase RNF217 [Nicotiana sylvestris]
TRINITY_DN23850_c0_g3	--	--	Molecular Function: structural constituent of ribosome (GO:0003735);; Cellular Component: ribosome (GO:0005840);; Biological Process: DNA-templated transcription, elongation (GO:0006354);; Biological Process: translation (GO:0006412);; Biological Process: proteolysis (GO:0006508);; Molecular Function: peptidase activity (GO:0008233);;	K02935|1.28808e-32|rcu:RCOM_1510530|50S ribosomal protein L7/L12, putative; K02935 large subunit ribosomal protein L7/L12 (A)	[J]	Translation, ribosomal structure and biogenesis	--	--	PREDICTED: 50S ribosomal protein L7/L12 [Solanum tuberosum]
TRINITY_DN67231_c1_g3	[E]	Amino acid transport and metabolism	Molecular Function: N2-acetyl-L-ornithine:2-oxoglutarate 5-aminotransferase activity (GO:0003992);; Molecular Function: copper ion binding (GO:0005507);; Cellular Component: cytosol (GO:0005829);; Biological Process: arginine biosynthetic process (GO:0006526);; Cellular Component: chloroplast stroma (GO:0009570);; Molecular Function: pyridoxal phosphate binding (GO:0030170);; Biological Process: …	K00818|1.63881e-78|rcu:RCOM_0010840|acetylornithine aminotransferase, putative (EC:2.6.1.11); K00818 acetylornithine aminotransferase [EC:2.6.1.11] (A)	[E]	Amino acid transport and metabolism	Aminotransferase class-III	Acetylornithine aminotransferase, mitochondrial OS=Alnus glutinosa GN=AG118 PE=2 SV=1	PREDICTED: acetylornithine aminotransferase, chloroplastic/mitochondrial-like [Sesamum indicum]
TRINITY_DN42473_c1_g1	--	--	--	--	--	--	--	--	PREDICTED: uncharacterized protein LOC104608813 [Nelumbo nucifera]
TRINITY_DN64476_c0_g1	--	--	Cellular Component: intracellular (GO:0005622);; Biological Process: protein targeting to vacuole (GO:0006623);; Biological Process: vesicle-mediated transport (GO:0016192);; Biological Process: endosomal transport (GO:0016197);; Molecular Function: metal ion binding (GO:0046872);;	--	[R]	General function prediction only	FYVE zinc finger;; Phosphotyrosine-binding domain	Protein FREE1 OS=Arabidopsis thaliana GN=FREE1 PE=1 SV=1	PREDICTED: uncharacterized protein LOC100259195 [Vitis vinifera]
TRINITY_DN74349_c1_g2	--	--	--	--	--	--	--	--	PREDICTED: uncharacterized protein LOC104588074 isoform X2 [Nelumbo nucifera]
TRINITY_DN72382_c2_g7	--	--	--	--	--	--	--	Protein NUCLEAR FUSION DEFECTIVE 6, chloroplastic/mitochondrial OS=Arabidopsis thaliana GN=NFD6 PE=2 SV=1	PREDICTED: uncharacterized protein LOC104104065 isoform X3 [Nicotiana tomentosiformis]
TRINITY_DN80142_c0_g1	[FH]	--	Cellular Component: plasma membrane (GO:0005886);; Biological Process: response to UV (GO:0009411);; Cellular Component: plastid envelope (GO:0009526);; Biological Process: flavonoid biosynthetic process (GO:0009813);; Molecular Function: nucleobase transmembrane transporter activity (GO:0015205);; Biological Process: nucleobase transport (GO:0015851);; Cellular Component: integral component of m…	--	[FH]	--	Permease for cytosine/purines, uracil, thiamine, allantoin	Purine-uracil permease NCS1 OS=Arabidopsis thaliana GN=NCS1 PE=1 SV=1	PREDICTED: uracil permease-like [Elaeis guineensis]
TRINITY_DN74164_c7_g40	--	--	Biological Process: regulation of transcription, DNA-templated (GO:0006355);;	--	[R]	General function prediction only	--	Topless-related protein 2 OS=Arabidopsis thaliana GN=TPR2 PE=1 SV=2	PREDICTED: topless-related protein 3 isoform X2 [Jatropha curcas]
TRINITY_DN58530_c0_g6	[J]	Translation, ribosomal structure and biogenesis	Molecular Function: structural constituent of ribosome (GO:0003735);; Cellular Component: mitochondrial large ribosomal subunit (GO:0005762);; Biological Process: translation (GO:0006412);; Cellular Component: integral component of membrane (GO:0016021);;	K02913|1.58422e-19|vvi:100244166|54S ribosomal protein L39, mitochondrial; K02913 large subunit ribosomal protein L33 (A)	[J]	Translation, ribosomal structure and biogenesis	Ribosomal protein L33	50S ribosomal protein L33 OS=Rickettsia bellii (strain RML369-C) GN=rpmG PE=3 SV=1	PREDICTED: 54S ribosomal protein L39, mitochondrial-like [Nicotiana tomentosiformis]
TRINITY_DN59857_c0_g1	--	--	Molecular Function: RNA binding (GO:0003723);; Cellular Component: integral component of membrane (GO:0016021);;	K14945|1.15084e-55|vvi:100246386|RNA-binding KH domain-containing-like; K14945 protein quaking (A)	[A]	RNA processing and modification	--	KH domain-containing protein At4g26480 OS=Arabidopsis thaliana GN=At4g26480 PE=2 SV=1	PREDICTED: KH domain-containing protein At5g56140-like isoform X2 [Sesamum indicum]
TRINITY_DN69606_c0_g10	--	--	Biological Process: DNA-dependent DNA replication (GO:0006261);;	--	[S]	Function unknown	Spindle and kinetochore-associated protein 1	Spindle and kinetochore-associated protein 1 homolog OS=Arabidopsis thaliana GN=At3g60660 PE=2 SV=1	PREDICTED: spindle and kinetochore-associated protein 1 homolog [Sesamum indicum]
TRINITY_DN60574_c0_g5	--	--	Molecular Function: calcium ion binding (GO:0005509);; Cellular Component: plastid (GO:0009536);; Cellular Component: integral component of membrane (GO:0016021);;	--	--	--	--	--	unnamed protein product [Coffea canephora]
TRINITY_DN35179_c0_g2	--	--	Cellular Component: cytosol (GO:0005829);; Biological Process: N-terminal protein myristoylation (GO:0006499);; Biological Process: retrograde vesicle-mediated transport, Golgi to ER (GO:0006890);; Cellular Component: plasmodesma (GO:0009506);; Biological Process: protein transport (GO:0015031);; Cellular Component: COPI vesicle coat (GO:0030126);;	--	[U]	Intracellular trafficking, secretion, and vesicular transport	Adaptor complexes medium subunit family	Coatomer subunit delta-3 OS=Oryza sativa subsp. japonica GN=Os01g0833700 PE=2 SV=2	PREDICTED: coatomer subunit delta-like [Solanum lycopersicum]
TRINITY_DN43232_c0_g1	--	--	Molecular Function: methyltransferase activity (GO:0008168);;	--	--	--	--	Probable methyltransferase PMT11 OS=Arabidopsis thaliana GN=At2g39750 PE=2 SV=1	PREDICTED: probable methyltransferase PMT11 [Erythranthe guttata]
TRINITY_DN57583_c0_g1	--	--	Molecular Function: sequence-specific DNA binding transcription factor activity (GO:0003700);; Cellular Component: nucleus (GO:0005634);; Cellular Component: cytosol (GO:0005829);; Cellular Component: plasma membrane (GO:0005886);; Cellular Component: cilium (GO:0005929);; Biological Process: regulation of transcription, DNA-templated (GO:0006355);; Cellular Component: plastid (GO:0009536);; Biol…	--	[R]	General function prediction only	Tub family;; F-box domain	Tubby-like F-box protein 5 OS=Oryza sativa subsp. japonica GN=TULP5 PE=2 SV=1	PREDICTED: tubby-like F-box protein 5 [Nicotiana tomentosiformis]
TRINITY_DN50032_c0_g1	--	--	Cellular Component: nucleosome (GO:0000786);; Molecular Function: DNA binding (GO:0003677);; Cellular Component: nucleus (GO:0005634);; Biological Process: nucleosome assembly (GO:0006334);;	K09422|6.63723e-29|rcu:RCOM_0654820|transcription factor, putative; K09422 myb proto-oncogene protein, plant (A)	--	--	--	Single myb histone 4 OS=Zea mays GN=SMH4 PE=2 SV=1	PREDICTED: telomere repeat-binding factor 4-like isoform X1 [Sesamum indicum]
TRINITY_DN72278_c3_g8	--	--	Cellular Component: integral component of membrane (GO:0016021);;	--	--	--	--	--	PREDICTED: uncharacterized protein DDB_G0290685 [Erythranthe guttata]
TRINITY_DN9873_c0_g2	[G]	Carbohydrate transport and metabolism	Molecular Function: protein binding (GO:0005515);; Cellular Component: cytoplasm (GO:0005737);; Biological Process: metabolic process (GO:0008152);; Molecular Function: transferase activity (GO:0016740);;	--	[G]	Carbohydrate transport and metabolism	--	Alpha-1,4 glucan phosphorylase L isozyme, chloroplastic/amyloplastic OS=Ipomoea batatas PE=2 SV=1	RecName: Full=Alpha-1,4 glucan phosphorylase L isozyme, chloroplastic/amyloplastic; AltName: Full=Starch phosphorylase L; Flags: Precursor
TRINITY_DN69041_c0_g3	--	--	--	--	--	--	CYTH domain	Triphosphate tunel metalloenzyme 3 OS=Arabidopsis thaliana GN=TTM3 PE=1 SV=1	PREDICTED: triphosphate tunel metalloenzyme 3 isoform X2 [Solanum lycopersicum]
TRINITY_DN66017_c1_g1	[R]	General function prediction only	Cellular Component: Cul4-RING E3 ubiquitin ligase complex (GO:0080008);;	K14848|0|vvi:100243951|glutamate-rich WD repeat-containing protein 1; K14848 ribosome assembly protein RRB1 (A)	[R]	General function prediction only	Histone-binding protein RBBP4 or subunit C of CAF1 complex;; WD domain, G-beta repeat	Glutamate-rich WD repeat-containing protein 1 OS=Dictyostelium discoideum GN=grwd1 PE=3 SV=1	PREDICTED: glutamate-rich WD repeat-containing protein 1 isoform X1 [Nicotiana tomentosiformis]
TRINITY_DN69533_c1_g8	--	--	Molecular Function: DNA binding (GO:0003677);; Biological Process: regulation of transcription, DNA-templated (GO:0006355);;	--	--	--	Dof domain, zinc finger	Dof zinc finger protein DOF3.7 OS=Arabidopsis thaliana GN=DOF3.7 PE=1 SV=2	hypothetical protein B456_011G025600 [Gossypium raimondii]
TRINITY_DN73592_c2_g2	[E]	Amino acid transport and metabolism	Molecular Function: threonine synthase activity (GO:0004795);; Biological Process: threonine biosynthetic process (GO:0009088);; Cellular Component: chloroplast (GO:0009507);; Molecular Function: pyridoxal phosphate binding (GO:0030170);;	K01733|0|rcu:RCOM_1046290|threonine synthase, putative (EC:4.2.3.1); K01733 threonine synthase [EC:4.2.3.1] (A)	--	--	Pyridoxal-phosphate dependent enzyme	Threonine synthase, chloroplastic OS=Solanum tuberosum PE=2 SV=1	PREDICTED: threonine synthase, chloroplastic-like [Nicotiana sylvestris]
TRINITY_DN23588_c0_g1	--	--	--	--	--	--	--	--	NBS-LRR protein [Ipomoea batatas]
TRINITY_DN62793_c0_g1	[HE]	--	Molecular Function: phosphoglycerate dehydrogenase activity (GO:0004617);; Molecular Function: protein binding (GO:0005515);; Cellular Component: nucleus (GO:0005634);; Cellular Component: cytosol (GO:0005829);; Biological Process: L-serine biosynthetic process (GO:0006564);; Cellular Component: chloroplast stroma (GO:0009570);; Molecular Function: amino acid binding (GO:0016597);; Molecular Func…	K00058|1.29574e-58|sbi:SORBI_10g026070|SORBIDRAFT_10g026070, Sb10g026070; hypothetical protein; K00058 D-3-phosphoglycerate dehydrogenase [EC:1.1.1.95] (A)	[E]	Amino acid transport and metabolism	D-isomer specific 2-hydroxyacid dehydrogenase, NAD binding domain	D-3-phosphoglycerate dehydrogenase 2, chloroplastic OS=Arabidopsis thaliana GN=PGDH2 PE=1 SV=2	unnamed protein product [Coffea canephora]
TRINITY_DN47267_c0_g1	[O]	Posttranslational modification, protein turnover, chaperones	Molecular Function: threonine-type endopeptidase activity (GO:0004298);; Cellular Component: nucleus (GO:0005634);; Cellular Component: cytoplasm (GO:0005737);; Cellular Component: proteasome core complex (GO:0005839);; Biological Process: proteolysis involved in cellular protein catabolic process (GO:0051603);;	K02732|1.41434e-152|vvi:100266090|proteasome subunit beta type-1; K02732 20S proteasome subunit beta 6 [EC:3.4.25.1] (A)	[O]	Posttranslational modification, protein turnover, chaperones	Proteasome subunit	Proteasome subunit beta type-1 OS=Petunia hybrida GN=PBF1 PE=2 SV=1	RecName: Full=Proteasome subunit beta type-1; AltName: Full=20S proteasome alpha subunit F; AltName: Full=20S proteasome subunit beta-6 [Petunia x hybrida]
TRINITY_DN74429_c5_g48	--	--	Molecular Function: nucleic acid binding (GO:0003676);;	--	[L]	Replication, recombination and repair	--	--	PREDICTED: uncharacterized protein LOC100502515 isoform X2 [Zea mays]
TRINITY_DN71096_c1_g2	[Q]	Secondary metabolites biosynthesis, transport and catabolism	Molecular Function: monooxygenase activity (GO:0004497);; Molecular Function: iron ion binding (GO:0005506);; Cellular Component: integral component of membrane (GO:0016021);; Molecular Function: oxidoreductase activity, acting on paired donors, with incorporation or reduction of molecular oxygen (GO:0016705);; Molecular Function: heme binding (GO:0020037);; Biological Process: oxidation-reductio…	--	[QI]	--	Cytochrome P450	Cytochrome P450 CYP72A219 OS=Panax ginseng PE=2 SV=1	PREDICTED: cytochrome P450 CYP72A219-like [Solanum lycopersicum]
TRINITY_DN69495_c2_g2	--	--	Molecular Function: UDP-glycosyltransferase activity (GO:0008194);; Biological Process: flavonoid biosynthetic process (GO:0009813);; Molecular Function: transferase activity, transferring hexosyl groups (GO:0016758);; Cellular Component: intracellular membrane-bounded organelle (GO:0043231);; Biological Process: flavonoid glucuronidation (GO:0052696);;	--	[GC]	--	UDP-glucoronosyl and UDP-glucosyl transferase	Zeatin O-glucosyltransferase OS=Phaseolus lunatus GN=ZOG1 PE=2 SV=1	PREDICTED: zeatin O-glucosyltransferase-like [Solanum pennellii]
TRINITY_DN72166_c0_g1	--	--	Molecular Function: metal ion binding (GO:0046872);;	--	[R]	General function prediction only	Ankyrin repeats (many copies);; Ankyrin repeats (3 copies);; Ankyrin repeats (many copies);; Ankyrin repeat;; Ankyrin repeat;; Zinc finger C-x8-C-x5-C-x3-H type (and similar)	Zinc finger CCCH domain-containing protein 30 OS=Arabidopsis thaliana GN=At2g41900 PE=1 SV=2	PREDICTED: zinc finger CCCH domain-containing protein 30-like [Nicotiana tomentosiformis]
TRINITY_DN74250_c6_g13	--	--	--	--	--	--	--	--	PREDICTED: pentatricopeptide repeat-containing protein At3g02650, mitochondrial [Solanum pennellii]
TRINITY_DN72975_c0_g1	--	--	--	K18213|5.42513e-159|rcu:RCOM_1052240|multidrug resistance pump, putative; K18213 proteinaceous RNase P [EC:3.1.26.5] (A)	[R]	General function prediction only	Protein-only RNase P	Proteinaceous RNase P 1, chloroplastic/mitochondrial OS=Arabidopsis thaliana GN=PRORP1 PE=1 SV=1	unnamed protein product [Coffea canephora]
TRINITY_DN61118_c0_g2	[J]	Translation, ribosomal structure and biogenesis	Molecular Function: RNA binding (GO:0003723);; Cellular Component: nucleolus (GO:0005730);; Cellular Component: ribosome (GO:0005840);; Biological Process: ribosome biogenesis (GO:0042254);;	K12845|4.17662e-43|vvi:100241010|NHP2-like protein 1; K12845 U4/U6 small nuclear ribonucleoprotein SNU13 (A)	[AJ]	--	Ribosomal protein L7Ae/L30e/S12e/Gadd45 family	NHP2-like protein 1 OS=Xenopus tropicalis GN=snu13 PE=2 SV=1	PREDICTED: NHP2-like protein 1 isoform X2 [Nicotiana tomentosiformis]
TRINITY_DN72416_c0_g28	--	--	Molecular Function: 1-phosphatidylinositol binding (GO:0005545);; Cellular Component: clathrin-coated vesicle (GO:0030136);; Molecular Function: clathrin binding (GO:0030276);; Biological Process: clathrin coat assembly (GO:0048268);;	--	[TU]	--	ANTH domain	Putative clathrin assembly protein At2g01600 OS=Arabidopsis thaliana GN=At2g01600 PE=2 SV=2	PREDICTED: putative clathrin assembly protein At2g01600 isoform X1 [Populus euphratica]
TRINITY_DN66090_c2_g1	[R]	General function prediction only	Biological Process: regulation of transcription, DNA-templated (GO:0006355);;	--	[R]	General function prediction only	WD domain, G-beta repeat;; Anaphase-promoting complex subunit 4 WD40 domain	Topless-related protein 2 OS=Arabidopsis thaliana GN=TPR2 PE=1 SV=2	PREDICTED: topless-related protein 3-like [Sesamum indicum]
TRINITY_DN69355_c1_g4	--	--	Cellular Component: membrane (GO:0016020);;	--	[MW]	--	Fasciclin domain	Fasciclin-like arabinogalactan protein 17 OS=Arabidopsis thaliana GN=FLA17 PE=2 SV=1	PREDICTED: fasciclin-like arabinogalactan protein 17 [Sesamum indicum]
TRINITY_DN67845_c0_g1	--	--	Cellular Component: membrane (GO:0016020);;	--	[I]	Lipid transport and metabolism	--	--	PREDICTED: uncharacterized protein LOC107028511 [Solanum pennellii]
TRINITY_DN71671_c4_g19	--	--	Molecular Function: metal ion binding (GO:0046872);;	--	--	--	--	--	PREDICTED: zinc finger CCCH domain-containing protein 29-like [Nicotiana tomentosiformis]
TRINITY_DN60927_c5_g39	--	--	--	--	--	--	Ras family;; Ras of Complex, Roc, domain of DAPkinase	--	--
TRINITY_DN73345_c1_g1	[O]	Posttranslational modification, protein turnover, chaperones	Biological Process: protein peptidyl-prolyl isomerization (GO:0000413);; Molecular Function: peptidyl-prolyl cis-trans isomerase activity (GO:0003755);; Cellular Component: vacuole (GO:0005773);; Cellular Component: cytosol (GO:0005829);; Cellular Component: plasma membrane (GO:0005886);; Biological Process: protein folding (GO:0006457);; Cellular Component: integral component of membrane (GO:001…	--	[O]	Posttranslational modification, protein turnover, chaperones	Cyclophilin type peptidyl-prolyl cis-trans isomerase/CLD;; Cyclophilin type peptidyl-prolyl cis-trans isomerase/CLD	Peptidyl-prolyl cis-trans isomerase CYP22 OS=Arabidopsis thaliana GN=CYP22 PE=2 SV=1	PREDICTED: peptidyl-prolyl cis-trans isomerase CYP22 [Nicotiana sylvestris]
TRINITY_DN72831_c0_g2	--	--	Biological Process: maltose metabolic process (GO:0000023);; Biological Process: polysaccharide catabolic process (GO:0000272);; Molecular Function: RNA binding (GO:0003723);; Molecular Function: glucose-6-phosphate isomerase activity (GO:0004347);; Molecular Function: ATP binding (GO:0005524);; Cellular Component: cytosol (GO:0005829);; Biological Process: gluconeogenesis (GO:0006094);; Biologic…	--	[G]	Carbohydrate transport and metabolism	--	Glucose-6-phosphate isomerase 1, chloroplastic OS=Arabidopsis thaliana GN=PGI1 PE=1 SV=1	Glucose-6-phosphate isomerase [Glycine soja]
TRINITY_DN73652_c0_g24	--	--	--	--	[S]	Function unknown	--	--	PREDICTED: LOW QUALITY PROTEIN: BSD domain-containing protein 1-like [Nelumbo nucifera]
TRINITY_DN69571_c1_g1	[T]	Signal transduction mechanisms	Molecular Function: protein tyrosine phosphatase activity (GO:0004725);; Cellular Component: cytosol (GO:0005829);; Biological Process: peptidyl-tyrosine dephosphorylation (GO:0035335);; Biological Process: negative regulation of MAP kinase activity (GO:0043407);; Biological Process: phosphatidylinositol dephosphorylation (GO:0046856);; Biological Process: Golgi vesicle transport (GO:0048193);; M…	K01110|0|vvi:100246943|phosphatidylinositol 3,4,5-trisphosphate 3-phosphatase and dual-specificity protein phosphatase PTEN; K01110 phosphatidylinositol-3,4,5-trisphosphate 3-phosphatase and dual-specificity protein phosphatase PTEN [EC:3.1.3.16 3.1.3.48 3.1.3.67] (A)	[TR]	--	--	Phosphatidylinositol 3,4,5-trisphosphate 3-phosphatase and protein-tyrosine-phosphatase PTEN2A OS=Arabidopsis thaliana GN=PTEN2A PE=1 SV=1	PREDICTED: phosphatidylinositol 3,4,5-trisphosphate 3-phosphatase and dual-specificity protein phosphatase PTEN [Nicotiana tomentosiformis]
TRINITY_DN24130_c1_g2	--	--	Molecular Function: ubiquitin-protein transferase activity (GO:0004842);; Biological Process: protein ubiquitination (GO:0016567);;	--	--	--	--	E3 ubiquitin-protein ligase PUB24 OS=Arabidopsis thaliana GN=PUB24 PE=1 SV=1	PREDICTED: E3 ubiquitin-protein ligase PUB24 [Sesamum indicum]
TRINITY_DN61653_c8_g1	[M]	Cell wall/membrane/envelope biogenesis	Biological Process: sucrose metabolic process (GO:0005985);; Molecular Function: sucrose synthase activity (GO:0016157);;	K00695|0|vvi:100249279|sucrose synthase; K00695 sucrose synthase [EC:2.4.1.13] (A)	[M]	Cell wall/membrane/envelope biogenesis	Sucrose synthase;; Glycosyl transferases group 1;; Glycosyl transferases group 1	Sucrose synthase OS=Solanum tuberosum PE=2 SV=1	PREDICTED: sucrose synthase [Nicotiana tomentosiformis]
TRINITY_DN10015_c0_g1	--	--	Cellular Component: nucleosome (GO:0000786);; Cellular Component: nuclear chromatin (GO:0000790);; Molecular Function: DNA binding (GO:0003677);; Biological Process: chromatin silencing (GO:0006342);; Biological Process: cell proliferation (GO:0008283);; Molecular Function: protein heterodimerization activity (GO:0046982);;	--	[B]	Chromatin structure and dynamics	C-terminus of histone H2A;; Core histone H2A/H2B/H3/H4;; Histone-like transcription factor (CBF/NF-Y) and archaeal histone	Probable histone H2A.3 OS=Arabidopsis thaliana GN=At4g27230 PE=1 SV=1	PREDICTED: histone H2A.6 [Cicer arietinum]
TRINITY_DN69567_c0_g13	--	--	--	--	--	--	Sieve element occlusion C-terminus	Protein SIEVE ELEMENT OCCLUSION B OS=Arabidopsis thaliana GN=SEOB PE=1 SV=1	PREDICTED: uncharacterized protein LOC104089332 [Nicotiana tomentosiformis]
TRINITY_DN74400_c7_g5	--	--	--	--	--	--	--	--	suppressor of npr1-1, constitutive 1 -like protein [Gossypium arboreum]
TRINITY_DN69130_c5_g21	--	--	Cellular Component: ubiquitin ligase complex (GO:0000151);; Biological Process: protein polyubiquitination (GO:0000209);; Cellular Component: cytoplasm (GO:0005737);; Biological Process: protein N-linked glycosylation (GO:0006487);; Biological Process: N-terminal protein myristoylation (GO:0006499);; Molecular Function: zinc ion binding (GO:0008270);; Biological Process: response to symbiotic fun…	--	[O]	Posttranslational modification, protein turnover, chaperones	--	--	PREDICTED: E3 ubiquitin-protein ligase RNF14 [Nicotiana tomentosiformis]
TRINITY_DN74355_c0_g1	--	--	--	--	--	--	--	--	PREDICTED: protein PRD1 [Fragaria vesca subsp. vesca]
TRINITY_DN69348_c2_g8	[F]	Nucleotide transport and metabolism	Molecular Function: cytidylate kinase activity (GO:0004127);; Molecular Function: ATP binding (GO:0005524);; Cellular Component: nucleus (GO:0005634);; Cellular Component: cytosol (GO:0005829);; Biological Process: 'de novo' pyrimidine nucleobase biosynthetic process (GO:0006207);; Biological Process: pyrimidine nucleotide biosynthetic process (GO:0006221);; Molecular Function: uridylate kinase a…	K13800|2.89855e-27|vvi:100241478|UMP-CMP kinase 3; K13800 UMP-CMP kinase [EC:2.7.4.- 2.7.4.14] (A)	[F]	Nucleotide transport and metabolism	AAA domain;; Adenylate kinase	UMP-CMP kinase 3 OS=Oryza sativa subsp. japonica GN=URA6 PE=2 SV=1	unnamed protein product [Coffea canephora]
TRINITY_DN72308_c8_g23	--	--	Molecular Function: cysteine-type endopeptidase activity (GO:0004197);; Cellular Component: extracellular space (GO:0005615);; Cellular Component: lysosome (GO:0005764);; Cellular Component: nuclear part (GO:0044428);; Cellular Component: chloroplast part (GO:0044434);; Biological Process: proteolysis involved in cellular protein catabolic process (GO:0051603);;	--	[O]	Posttranslational modification, protein turnover, chaperones	Cathepsin propeptide inhibitor domain (I29);; Papain family cysteine protease	Cysteine proteinase RD21a OS=Arabidopsis thaliana GN=RD21A PE=1 SV=1	cysteine proteinase precursor [Ipomoea nil]
TRINITY_DN74471_c13_g2	[S]	Function unknown	--	--	[R]	General function prediction only	--	TMV resistance protein N OS=Nicotiana glutinosa GN=N PE=1 SV=1	disease resistance protein N-like protein, partial [Nicotiana langsdorffii]
TRINITY_DN71797_c0_g3	--	--	Cellular Component: integral component of membrane (GO:0016021);;	K15289|3.14698e-45|vvi:100257594|uncharacterized transporter C405.03c; K15289 solute carrier family 35, member F5 (A)	[S]	Function unknown	--	--	PREDICTED: uncharacterized vacuolar membrane protein YML018C isoform X2 [Sesamum indicum]
TRINITY_DN73822_c0_g6	--	--	--	--	--	--	--	--	PREDICTED: uncharacterized protein LOC101254056 isoform X2 [Solanum lycopersicum]
TRINITY_DN67263_c0_g3	--	--	--	--	[T]	Signal transduction mechanisms	NB-ARC domain;; AAA domain	Disease resistance protein RPP13 OS=Arabidopsis thaliana GN=RPP13 PE=2 SV=2	PREDICTED: putative late blight resistance protein homolog R1B-16 [Solanum tuberosum]
TRINITY_DN70075_c0_g3	--	--	--	--	[S]	Function unknown	Eukaryotic protein of unknown function (DUF829)	--	PREDICTED: transmembrane protein 53 [Solanum lycopersicum]
TRINITY_DN72812_c1_g4	[P]	Inorganic ion transport and metabolism	Biological Process: respiratory burst involved in defense response (GO:0002679);; Molecular Function: calcium-transporting ATPase activity (GO:0005388);; Molecular Function: calmodulin binding (GO:0005516);; Molecular Function: ATP binding (GO:0005524);; Cellular Component: integral component of plasma membrane (GO:0005887);; Biological Process: cellular zinc ion homeostasis (GO:0006882);; Biolog…	K01537|5.60952e-43|ath:AT3G63380|putative calcium-transporting ATPase 12; K01537 Ca2+-transporting ATPase [EC:3.6.3.8] (A)	[P]	Inorganic ion transport and metabolism	haloacid dehalogenase-like hydrolase	Calcium-transporting ATPase 12, plasma membrane-type OS=Arabidopsis thaliana GN=ACA12 PE=2 SV=1	PREDICTED: putative calcium-transporting ATPase 13, plasma membrane-type, partial [Solanum tuberosum]
TRINITY_DN69669_c6_g2	--	--	Biological Process: cell fate specification (GO:0001708);; Cellular Component: nucleus (GO:0005634);; Biological Process: regulation of transcription, DNA-templated (GO:0006355);; Biological Process: determination of bilateral symmetry (GO:0009855);; Biological Process: organ morphogenesis (GO:0009887);; Biological Process: polarity specification of adaxial/abaxial axis (GO:0009944);; Biological …	--	[K]	Transcription	KNOX2 domain	Homeotic protein knotted-1 OS=Solanum lycopersicum GN=KN1 PE=2 SV=1	class-I knotted1-like homeobox protein IBKN3 [Ipomoea batatas]
TRINITY_DN74267_c1_g11	--	--	--	K15728|2.22167e-18|vvi:100266011|phosphatidate phosphatase PAH2; K15728 phosphatidate phosphatase LPIN [EC:3.1.3.4] (A)	[NI]	--	--	Phosphatidate phosphatase PAH2 OS=Arabidopsis thaliana GN=PAH2 PE=1 SV=1	PREDICTED: phosphatidate phosphatase PAH2-like isoform X2 [Nicotiana tomentosiformis]
TRINITY_DN69416_c1_g3	--	--	Molecular Function: structural constituent of ribosome (GO:0003735);; Cellular Component: ribosome (GO:0005840);; Biological Process: translation (GO:0006412);; Molecular Function: 5S rRNA binding (GO:0008097);;	K02897|6.6778e-35|rcu:RCOM_1689390|50S ribosomal protein L25, putative; K02897 large subunit ribosomal protein L25 (A)	--	--	Ribosomal protein TL5, C-terminal domain	--	PREDICTED: uncharacterized protein LOC103319136 [Prunus mume]
TRINITY_DN66310_c1_g1	[S]	Function unknown	Biological Process: phosphatidylinositol biosynthetic process (GO:0006661);; Cellular Component: integral component of membrane (GO:0016021);;	--	[S]	Function unknown	SNARE associated Golgi protein	Uncharacterized membrane protein At4g09580 OS=Arabidopsis thaliana GN=At4g09580 PE=1 SV=1	PREDICTED: uncharacterized membrane protein At4g09580 [Beta vulgaris subsp. vulgaris]
TRINITY_DN89145_c0_g1	--	--	Cellular Component: integral component of membrane (GO:0016021);;	--	[TZ]	--	Formin Homology 2 Domain	Formin-like protein 11 OS=Arabidopsis thaliana GN=FH11 PE=2 SV=1	hypothetical protein JCGZ_23318 [Jatropha curcas]
TRINITY_DN65041_c7_g19	--	--	--	--	--	--	--	--	putative transposase [Ipomoea tricolor]
TRINITY_DN58938_c0_g4	--	--	--	--	[R]	General function prediction only	--	--	PREDICTED: uncharacterized protein LOC104086446 [Nicotiana tomentosiformis]
TRINITY_DN71705_c2_g2	--	--	--	--	--	--	Tetratricopeptide repeat	--	unnamed protein product [Coffea canephora]
TRINITY_DN74295_c1_g6	--	--	Biological Process: RNA processing (GO:0006396);;	--	[A]	RNA processing and modification	POPLD (NUC188) domain	--	PREDICTED: uncharacterized protein LOC105138000 [Populus euphratica]
TRINITY_DN57249_c0_g3	--	--	Cellular Component: integral component of membrane (GO:0016021);; Biological Process: vesicle-mediated transport (GO:0016192);;	--	[P]	Inorganic ion transport and metabolism	Got1/Sft2-like family	Vesicle transport protein GOT1A OS=Mus musculus GN=Golt1a PE=2 SV=1	PREDICTED: vesicle transport protein GOT1B-like isoform X4 [Nicotiana tomentosiformis]
TRINITY_DN44046_c0_g9	--	--	Biological Process: RNA methylation (GO:0001510);; Biological Process: regulation of cell growth (GO:0001558);; Molecular Function: RNA binding (GO:0003723);; Molecular Function: aminopeptidase activity (GO:0004177);; Cellular Component: nucleolus (GO:0005730);; Cellular Component: plasma membrane (GO:0005886);; Biological Process: purine nucleotide biosynthetic process (GO:0006164);; Biological …	--	[R]	General function prediction only	--	ERBB-3 BINDING PROTEIN 1 OS=Solanum tuberosum GN=EBP1 PE=2 SV=1	PREDICTED: proliferation-associated protein 2G4-like [Malus domestica]
TRINITY_DN39568_c0_g2	--	--	--	K12580|7.36431e-15|rcu:RCOM_1121820|hypothetical protein; K12580 CCR4-NOT transcription complex subunit 3 (A)	--	--	--	--	PREDICTED: CCR4-NOT transcription complex subunit 3 isoform X5 [Sesamum indicum]
TRINITY_DN55996_c2_g24	--	--	--	K08770|1.82319e-63|vcn:VOLCADRAFT_83910|ubqC; polyubiquitin; K08770 ubiquitin C (A)	[OR]	--	Ubiquitin family;; Ubiquitin-2 like Rad60 SUMO-like;; Ubiquitin-like domain	Polyubiquitin (Fragment) OS=Hordeum vulgare PE=2 SV=1	polyubiquitin [Cicer arietinum]
TRINITY_DN69221_c2_g9	--	--	Molecular Function: structural constituent of ribosome (GO:0003735);; Cellular Component: signal peptidase complex (GO:0005787);; Biological Process: translation (GO:0006412);; Biological Process: signal peptide processing (GO:0006465);; Molecular Function: peptidase activity (GO:0008233);; Cellular Component: large ribosomal subunit (GO:0015934);; Cellular Component: integral component of membra…	--	[U]	Intracellular trafficking, secretion, and vesicular transport	Microsomal signal peptidase 12 kDa subunit (SPC12)	Probable signal peptidase complex subunit 1 OS=Arabidopsis thaliana GN=At2g22425 PE=2 SV=1	PREDICTED: probable signal peptidase complex subunit 1 [Sesamum indicum]
TRINITY_DN70596_c8_g6	--	--	Molecular Function: ATP binding (GO:0005524);;	K10355|1.07406e-44|ath:AT3G46520|ACT12; actin-12; K10355 actin, other eukaryote (A)	[Z]	Cytoskeleton	Actin	Actin-12 OS=Arabidopsis thaliana GN=ACT12 PE=1 SV=1	actin [Ipomoea nil]
TRINITY_DN70923_c3_g16	--	--	Molecular Function: metallocarboxypeptidase activity (GO:0004181);; Cellular Component: extracellular space (GO:0005615);; Biological Process: proteolysis (GO:0006508);; Molecular Function: zinc ion binding (GO:0008270);; Cellular Component: integral component of membrane (GO:0016021);;	--	[S]	Function unknown	Zinc carboxypeptidase	--	hypothetical protein AMTR_s00001p00059640 [Amborella trichopoda]
TRINITY_DN39000_c0_g2	--	--	Molecular Function: protein serine/threonine kinase activity (GO:0004674);; Molecular Function: ATP binding (GO:0005524);; Biological Process: protein phosphorylation (GO:0006468);; Cellular Component: integral component of membrane (GO:0016021);;	K07178|8.76796e-10|vvi:100244003|serine/threonine-protein kinase RIO1; K07178 RIO kinase 1 [EC:2.7.11.1] (A)	[TD]	--	--	--	hypothetical protein CISIN_1g028142mg [Citrus sinensis]
TRINITY_DN55723_c0_g1	--	--	--	--	--	--	--	--	PREDICTED: probable transcription factor PosF21 [Nicotiana sylvestris]
TRINITY_DN70030_c2_g20	--	--	--	--	--	--	--	--	PREDICTED: putative disease resistance protein RGA3 [Nicotiana tomentosiformis]
TRINITY_DN62328_c0_g3	--	--	Biological Process: vesicle-mediated transport (GO:0016192);;	--	[U]	Intracellular trafficking, secretion, and vesicular transport	Transport protein particle (TRAPP) component	Trafficking protein particle complex subunit 3 OS=Gallus gallus GN=TRAPPC3 PE=2 SV=1	PREDICTED: trafficking protein particle complex subunit 3-like [Nicotiana tomentosiformis]
TRINITY_DN62283_c0_g8	--	--	--	--	--	--	--	--	PREDICTED: disease resistance protein RPP13-like [Nicotiana tomentosiformis]
TRINITY_DN71458_c0_g3	[O]	Posttranslational modification, protein turnover, chaperones	Molecular Function: ATP binding (GO:0005524);; Cellular Component: vacuolar membrane (GO:0005774);; Cellular Component: Golgi apparatus (GO:0005794);; Biological Process: protein folding (GO:0006457);; Biological Process: oligopeptide transport (GO:0006857);; Biological Process: response to heat (GO:0009408);; Cellular Component: chloroplast (GO:0009507);; Biological Process: systemic acquired re…	K09486|2.15767e-73|rcu:RCOM_0673570|Heat shock 70 kDa protein, putative (EC:1.3.1.74); K09486 hypoxia up-regulated 1 (A)	[O]	Posttranslational modification, protein turnover, chaperones	Hsp70 protein	Heat shock 70 kDa protein 17 OS=Arabidopsis thaliana GN=HSP70-17 PE=2 SV=1	PREDICTED: heat shock 70 kDa protein 17 [Nicotiana sylvestris]
TRINITY_DN64433_c1_g1	--	--	--	--	[S]	Function unknown	Coiled-coil domain containing protein (DUF2052)	--	PREDICTED: coiled-coil domain-containing protein 97, partial [Nicotiana sylvestris]
TRINITY_DN70903_c1_g1	--	--	--	--	[R]	General function prediction only	Yippee zinc-binding/DNA-binding /Mis18, centromere assembly	Protein yippee-like At4g27745 OS=Arabidopsis thaliana GN=At4g27745 PE=3 SV=2	PREDICTED: protein yippee-like At4g27745 [Nicotiana sylvestris]
TRINITY_DN65848_c0_g6	--	--	Biological Process: defense response (GO:0006952);; Biological Process: response to biotic stimulus (GO:0009607);;	--	--	--	Pathogenesis-related protein Bet v I family	Kirola OS=Actinidia deliciosa PE=1 SV=1	PREDICTED: kirola-like [Solanum tuberosum]
TRINITY_DN80063_c0_g1	--	--	Biological Process: response to auxin (GO:0009733);;	K14488|1.70442e-28|vvi:100260776|uncharacterized LOC100260776; K14488 SAUR family protein (A)	--	--	Auxin responsive protein	Auxin-responsive protein SAUR36 OS=Arabidopsis thaliana GN=SAUR36 PE=2 SV=1	PREDICTED: uncharacterized protein LOC104211693 [Nicotiana sylvestris]
TRINITY_DN71771_c3_g16	--	--	Cellular Component: Golgi apparatus (GO:0005794);; Biological Process: N-terminal protein myristoylation (GO:0006499);; Cellular Component: integral component of membrane (GO:0016021);;	--	[U]	Intracellular trafficking, secretion, and vesicular transport	Endomembrane protein 70	Transmembrane 9 superfamily member 8 OS=Arabidopsis thaliana GN=TMN8 PE=2 SV=1	PREDICTED: transmembrane 9 superfamily member 8 [Jatropha curcas]
TRINITY_DN72620_c0_g2	--	--	Molecular Function: phosphoprotein binding (GO:0051219);;	--	--	--	--	--	PREDICTED: interactor of constitutive active ROPs 2, chloroplastic-like isoform X1 [Nicotiana sylvestris]
TRINITY_DN72264_c0_g8	--	--	Cellular Component: nucleus (GO:0005634);; Cellular Component: cytoplasm (GO:0005737);; Biological Process: ER to Golgi vesicle-mediated transport (GO:0006888);; Biological Process: mitotic spindle assembly checkpoint (GO:0007094);; Cellular Component: RZZ complex (GO:1990423);;	--	[D]	Cell cycle control, cell division, chromosome partitioning	Centromere/kinetochore Zw10	Centromere/kinetochore protein zw10 homolog OS=Arabidopsis thaliana GN=ZW10 PE=1 SV=1	PREDICTED: centromere/kinetochore protein zw10 homolog isoform X3 [Solanum tuberosum]
TRINITY_DN42507_c0_g1	--	--	--	K04354|1.94749e-10|rcu:RCOM_0004670|protein phosphatase pp2a regulatory subunit B, putative; K04354 serine/threonine-protein phosphatase 2A regulatory subunit B (A)	[T]	Signal transduction mechanisms	--	Serine/threonine protein phosphatase 2A 55 kDa regulatory subunit B beta isoform OS=Arabidopsis thaliana GN=PP2AB2 PE=1 SV=1	PREDICTED: serine/threonine protein phosphatase 2A 55 kDa regulatory subunit B beta isoform-like [Erythranthe guttata]
TRINITY_DN72499_c3_g4	--	--	Biological Process: defense response (GO:0006952);; Molecular Function: ADP binding (GO:0043531);;	--	--	--	Arabidopsis broad-spectrum mildew resistance protein RPW8	Probable disease resistance protein At4g33300 OS=Arabidopsis thaliana GN=At4g33300 PE=2 SV=3	hypothetical protein SOVF_155370 [Spinacia oleracea]
TRINITY_DN64038_c1_g5	--	--	--	--	--	--	--	--	PREDICTED: homeobox-leucine zipper protein HAT22-like [Glycine max]
TRINITY_DN68132_c0_g1	--	--	Biological Process: microtubule cytoskeleton organization (GO:0000226);; Molecular Function: SNAP receptor activity (GO:0005484);; Cellular Component: endoplasmic reticulum (GO:0005783);; Biological Process: retrograde vesicle-mediated transport, Golgi to ER (GO:0006890);; Cellular Component: integral component of membrane (GO:0016021);; Cellular Component: SNARE complex (GO:0031201);; Biological…	--	[U]	Intracellular trafficking, secretion, and vesicular transport	--	Syntaxin-81 OS=Arabidopsis thaliana GN=SYP81 PE=1 SV=2	PREDICTED: syntaxin-81-like [Nicotiana sylvestris]
TRINITY_DN32855_c0_g1	--	--	Biological Process: defense response (GO:0006952);; Molecular Function: ADP binding (GO:0043531);;	--	--	--	--	--	NBS-LRR protein [Ipomoea batatas]
TRINITY_DN65037_c0_g29	--	--	--	--	--	--	Ulp1 protease family, C-terminal catalytic domain	--	--
TRINITY_DN55252_c0_g2	--	--	--	--	--	--	Cotton fibre expressed protein	--	hypothetical protein LR48_Vigan01g052700 [Vigna angularis]
TRINITY_DN71843_c2_g4	--	--	Biological Process: metabolic process (GO:0008152);; Cellular Component: integral component of membrane (GO:0016021);; Molecular Function: xyloglucan 6-xylosyltransferase activity (GO:0033843);;	K08238|9.26324e-53|rcu:RCOM_1471180|Xyloglucan 6-xylosyltransferase, putative (EC:2.4.2.39); K08238 xyloglucan 6-xylosyltransferase [EC:2.4.2.39] (A)	[GM]	--	--	Xyloglucan 6-xylosyltransferase 4 OS=Arabidopsis thaliana GN=XXT4 PE=1 SV=1	PREDICTED: probable xyloglucan 6-xylosyltransferase 5 [Solanum tuberosum]
TRINITY_DN67414_c1_g2	[G]	Carbohydrate transport and metabolism	Molecular Function: sedoheptulose-7-phosphate:D-glyceraldehyde-3-phosphate glyceronetransferase activity (GO:0004801);; Cellular Component: mitochondrion (GO:0005739);; Biological Process: glycolytic process (GO:0006096);; Biological Process: pentose-phosphate shunt (GO:0006098);; Biological Process: aerobic respiration (GO:0009060);; Cellular Component: chloroplast stroma (GO:0009570);; Biologic…	--	[G]	Carbohydrate transport and metabolism	Transaldolase/Fructose-6-phosphate aldolase	Transaldolase (Fragments) OS=Capsicum annuum var. annuum PE=1 SV=1	PREDICTED: uncharacterized protein LOC104118307 [Nicotiana tomentosiformis]
TRINITY_DN57268_c0_g1	--	--	Cellular Component: nucleosome (GO:0000786);; Cellular Component: nuclear chromatin (GO:0000790);; Molecular Function: DNA binding (GO:0003677);; Biological Process: chromatin silencing (GO:0006342);; Molecular Function: protein heterodimerization activity (GO:0046982);;	K11251|5.98904e-47|sbi:SORBI_01g039240|SORBIDRAFT_01g039240, Sb01g039240; hypothetical protein; K11251 histone H2A (A)	[B]	Chromatin structure and dynamics	C-terminus of histone H2A;; Core histone H2A/H2B/H3/H4	Histone H2A.1 OS=Solanum lycopersicum PE=2 SV=1	PREDICTED: histone H2A.1 [Nicotiana tomentosiformis]
TRINITY_DN55412_c0_g1	[K]	Transcription	Biological Process: response to acid chemical (GO:0001101);; Molecular Function: DNA binding (GO:0003677);; Biological Process: DNA metabolic process (GO:0006259);; Biological Process: regulation of transcription, DNA-templated (GO:0006355);; Biological Process: signal transduction (GO:0007165);; Biological Process: response to abiotic stimulus (GO:0009628);; Biological Process: response to organ…	--	[K]	Transcription	HSF-type DNA-binding	Heat shock factor protein HSF24 OS=Solanum peruvianum GN=HSF24 PE=2 SV=1	PREDICTED: heat shock factor protein HSF24 [Nicotiana sylvestris]
TRINITY_DN44353_c0_g1	--	--	--	--	[G]	Carbohydrate transport and metabolism	--	Beta-galactosidase 5 OS=Oryza sativa subsp. japonica GN=Os03g0165400 PE=2 SV=1	unnamed protein product [Coffea canephora]
TRINITY_DN9323_c0_g1	--	--	--	--	--	--	--	--	PREDICTED: uncharacterized protein LOC101296061 [Fragaria vesca subsp. vesca]
TRINITY_DN69442_c10_g10	[P]	Inorganic ion transport and metabolism	Biological Process: transport (GO:0006810);; Cellular Component: outer membrane-bounded periplasmic space (GO:0030288);; Molecular Function: small molecule binding (GO:0036094);;	--	--	--	--	--	PREDICTED: uncharacterized protein LOC104243826 isoform X1 [Nicotiana sylvestris]
TRINITY_DN72777_c0_g8	--	--	--	--	--	--	Myb/SANT-like DNA-binding domain	--	unnamed protein product [Coffea canephora]
TRINITY_DN63894_c2_g6	--	--	Molecular Function: chromatin binding (GO:0003682);;	--	--	--	BAH domain	DNA (cytosine-5)-methyltransferase CMT2 OS=Arabidopsis thaliana GN=CMT2 PE=2 SV=3	PREDICTED: uncharacterized protein LOC103947416 [Pyrus x bretschneideri]
TRINITY_DN23241_c0_g1	--	--	Molecular Function: cyclin-dependent protein serine/threonine kinase activity (GO:0004693);; Biological Process: metabolic process (GO:0008152);; Biological Process: carbohydrate transport (GO:0008643);; Cellular Component: integral component of membrane (GO:0016021);; Biological Process: regulation of cell cycle (GO:0051726);;	--	[GE]	--	Triose-phosphate Transporter family;; UAA transporter family	Probable sugar phosphate/phosphate translocator At3g11320 OS=Arabidopsis thaliana GN=At3g11320 PE=2 SV=1	hypothetical protein B456_009G321700 [Gossypium raimondii]
TRINITY_DN68362_c1_g1	--	--	--	--	--	--	--	--	PREDICTED: uncharacterized protein LOC104237124 [Nicotiana sylvestris]
TRINITY_DN62892_c0_g1	[JA]	--	Biological Process: endonucleolytic cleavage involved in rRNA processing (GO:0000478);; Biological Process: RNA methylation (GO:0001510);; Cellular Component: small nucleolar ribonucleoprotein complex (GO:0005732);; Cellular Component: Cajal body (GO:0015030);; Cellular Component: nuclear matrix (GO:0016363);; Cellular Component: viral nucleocapsid (GO:0019013);; Molecular Function: snoRNA bindin…	K14561|0|vvi:100248284|U3 small nucleolar ribonucleoprotein protein IMP4; K14561 U3 small nucleolar ribonucleoprotein protein IMP4 (A)	[A]	RNA processing and modification	Brix domain	U3 small nucleolar ribonucleoprotein protein IMP4 OS=Rattus norvegicus GN=Imp4 PE=2 SV=1	PREDICTED: U3 small nucleolar ribonucleoprotein protein IMP4 [Sesamum indicum]
TRINITY_DN62157_c3_g2	--	--	Molecular Function: ATP binding (GO:0005524);; Biological Process: protein folding (GO:0006457);; Biological Process: response to stress (GO:0006950);; Molecular Function: unfolded protein binding (GO:0051082);;	--	[O]	Posttranslational modification, protein turnover, chaperones	Hsp90 protein	Heat shock protein 90-4 OS=Arabidopsis thaliana GN=HSP90-4 PE=1 SV=1	Heat shock protein 81.4 [Theobroma cacao]
TRINITY_DN69927_c0_g5	--	--	--	--	--	--	--	--	hypothetical protein VITISV_023640 [Vitis vinifera]
TRINITY_DN54220_c0_g1	--	--	--	--	--	--	--	--	PREDICTED: putative disease resistance protein RGA3 [Nicotiana sylvestris]
TRINITY_DN71794_c2_g17	--	--	Cellular Component: integral component of membrane (GO:0016021);;	--	--	--	--	--	hypothetical protein Ccrd_022721 [Cynara cardunculus var. scolymus]
TRINITY_DN47186_c0_g4	--	--	--	K11279|3.39977e-11|vvi:100261732|nucleosome assembly protein 1;4; K11279 nucleosome assembly protein 1-like 1 (A)	[BD]	--	Nucleosome assembly protein (NAP)	Nucleosome assembly protein 1;4 OS=Nicotiana tabacum GN=NAP1;4 PE=1 SV=1	hypothetical protein PRUPE_ppa007328mg [Prunus persica]
TRINITY_DN74815_c0_g1	[C]	Energy production and conversion	Biological Process: maltose metabolic process (GO:0000023);; Biological Process: pentose-phosphate shunt (GO:0006098);; Biological Process: pyridoxal 5'-phosphate salvage (GO:0009443);; Molecular Function: oxidoreductase activity (GO:0016491);; Biological Process: starch biosynthetic process (GO:0019252);; Biological Process: glucosinolate biosynthetic process (GO:0019761);; Biological Process: p…	--	[C]	Energy production and conversion	--	Pyridoxal reductase, chloroplastic OS=Arabidopsis thaliana GN=PLR1 PE=1 SV=1	PREDICTED: pyridoxal reductase, chloroplastic [Sesamum indicum]
TRINITY_DN62181_c1_g3	--	--	Cellular Component: membrane (GO:0016020);;	--	--	--	--	Protein POLYCHOME OS=Arabidopsis thaliana GN=PYM PE=1 SV=1	PREDICTED: protein POLYCHOME-like [Erythranthe guttata]
TRINITY_DN65741_c2_g2	--	--	--	--	--	--	--	Protein FAR-RED ELONGATED HYPOCOTYL 3 OS=Arabidopsis thaliana GN=FHY3 PE=1 SV=1	PREDICTED: protein FAR-RED ELONGATED HYPOCOTYL 3 isoform X3 [Nicotiana sylvestris]
TRINITY_DN73926_c0_g10	--	--	Molecular Function: serine-type endopeptidase activity (GO:0004252);; Cellular Component: cell wall (GO:0005618);; Biological Process: proteolysis (GO:0006508);;	--	--	--	Subtilase family	Cucumisin OS=Cucumis melo PE=1 SV=1	serine protease-like protein [Nicotiana tabacum]
TRINITY_DN73080_c0_g1	[V]	Defense mechanisms	Molecular Function: ATP binding (GO:0005524);; Biological Process: metabolic process (GO:0008152);; Cellular Component: integral component of membrane (GO:0016021);; Molecular Function: ATPase activity, coupled to transmembrane movement of substances (GO:0042626);; Biological Process: transmembrane transport (GO:0055085);;	--	[Q]	Secondary metabolites biosynthesis, transport and catabolism	ABC transporter transmembrane region;; ABC transporter;; 50S ribosome-binding GTPase;; Dynamin family	ABC transporter C family member 13 OS=Arabidopsis thaliana GN=ABCC13 PE=2 SV=3	PREDICTED: ABC transporter C family member 13 isoform X1 [Solanum tuberosum]
TRINITY_DN28879_c0_g1	[MI]	--	Biological Process: biosynthetic process (GO:0009058);; Cellular Component: integral component of membrane (GO:0016021);; Molecular Function: nucleotidyltransferase activity (GO:0016779);;	K00967|1.69114e-38|vvi:100265603|Ethanolamine-phosphate cytidylyltransferase; K00967 ethanolamine-phosphate cytidylyltransferase [EC:2.7.7.14] (A)	[I]	Lipid transport and metabolism	Cytidylyltransferase-like	Ethanolamine-phosphate cytidylyltransferase OS=Arabidopsis thaliana GN=PECT1 PE=1 SV=1	PREDICTED: ethanolamine-phosphate cytidylyltransferase [Sesamum indicum]
TRINITY_DN8275_c0_g1	--	--	--	--	[QR]	--	--	Thebaine 6-O-demethylase OS=Papaver somniferum GN=T6ODM PE=1 SV=1	PREDICTED: protein SRG1-like isoform X1 [Pyrus x bretschneideri]
TRINITY_DN71970_c2_g4	--	--	Cellular Component: integral component of membrane (GO:0016021);;	--	--	--	Phosphate-induced protein 1 conserved region	Protein EXORDIUM OS=Arabidopsis thaliana GN=EXO PE=2 SV=1	phosphate-responsive family protein [Populus trichocarpa]
TRINITY_DN74067_c6_g5	[RTKL]	--	Molecular Function: protein serine/threonine kinase activity (GO:0004674);; Cellular Component: plasma membrane (GO:0005886);;	--	[T]	Signal transduction mechanisms	Protein kinase domain;; Protein tyrosine kinase	Probable LRR receptor-like serine/threonine-protein kinase At1g29720 OS=Arabidopsis thaliana GN=RFK1 PE=2 SV=3	PREDICTED: probable LRR receptor-like serine/threonine-protein kinase At1g29720 [Brassica napus]
TRINITY_DN65163_c4_g8	--	--	Biological Process: metabolic process (GO:0008152);; Molecular Function: hydrolase activity (GO:0016787);;	--	[T]	Signal transduction mechanisms	--	Nudix hydrolase 2 OS=Arabidopsis thaliana GN=NUDT2 PE=1 SV=1	PREDICTED: nudix hydrolase 2-like isoform X2 [Solanum lycopersicum]
TRINITY_DN84734_c0_g1	[CHR]	--	Cellular Component: cytosol (GO:0005829);; Molecular Function: glycerate dehydrogenase activity (GO:0008465);; Molecular Function: hydroxypyruvate reductase activity (GO:0016618);; Molecular Function: glyoxylate reductase (NADP) activity (GO:0030267);; Molecular Function: NAD binding (GO:0051287);; Biological Process: oxidation-reduction process (GO:0055114);;	K15893|6.16566e-24|rcu:RCOM_1112510|hydroxypyruvate reductase, putative (EC:1.1.1.29); K15893 hydroxypyruvate reductase 1 (A)	[C]	Energy production and conversion	D-isomer specific 2-hydroxyacid dehydrogenase, catalytic domain	Glycerate dehydrogenase OS=Cucumis sativus GN=HPR-A PE=2 SV=1	hypothetical protein SOVF_044390 [Spinacia oleracea]
TRINITY_DN73926_c0_g15	[O]	Posttranslational modification, protein turnover, chaperones	Molecular Function: serine-type endopeptidase activity (GO:0004252);; Cellular Component: cell wall (GO:0005618);; Biological Process: proteolysis (GO:0006508);;	--	--	--	Subtilase family	Subtilisin-like protease Glyma18g48580 OS=Glycine max GN=Glyma18g48580 PE=1 SV=3	Subtilisin-like protease, partial [Glycine soja]
TRINITY_DN16166_c0_g1	--	--	--	--	[S]	Function unknown	--	--	PREDICTED: uncharacterized protein LOC106400672 isoform X1 [Brassica napus]
TRINITY_DN65082_c0_g3	[R]	General function prediction only	Biological Process: metabolic process (GO:0008152);; Cellular Component: chloroplast (GO:0009507);; Molecular Function: hydrolase activity (GO:0016787);;	K07023|1.0273e-115|rcu:RCOM_1464460|catalytic, putative; K07023 putative hydrolases of HD superfamily (A)	[R]	General function prediction only	HD domain;; HD domain	HD domain-containing protein 2 OS=Danio rerio GN=hddc2 PE=2 SV=1	unnamed protein product [Coffea canephora]
TRINITY_DN69052_c1_g4	--	--	--	--	--	--	--	Peroxisome biogenesis protein 22 OS=Arabidopsis thaliana GN=PEX22 PE=1 SV=1	PREDICTED: peroxisome biogenesis protein 22 [Jatropha curcas]
TRINITY_DN65370_c1_g13	--	--	Cellular Component: membrane (GO:0016020);;	--	--	--	Rubber elongation factor protein (REF)	REF/SRPP-like protein At3g05500 OS=Arabidopsis thaliana GN=At3g05500 PE=1 SV=1	stress related protein [Ipomoea batatas]
TRINITY_DN61207_c0_g2	--	--	Molecular Function: zinc ion binding (GO:0008270);; Cellular Component: integral component of membrane (GO:0016021);;	--	[O]	Posttranslational modification, protein turnover, chaperones	Ring finger domain;; RING-like zinc finger;; RING-H2 zinc finger domain;; Zinc finger, C3HC4 type (RING finger);; Zinc finger, C3HC4 type (RING finger)	E3 ubiquitin-protein ligase At4g11680 OS=Arabidopsis thaliana GN=At4g11680 PE=2 SV=1	PREDICTED: E3 ubiquitin-protein ligase At1g63170-like [Nicotiana tomentosiformis]
TRINITY_DN73056_c0_g14	--	--	Molecular Function: GTPase activity (GO:0003924);; Molecular Function: signal transducer activity (GO:0004871);; Molecular Function: GTP binding (GO:0005525);; Biological Process: G-protein coupled receptor signaling pathway (GO:0007186);; Biological Process: metabolic process (GO:0008152);; Molecular Function: G-protein beta/gamma-subunit complex binding (GO:0031683);;	--	[DT]	--	G-protein alpha subunit	Extra-large guanine nucleotide-binding protein 3 OS=Arabidopsis thaliana GN=XLG3 PE=1 SV=1	PREDICTED: extra-large guanine nucleotide-binding protein 3-like isoform X2 [Solanum tuberosum]
TRINITY_DN45938_c1_g2	--	--	--	--	--	--	--	Uncharacterized membrane protein At1g16860 OS=Arabidopsis thaliana GN=At1g16860 PE=1 SV=1	PREDICTED: uncharacterized membrane protein At1g16860-like [Beta vulgaris subsp. vulgaris]
TRINITY_DN40508_c0_g1	--	--	Molecular Function: protein histidine kinase activity (GO:0004673);; Molecular Function: ATP binding (GO:0005524);; Cellular Component: mitochondrion (GO:0005739);; Biological Process: starch catabolic process (GO:0005983);; Biological Process: circadian rhythm (GO:0007623);; Cellular Component: chloroplast stroma (GO:0009570);; Biological Process: cold acclimation (GO:0009631);; Cellular Compone…	K08244|4.64514e-107|zma:100381411|AY109804; LOC100381411; K08244 alpha-glucan, water dikinase [EC:2.7.9.4] (A)	--	--	Pyruvate phosphate dikinase, PEP/pyruvate binding domain	Alpha-glucan water dikinase, chloroplastic OS=Solanum tuberosum GN=R1 PE=1 SV=2	Alpha-glucan water dikinase, chloroplastic [Gossypium arboreum]
TRINITY_DN73251_c0_g8	[RTKL]	--	Biological Process: respiratory burst involved in defense response (GO:0002679);; Biological Process: cell surface pattern recognition receptor signaling pathway (GO:0002752);; Molecular Function: protein serine/threonine kinase activity (GO:0004674);; Molecular Function: ATP binding (GO:0005524);; Cellular Component: intracellular (GO:0005622);; Biological Process: protein targeting to membrane …	K13429|0|vvi:100255092|chitin elicitor receptor kinase 1-like; K13429 chitin elicitor receptor kinase 1 (A)	--	--	Protein kinase domain;; Protein tyrosine kinase;; LysM domain	Chitin elicitor receptor kinase 1 OS=Arabidopsis thaliana GN=CERK1 PE=1 SV=1	PREDICTED: chitin elicitor receptor kinase 1-like [Sesamum indicum]
TRINITY_DN69244_c0_g5	--	--	--	K17046|3.54356e-23|rcu:RCOM_1505100|Protein DEK, putative; K17046 protein DEK (A)	[B]	Chromatin structure and dynamics	DEK C terminal domain	--	PREDICTED: protein DEK-like isoform X4 [Solanum pennellii]
TRINITY_DN59193_c0_g1	--	--	Cellular Component: integral component of membrane (GO:0016021);;	--	--	--	--	--	PREDICTED: uncharacterized protein LOC105175289 [Sesamum indicum]
TRINITY_DN68339_c4_g4	--	--	Molecular Function: protein disulfide isomerase activity (GO:0003756);; Cellular Component: cell (GO:0005623);; Biological Process: protein folding (GO:0006457);; Cellular Component: integral component of membrane (GO:0016021);; Biological Process: response to endoplasmic reticulum stress (GO:0034976);; Biological Process: cell redox homeostasis (GO:0045454);;	--	[S]	Function unknown	Thioredoxin	5'-adenylylsulfate reductase-like 4 OS=Arabidopsis thaliana GN=APRL4 PE=2 SV=1	PREDICTED: 5'-adenylylsulfate reductase-like 4 [Solanum tuberosum]
TRINITY_DN58737_c0_g4	--	--	Cellular Component: membrane (GO:0016020);;	--	--	--	--	Protein GLUTAMINE DUMPER 3 OS=Arabidopsis thaliana GN=GDU3 PE=2 SV=1	hypothetical protein Ccrd_009815 [Cynara cardunculus var. scolymus]
TRINITY_DN58554_c0_g4	[R]	General function prediction only	Molecular Function: nucleotide binding (GO:0000166);; Biological Process: maturation of LSU-rRNA from tricistronic rRNA transcript (SSU-rRNA, 5.8S rRNA, LSU-rRNA) (GO:0000463);; Biological Process: maturation of 5.8S rRNA from tricistronic rRNA transcript (SSU-rRNA, 5.8S rRNA, LSU-rRNA) (GO:0000466);; Biological Process: endonucleolytic cleavage involved in rRNA processing (GO:0000478);; Biologic…	K14863|6.47119e-40|vvi:100265290|ribosome biogenesis protein WDR12 homolog; K14863 ribosome biogenesis protein YTM1 (A)	[Z]	Cytoskeleton	NLE (NUC135) domain	Ribosome biogenesis protein WDR12 homolog OS=Chlamydomonas reinhardtii GN=CHLREDRAFT_128420 PE=3 SV=2	PREDICTED: ribosome biogenesis protein WDR12 homolog [Solanum pennellii]
TRINITY_DN67583_c0_g3	--	--	Molecular Function: nucleotide binding (GO:0000166);;	--	[O]	Posttranslational modification, protein turnover, chaperones	--	Probable inactive ATP-dependent zinc metalloprotease FTSHI 5, chloroplastic OS=Arabidopsis thaliana GN=FTSHI5 PE=2 SV=1	Metalloprotease m41 ftsh [Cucumis sativus]
TRINITY_DN64156_c0_g3	--	--	--	--	--	--	Ribosomal protein S21	--	--
TRINITY_DN58264_c0_g1	--	--	Biological Process: regulation of biological process (GO:0050789);; Biological Process: response to stimulus (GO:0050896);;	K13464|3.02324e-45|vvi:100254231|protein TIFY 10A; K13464 jasmonate ZIM domain-containing protein (A)	--	--	Divergent CCT motif;; tify domain	Protein TIFY 10A OS=Arabidopsis thaliana GN=TIFY10A PE=1 SV=1	PnFL-2 [Ipomoea nil]
TRINITY_DN70546_c2_g5	--	--	Biological Process: embryo development ending in seed dormancy (GO:0009793);; Biological Process: endosperm development (GO:0009960);;	--	--	--	--	--	unnamed protein product [Coffea canephora]
TRINITY_DN71850_c0_g22	--	--	Cellular Component: protein phosphatase type 2A complex (GO:0000159);; Biological Process: signal transduction (GO:0007165);; Molecular Function: protein phosphatase type 2A regulator activity (GO:0008601);; Biological Process: regulation of protein phosphatase type 2A activity (GO:0034047);;	K11584|1.51462e-19|vvi:100241019|serine/threonine protein phosphatase 2A 57 kDa regulatory subunit B' alpha isoform; K11584 serine/threonine-protein phosphatase 2A regulatory subunit B' (A)	[T]	Signal transduction mechanisms	Protein phosphatase 2A regulatory B subunit (B56 family)	Serine/threonine protein phosphatase 2A 57 kDa regulatory subunit B' epsilon isoform OS=Arabidopsis thaliana GN=B'EPSILON PE=2 SV=1	hypothetical protein VITISV_026308 [Vitis vinifera]
TRINITY_DN70597_c0_g6	--	--	Molecular Function: nucleic acid binding (GO:0003676);; Molecular Function: zinc ion binding (GO:0008270);;	--	--	--	--	--	PREDICTED: uncharacterized protein LOC101256403 isoform X1 [Solanum lycopersicum]
TRINITY_DN31727_c0_g1	[RTKL]	--	Biological Process: MAPK cascade (GO:0000165);; Molecular Function: MAP kinase activity (GO:0004707);; Molecular Function: ATP binding (GO:0005524);; Cellular Component: intracellular (GO:0005622);;	--	[T]	Signal transduction mechanisms	Protein kinase domain	Mitogen-activated protein kinase homolog MMK2 OS=Medicago sativa GN=MMK2 PE=2 SV=1	PREDICTED: mitogen-activated protein kinase homolog MMK2 isoform X2 [Glycine max]
TRINITY_DN57976_c0_g2	--	--	Biological Process: determination of bilateral symmetry (GO:0009855);; Biological Process: polarity specification of adaxial/abaxial axis (GO:0009944);; Biological Process: meristem initiation (GO:0010014);; Biological Process: regulation of meristem growth (GO:0010075);;	--	--	--	Protein of unknown function DUF260	LOB domain-containing protein 4 OS=Arabidopsis thaliana GN=LBD4 PE=2 SV=1	lateral organ boundaries domain-containing protein [Cynara cardunculus var. scolymus]
TRINITY_DN69035_c1_g27	[LKJ]	--	Molecular Function: nucleic acid binding (GO:0003676);; Molecular Function: ATP-dependent RNA helicase activity (GO:0004004);; Molecular Function: ATP binding (GO:0005524);; Cellular Component: nuclear envelope (GO:0005635);; Cellular Component: plasma membrane (GO:0005886);; Biological Process: translational initiation (GO:0006413);; Biological Process: protein folding (GO:0006457);; Biological …	K01529|2.53737e-35|ath:AT3G53110|LOS4; DEAD-box ATP-dependent RNA helicase 38; K01529 [EC:3.6.1.-] (A)	[A]	RNA processing and modification	DEAD/DEAH box helicase	DEAD-box ATP-dependent RNA helicase 38 OS=Arabidopsis thaliana GN=RH38 PE=1 SV=2	PREDICTED: DEAD-box ATP-dependent RNA helicase 38-like [Nicotiana sylvestris]
TRINITY_DN51673_c0_g2	--	--	Molecular Function: sequence-specific DNA binding transcription factor activity (GO:0003700);; Cellular Component: nucleus (GO:0005634);; Biological Process: ethylene-activated signaling pathway (GO:0009873);; Molecular Function: sequence-specific DNA binding (GO:0043565);; Biological Process: positive regulation of transcription, DNA-templated (GO:0045893);;	K09286|6.24195e-44|ath:AT5G11590|TINY2; dehydration-responsive element-binding protein 3; K09286 EREBP-like factor (A)	--	--	AP2 domain	Dehydration-responsive element-binding protein 3 OS=Arabidopsis thaliana GN=DREB3 PE=2 SV=1	PREDICTED: ethylene-responsive transcription factor TINY-like [Nicotiana sylvestris]
TRINITY_DN68687_c0_g4	--	--	Cellular Component: membrane (GO:0016020);;	--	[A]	RNA processing and modification	RING-variant domain	--	PREDICTED: uncharacterized protein LOC101263618 [Solanum lycopersicum]
TRINITY_DN4249_c0_g1	--	--	--	--	--	--	--	Uncharacterized protein YLR154C-G OS=Saccharomyces cerevisiae (strain ATCC 204508 / S288c) GN=YLR154C-G PE=2 SV=1	hypothetical protein ACN38_g13143 [Penicillium nordicum]
TRINITY_DN71219_c1_g30	[O]	Posttranslational modification, protein turnover, chaperones	Molecular Function: ATP binding (GO:0005524);; Biological Process: protein folding (GO:0006457);; Biological Process: response to heat (GO:0009408);; Cellular Component: chloroplast thylakoid membrane (GO:0009535);; Cellular Component: chloroplast envelope (GO:0009941);; Molecular Function: heat shock protein binding (GO:0031072);; Molecular Function: metal ion binding (GO:0046872);; Molecular Fu…	K03686|1.15347e-57|ath:AT4G39960|molecular chaperone Hsp40/DnaJ family protein; K03686 molecular chaperone DnaJ (A)	[O]	Posttranslational modification, protein turnover, chaperones	DnaJ C terminal domain	Chaperone protein DnaJ OS=Thermosynechococcus elongatus (strain BP-1) GN=dnaJ PE=3 SV=2	PREDICTED: dnaJ homolog 1, mitochondrial-like, partial [Sesamum indicum]
TRINITY_DN56617_c0_g1	--	--	Cellular Component: cytoplasm (GO:0005737);; Biological Process: metal ion transport (GO:0030001);; Molecular Function: transition metal ion binding (GO:0046914);; Biological Process: cellular transition metal ion homeostasis (GO:0046916);;	--	[P]	Inorganic ion transport and metabolism	Heavy-metal-associated domain	--	PREDICTED: protein TsetseEP [Solanum pennellii]
TRINITY_DN51635_c0_g1	[R]	General function prediction only	Molecular Function: nucleotide binding (GO:0000166);; Molecular Function: nucleic acid binding (GO:0003676);;	K14396|1.96011e-51|rcu:RCOM_0768330|poly-A binding protein, putative; K14396 polyadenylate-binding protein 2 (A)	[A]	RNA processing and modification	--	Polyadenylate-binding protein 3 OS=Arabidopsis thaliana GN=PABN3 PE=1 SV=1	PREDICTED: polyadenylate-binding protein 3 isoform X2 [Gossypium raimondii]
TRINITY_DN67334_c2_g2	--	--	Biological Process: metabolic process (GO:0008152);; Biological Process: protein transport (GO:0015031);; Cellular Component: integral component of membrane (GO:0016021);; Molecular Function: transferase activity (GO:0016740);;	--	[U]	Intracellular trafficking, secretion, and vesicular transport	--	Secretory carrier-associated membrane protein 4 OS=Arabidopsis thaliana GN=SCAMP4 PE=2 SV=1	unnamed protein product [Coffea canephora]
TRINITY_DN70255_c3_g10	--	--	--	--	--	--	Protein of unknown function (DUF3326);; Protein of unknown function (DUF3326)	Uncharacterized lipoprotein syc1174_c OS=Synechococcus sp. (strain ATCC 27144 / PCC 6301 / SAUG 1402/1) GN=syc1174_c PE=3 SV=2	PREDICTED: uncharacterized protein LOC104243942 isoform X2 [Nicotiana sylvestris]
TRINITY_DN71962_c0_g5	--	--	Biological Process: one-carbon metabolic process (GO:0006730);; Biological Process: serine family amino acid metabolic process (GO:0009069);; Molecular Function: transferase activity (GO:0016740);;	--	--	--	--	--	unnamed protein product [Coffea canephora]
TRINITY_DN60676_c0_g1	[R]	General function prediction only	Cellular Component: Cul4-RING E3 ubiquitin ligase complex (GO:0080008);;	--	[S]	Function unknown	--	WD repeat-containing protein DWA2 OS=Arabidopsis thaliana GN=DWA2 PE=1 SV=1	PREDICTED: WD repeat-containing protein DWA2 [Nicotiana sylvestris]
TRINITY_DN73927_c1_g13	--	--	Molecular Function: beta-galactosidase activity (GO:0004565);; Cellular Component: cell wall (GO:0005618);; Biological Process: carbohydrate metabolic process (GO:0005975);;	--	[G]	Carbohydrate transport and metabolism	--	Beta-galactosidase OS=Malus domestica PE=1 SV=1	unnamed protein product [Coffea canephora]
TRINITY_DN74213_c0_g6	--	--	Molecular Function: protein serine/threonine kinase activity (GO:0004674);; Molecular Function: ATP binding (GO:0005524);; Biological Process: protein phosphorylation (GO:0006468);; Biological Process: post-embryonic development (GO:0009791);; Cellular Component: integral component of membrane (GO:0016021);; Biological Process: shoot system development (GO:0048367);; Biological Process: response …	--	--	--	--	Receptor-like protein kinase HAIKU2 OS=Arabidopsis thaliana GN=IKU2 PE=1 SV=1	PREDICTED: receptor-like protein kinase HAIKU2 [Nicotiana sylvestris]
TRINITY_DN22848_c0_g2	--	--	--	K10257|7.20352e-07|ath:AT5G05580|FAD8; fatty acid desaturase 8; K10257 omega-3 fatty acid desaturase (delta-15 desaturase) [EC:1.14.19.-] (A)	--	--	--	Temperature-sensitive sn-2 acyl-lipid omega-3 desaturase (ferredoxin), chloroplastic OS=Arabidopsis thaliana GN=FAD8 PE=1 SV=1	omega-3 fatty acid desaturase [Perilla frutescens]
TRINITY_DN71427_c0_g4	[O]	Posttranslational modification, protein turnover, chaperones	Biological Process: protein peptidyl-prolyl isomerization (GO:0000413);; Molecular Function: peptidyl-prolyl cis-trans isomerase activity (GO:0003755);; Molecular Function: FK506 binding (GO:0005528);; Cellular Component: endoplasmic reticulum membrane (GO:0005789);; Cellular Component: integral component of membrane (GO:0016021);; Biological Process: cellulose biosynthetic process (GO:0030244);;…	--	[O]	Posttranslational modification, protein turnover, chaperones	FKBP-type peptidyl-prolyl cis-trans isomerase;; Tetratricopeptide repeat	Peptidyl-prolyl cis-trans isomerase FKBP42 OS=Arabidopsis thaliana GN=FKBP42 PE=1 SV=1	PREDICTED: peptidyl-prolyl cis-trans isomerase FKBP42 [Nicotiana sylvestris]
TRINITY_DN59406_c0_g2	--	--	--	--	--	--	Cotton fibre expressed protein	--	PREDICTED: uncharacterized protein LOC104085253 [Nicotiana tomentosiformis]
TRINITY_DN73318_c0_g18	[IQ]	--	Molecular Function: acetate-CoA ligase activity (GO:0003987);; Cellular Component: integral component of membrane (GO:0016021);; Molecular Function: Photinus-luciferin 4-monooxygenase (ATP-hydrolyzing) activity (GO:0047077);; Biological Process: oxidation-reduction process (GO:0055114);;	K01904|4.1061e-30|rcu:RCOM_0473330|AMP dependent CoA ligase, putative (EC:1.13.12.7); K01904 4-coumarate--CoA ligase [EC:6.2.1.12] (A)	[I]	Lipid transport and metabolism	AMP-binding enzyme	4-coumarate--CoA ligase-like 7 OS=Arabidopsis thaliana GN=4CLL7 PE=1 SV=1	PREDICTED: LOW QUALITY PROTEIN: 4-coumarate--CoA ligase-like 7 [Sesamum indicum]
TRINITY_DN46835_c1_g1	--	--	--	--	--	--	Protein of unknown function (DUF640)	Protein LIGHT-DEPENDENT SHORT HYPOCOTYLS 10 OS=Arabidopsis thaliana GN=LSH10 PE=1 SV=1	unnamed protein product [Coffea canephora]
TRINITY_DN58202_c0_g2	--	--	--	--	--	--	Protein of unknown function (DUF629)	--	PREDICTED: uncharacterized protein LOC104086396 isoform X1 [Nicotiana tomentosiformis]
TRINITY_DN67041_c2_g1	[RTKL]	--	Molecular Function: protein serine/threonine kinase activity (GO:0004674);; Molecular Function: ATP binding (GO:0005524);; Cellular Component: integral component of membrane (GO:0016021);; Biological Process: Wnt signaling pathway (GO:0016055);; Biological Process: peptidyl-serine phosphorylation (GO:0018105);;	--	[T]	Signal transduction mechanisms	--	Casein kinase I isoform delta-like OS=Arabidopsis thaliana GN=At4g26100 PE=2 SV=2	PREDICTED: casein kinase I-like [Solanum pennellii]
TRINITY_DN57322_c1_g5	--	--	Molecular Function: ubiquitin-protein transferase activity (GO:0004842);; Cellular Component: nucleus (GO:0005634);; Molecular Function: zinc ion binding (GO:0008270);; Biological Process: protein ubiquitination (GO:0016567);; Molecular Function: ligase activity (GO:0016874);; Biological Process: regulation of defense response (GO:0031347);;	--	[O]	Posttranslational modification, protein turnover, chaperones	--	--	unnamed protein product [Coffea canephora]
TRINITY_DN66741_c0_g16	[S]	Function unknown	--	--	--	--	--	--	PREDICTED: uncharacterized protein LOC106450533 isoform X1 [Brassica napus]
TRINITY_DN73578_c2_g14	--	--	Molecular Function: sequence-specific DNA binding transcription factor activity (GO:0003700);; Cellular Component: nucleus (GO:0005634);; Biological Process: protein glycosylation (GO:0006486);; Biological Process: gravitropism (GO:0009630);; Biological Process: vegetative to reproductive phase transition of meristem (GO:0010228);; Biological Process: glucuronoxylan metabolic process (GO:0010413)…	K11446|1.06761e-32|vvi:100243365|putative lysine-specific demethylase JMJ16; K11446 histone demethylase JARID1 [EC:1.14.11.-] (A)	[R]	General function prediction only	C5HC2 zinc finger	Lysine-specific demethylase JMJ703 OS=Oryza sativa subsp. japonica GN=JMJ703 PE=1 SV=1	PREDICTED: lysine-specific demethylase JMJ18 [Nelumbo nucifera]
TRINITY_DN66539_c1_g1	--	--	Biological Process: mRNA splicing, via spliceosome (GO:0000398);; Biological Process: RNA methylation (GO:0001510);; Cellular Component: membrane (GO:0016020);; Biological Process: protein maturation (GO:0051604);;	--	[R]	General function prediction only	--	--	PREDICTED: WD repeat-containing protein 89 homolog [Populus euphratica]
TRINITY_DN65471_c0_g5	--	--	Molecular Function: sterol delta7 reductase activity (GO:0009918);; Biological Process: sterol biosynthetic process (GO:0016126);; Biological Process: brassinosteroid biosynthetic process (GO:0016132);; Molecular Function: oxidoreductase activity, acting on the CH-CH group of donors, NAD or NADP as acceptor (GO:0016628);; Cellular Component: integral component of endoplasmic reticulum membrane (G…	--	[IT]	--	--	7-dehydrocholesterol reductase OS=Arabidopsis thaliana GN=DWF5 PE=1 SV=1	PREDICTED: 7-dehydrocholesterol reductase-like [Malus domestica]
TRINITY_DN60421_c0_g3	--	--	Molecular Function: ATP binding (GO:0005524);; Cellular Component: plasma membrane (GO:0005886);; Biological Process: metabolic process (GO:0008152);; Molecular Function: organic phosphonate transmembrane-transporting ATPase activity (GO:0015416);; Biological Process: organic phosphonate transport (GO:0015716);; Biological Process: organophosphate ester transport (GO:0015748);; Cellular Component…	--	[Q]	Secondary metabolites biosynthesis, transport and catabolism	--	ABC transporter G family member 14 OS=Arabidopsis thaliana GN=ABCG14 PE=2 SV=1	PREDICTED: ABC transporter G family member 14 [Vitis vinifera]
TRINITY_DN60743_c2_g1	--	--	Molecular Function: zinc ion binding (GO:0008270);; Cellular Component: integral component of membrane (GO:0016021);;	--	[O]	Posttranslational modification, protein turnover, chaperones	Ring finger domain;; RING-like zinc finger;; Zinc finger, C3HC4 type (RING finger)	E3 ubiquitin-protein ligase At1g12760 OS=Arabidopsis thaliana GN=At1g12760 PE=1 SV=1	PREDICTED: E3 ubiquitin-protein ligase At1g63170-like [Nicotiana sylvestris]
TRINITY_DN4159_c0_g2	--	--	--	K13412|2.19093e-06|vvi:100258857|calcium-dependent protein kinase 32; K13412 calcium-dependent protein kinase [EC:2.7.11.1] (A)	[T]	Signal transduction mechanisms	--	--	--
TRINITY_DN85615_c0_g1	--	--	--	--	--	--	Peroxidase	Peroxidase 47 OS=Arabidopsis thaliana GN=PER47 PE=2 SV=2	PREDICTED: peroxidase 47 [Glycine max]
TRINITY_DN71481_c0_g9	--	--	Molecular Function: translation initiation factor activity (GO:0003743);; Biological Process: translational initiation (GO:0006413);;	--	--	--	Plant specific eukaryotic initiation factor 4B	Eukaryotic translation initiation factor 4B1 OS=Arabidopsis thaliana GN=EIF4B1 PE=1 SV=1	PREDICTED: eukaryotic translation initiation factor 4B1 [Solanum pennellii]
TRINITY_DN74266_c4_g18	--	--	Molecular Function: hydrolase activity, hydrolyzing O-glycosyl compounds (GO:0004553);; Biological Process: carbohydrate metabolic process (GO:0005975);; Molecular Function: carbohydrate binding (GO:0030246);;	K01187|1.75461e-18|rcu:RCOM_0866510|neutral alpha-glucosidase ab precursor, putative (EC:3.2.1.20); K01187 alpha-glucosidase [EC:3.2.1.20] (A)	--	--	--	--	PREDICTED: neutral alpha-glucosidase C [Nicotiana sylvestris]
TRINITY_DN73065_c4_g14	--	--	Cellular Component: extracellular region (GO:0005576);; Biological Process: metabolic process (GO:0008152);; Molecular Function: lipase activity (GO:0016298);; Molecular Function: carboxylic ester hydrolase activity (GO:0052689);;	--	--	--	--	GDSL esterase/lipase At1g28610 OS=Arabidopsis thaliana GN=At1g28610 PE=2 SV=2	PREDICTED: GDSL esterase/lipase At1g28600-like [Nicotiana sylvestris]
TRINITY_DN69068_c5_g10	[R]	General function prediction only	Molecular Function: nucleotide binding (GO:0000166);; Molecular Function: nucleic acid binding (GO:0003676);; Cellular Component: integral component of membrane (GO:0016021);;	--	[R]	General function prediction only	RNA recognition motif. (a.k.a. RRM, RBD, or RNP domain)	Polyadenylate-binding protein-interacting protein 11 OS=Arabidopsis thaliana GN=CID11 PE=2 SV=1	PREDICTED: polyadenylate-binding protein-interacting protein 12 [Sesamum indicum]
TRINITY_DN68621_c4_g32	--	--	Molecular Function: DNA binding (GO:0003677);; Molecular Function: aspartic-type endopeptidase activity (GO:0004190);; Biological Process: proteolysis (GO:0006508);; Cellular Component: plant-type cell wall (GO:0009505);; Biological Process: protein catabolic process (GO:0030163);; Cellular Component: apoplast (GO:0048046);;	--	[O]	Posttranslational modification, protein turnover, chaperones	Xylanase inhibitor C-terminal	--	unnamed protein product [Coffea canephora]
TRINITY_DN73043_c2_g10	[L]	Replication, recombination and repair	Biological Process: DNA repair (GO:0006281);; Molecular Function: dioxygenase activity (GO:0051213);; Biological Process: oxidation-reduction process (GO:0055114);;	--	[A]	RNA processing and modification	2OG-Fe(II) oxygenase superfamily	Alpha-ketoglutarate-dependent dioxygenase AlkB homolog OS=Caulobacter crescentus (strain ATCC 19089 / CB15) GN=alkB PE=3 SV=1	hypothetical protein POPTR_0016s13980g [Populus trichocarpa]
TRINITY_DN55283_c0_g10	--	--	Biological Process: defense response (GO:0006952);; Molecular Function: ADP binding (GO:0043531);;	--	--	--	NB-ARC domain	--	PREDICTED: putative disease resistance protein At4g10780 [Eucalyptus grandis]
TRINITY_DN66973_c4_g8	[Z]	Cytoskeleton	Molecular Function: GTPase activity (GO:0003924);; Molecular Function: structural constituent of cytoskeleton (GO:0005200);; Molecular Function: GTP binding (GO:0005525);; Cellular Component: microtubule (GO:0005874);; Biological Process: microtubule-based process (GO:0007017);; Biological Process: metabolic process (GO:0008152);;	K07375|2.33751e-35|zma:100272336|magi9825, TIDP3158; LOC100272336; K07375 tubulin beta (A)	[Z]	Cytoskeleton	Tubulin/FtsZ family, GTPase domain	Tubulin beta-1 chain (Fragment) OS=Avena sativa GN=TUBB1 PE=2 SV=1	beta-tubulin, partial [Trifolium repens]
TRINITY_DN62106_c0_g3	--	--	Molecular Function: ATP binding (GO:0005524);;	K10355|1.46154e-11|ath:AT5G09810|ACT7; actin 7; K10355 actin, other eukaryote (A)	[Z]	Cytoskeleton	--	Actin-58 OS=Solanum tuberosum GN=AC58 PE=3 SV=1	PREDICTED: actin-1-like [Brassica oleracea var. oleracea]
TRINITY_DN71610_c0_g6	--	--	--	K14514|6.41751e-36|vvi:100250496|ETHYLENE INSENSITIVE 3-like 1 protein; K14514 ethylene-insensitive protein 3 (A)	--	--	--	ETHYLENE INSENSITIVE 3-like 1 protein OS=Arabidopsis thaliana GN=EIL1 PE=1 SV=1	PREDICTED: ETHYLENE INSENSITIVE 3-like 1 protein [Nicotiana tomentosiformis]
TRINITY_DN72799_c0_g3	[J]	Translation, ribosomal structure and biogenesis	Molecular Function: RNA binding (GO:0003723);; Molecular Function: polynucleotide adenylyltransferase activity (GO:0004652);; Biological Process: RNA processing (GO:0006396);;	--	[J]	Translation, ribosomal structure and biogenesis	Poly A polymerase head domain;; Probable RNA and SrmB- binding site of polymerase A	Poly(A) polymerase I OS=Haemophilus influenzae (strain ATCC 51907 / DSM 11121 / KW20 / Rd) GN=pcnB PE=3 SV=1	PREDICTED: uncharacterized protein LOC104099282 isoform X1 [Nicotiana tomentosiformis]
TRINITY_DN29875_c0_g3	--	--	Cellular Component: Golgi apparatus (GO:0005794);; Cellular Component: plasma membrane (GO:0005886);; Biological Process: metabolic process (GO:0008152);; Biological Process: ATP hydrolysis coupled proton transport (GO:0015991);; Cellular Component: proton-transporting V-type ATPase, V1 domain (GO:0033180);; Molecular Function: proton-transporting ATPase activity, rotational mechanism (GO:0046961…	K02151|3.89078e-20|rcu:RCOM_1381970|vacuolar ATP synthase subunit f, putative (EC:3.6.3.14); K02151 V-type H+-transporting ATPase subunit F (A)	[C]	Energy production and conversion	--	V-type proton ATPase subunit F OS=Arabidopsis thaliana GN=VHA-F PE=2 SV=1	hypothetical protein M569_15641, partial [Genlisea aurea]
TRINITY_DN57794_c3_g1	--	--	--	--	--	--	60s Acidic ribosomal protein	--	--
TRINITY_DN67608_c2_g28	--	--	Molecular Function: damaged DNA binding (GO:0003684);; Molecular Function: helicase activity (GO:0004386);; Molecular Function: ATP binding (GO:0005524);; Biological Process: DNA repair (GO:0006281);; Molecular Function: DNA-dependent ATPase activity (GO:0008094);;	--	--	--	--	--	PREDICTED: uncharacterized protein LOC104116209 [Nicotiana tomentosiformis]
TRINITY_DN74114_c0_g15	--	--	Molecular Function: actin binding (GO:0003779);; Biological Process: metabolic process (GO:0008152);; Molecular Function: ammonium transmembrane transporter activity (GO:0008519);; Cellular Component: integral component of membrane (GO:0016021);; Molecular Function: hydrolase activity, acting on ester bonds (GO:0016788);; Biological Process: actin filament bundle assembly (GO:0051017);; Biologica…	K05761|2.91363e-22|vvi:100267299|villin-1; K05761 villin 1 (A)	[Z]	Cytoskeleton	--	Villin-1 OS=Arabidopsis thaliana GN=VLN1 PE=2 SV=2	PREDICTED: villin-1 [Prunus mume]
TRINITY_DN57214_c2_g2	--	--	Molecular Function: sequence-specific DNA binding transcription factor activity (GO:0003700);; Biological Process: regulation of transcription, DNA-templated (GO:0006355);; Molecular Function: sequence-specific DNA binding (GO:0043565);;	--	--	--	Basic region leucine zipper;; bZIP transcription factor	--	PREDICTED: uncharacterized protein LOC104243716 [Nicotiana sylvestris]
TRINITY_DN69883_c1_g24	[R]	General function prediction only	Biological Process: metabolic process (GO:0008152);; Molecular Function: zinc ion binding (GO:0008270);; Cellular Component: integral component of membrane (GO:0016021);; Molecular Function: protein-cysteine S-palmitoyltransferase activity (GO:0019706);;	K18932|8.06735e-141|rcu:RCOM_1612000|zinc finger protein, putative; K18932 palmitoyltransferase [EC:2.3.1.225] (A)	[R]	General function prediction only	DHHC palmitoyltransferase	Probable protein S-acyltransferase 14 OS=Arabidopsis thaliana GN=PAT14 PE=2 SV=1	PREDICTED: probable protein S-acyltransferase 14 [Solanum lycopersicum]
TRINITY_DN53289_c0_g4	--	--	Molecular Function: kinase activity (GO:0016301);;	--	--	--	--	--	PREDICTED: probable LRR receptor-like serine/threonine-protein kinase At3g47570 isoform X2 [Nicotiana tomentosiformis]
TRINITY_DN63451_c0_g4	--	--	Biological Process: cytoplasmic translation (GO:0002181);; Molecular Function: structural constituent of ribosome (GO:0003735);; Cellular Component: cytosolic large ribosomal subunit (GO:0022625);;	--	[J]	Translation, ribosomal structure and biogenesis	Ribosomal L22e protein family	60S ribosomal protein L22-2 OS=Arabidopsis thaliana GN=RPL22B PE=2 SV=1	PREDICTED: 60S ribosomal protein L22-2-like [Tarenaya hassleriana]
TRINITY_DN72595_c0_g16	[O]	Posttranslational modification, protein turnover, chaperones	Molecular Function: protein C-terminal S-isoprenylcysteine carboxyl O-methyltransferase activity (GO:0004671);; Cellular Component: endoplasmic reticulum membrane (GO:0005789);; Biological Process: C-terminal protein methylation (GO:0006481);; Cellular Component: integral component of membrane (GO:0016021);;	K00587|9.64925e-39|rcu:RCOM_0037200|protein-s isoprenylcysteine O-methyltransferase, putative (EC:2.1.1.100); K00587 protein-S-isoprenylcysteine O-methyltransferase [EC:2.1.1.100] (A)	[O]	Posttranslational modification, protein turnover, chaperones	Isoprenylcysteine carboxyl methyltransferase (ICMT) family;; Phospholipid methyltransferase	Protein-S-isoprenylcysteine O-methyltransferase A OS=Arabidopsis thaliana GN=ICMTA PE=1 SV=1	PREDICTED: protein-S-isoprenylcysteine O-methyltransferase A-like isoform X1 [Solanum lycopersicum]
TRINITY_DN54930_c0_g1	[J]	Translation, ribosomal structure and biogenesis	Biological Process: wobble position cytosine ribose methylation (GO:0002131);; Biological Process: wobble position uridine ribose methylation (GO:0002132);; Molecular Function: RNA binding (GO:0003723);; Molecular Function: RNA methyltransferase activity (GO:0008173);;	--	--	--	SpoU rRNA Methylase family	Putative tRNA (cytidine(34)-2'-O)-methyltransferase OS=Synechocystis sp. (strain PCC 6803 / Kazusa) GN=slr0992 PE=3 SV=1	PREDICTED: uncharacterized protein LOC104118057 [Nicotiana tomentosiformis]
TRINITY_DN37498_c0_g1	--	--	Cellular Component: endosome (GO:0005768);; Cellular Component: trans-Golgi network (GO:0005802);; Biological Process: plant-type secondary cell wall biogenesis (GO:0009834);; Biological Process: glucuronoxylan biosynthetic process (GO:0010417);; Molecular Function: glucuronoxylan glucuronosyltransferase activity (GO:0080116);;	--	[GMW]	--	Exostosin family	Probable beta-1,4-xylosyltransferase IRX10 OS=Arabidopsis thaliana GN=IRX10 PE=2 SV=1	conserved hypothetical protein [Ricinus communis]
TRINITY_DN71474_c1_g2	--	--	Cellular Component: membrane (GO:0016020);; Biological Process: cellular component organization (GO:0016043);; Cellular Component: intracellular membrane-bounded organelle (GO:0043231);; Cellular Component: cytoplasmic part (GO:0044444);; Biological Process: single-organism transport (GO:0044765);;	--	--	--	--	--	PREDICTED: uncharacterized protein LOC104234156 [Nicotiana sylvestris]
TRINITY_DN71353_c0_g1	[B]	Chromatin structure and dynamics	--	K15223|1.19079e-117|vvi:100267408|uncharacterized LOC100267408; K15223 upstream activation factor subunit UAF30 (A)	[K]	Transcription	SWIB/MDM2 domain;; DEK C terminal domain	Upstream activation factor subunit spp27 OS=Schizosaccharomyces pombe (strain 972 / ATCC 24843) GN=spp27 PE=1 SV=1	PREDICTED: uncharacterized protein LOC100804281 [Glycine max]
TRINITY_DN64443_c1_g8	[C]	Energy production and conversion	Molecular Function: pyridoxine:NADP 4-dehydrogenase activity (GO:0050236);; Biological Process: oxidation-reduction process (GO:0055114);;	--	[C]	Energy production and conversion	Aldo/keto reductase family	Probable aldo-keto reductase 3 OS=Arabidopsis thaliana GN=At1g60690 PE=3 SV=1	hypothetical protein EUGRSUZ_H004702, partial [Eucalyptus grandis]
TRINITY_DN24068_c0_g4	--	--	--	K16296|1.24195e-06|zma:100284785|serine carboxypeptidase 1; K16296 serine carboxypeptidase-like clade I [EC:3.4.16.-] (A)	--	--	--	--	PREDICTED: serine carboxypeptidase-like 18 isoform X1 [Nicotiana tomentosiformis]
TRINITY_DN73793_c0_g5	--	--	Molecular Function: electron carrier activity (GO:0009055);; Cellular Component: plastid (GO:0009536);; Biological Process: photosynthesis, light reaction (GO:0019684);; Cellular Component: membrane part (GO:0044425);; Biological Process: oxidation-reduction process (GO:0055114);;	K02703|8.2834e-17|vvi:100264988|	--	--	Photosynthetic reaction centre protein	Photosystem II protein D1 OS=Pinus thunbergii GN=psbA PE=3 SV=2	PSII DI protein [Actinidia arguta]
TRINITY_DN22272_c0_g1	[R]	General function prediction only	--	--	[O]	Posttranslational modification, protein turnover, chaperones	Tetratricopeptide repeat;; Tetratricopeptide repeat	Tetratricopeptide repeat protein 1 OS=Homo sapiens GN=TTC1 PE=1 SV=1	PREDICTED: uncharacterized protein LOC104224078 [Nicotiana sylvestris]
TRINITY_DN70420_c1_g16	--	--	Biological Process: metabolic process (GO:0008152);; Molecular Function: amino acid binding (GO:0016597);;	--	--	--	--	ACT domain-containing protein ACR4 OS=Arabidopsis thaliana GN=ACR4 PE=2 SV=1	PREDICTED: uncharacterized protein LOC104240797 isoform X3 [Nicotiana sylvestris]
TRINITY_DN32447_c0_g2	--	--	--	--	--	--	--	--	PREDICTED: uncharacterized protein LOC102581263 isoform X1 [Solanum tuberosum]
TRINITY_DN68819_c0_g3	--	--	Cellular Component: intracellular (GO:0005622);; Biological Process: fatty acid beta-oxidation (GO:0006635);; Cellular Component: integral component of membrane (GO:0016021);; Biological Process: sterol biosynthetic process (GO:0016126);; Biological Process: protein import into peroxisome matrix (GO:0016558);; Biological Process: sphingoid biosynthetic process (GO:0046520);;	--	[G]	Carbohydrate transport and metabolism	--	Probable sphingolipid transporter spinster homolog 2 OS=Arabidopsis thaliana GN=At5g64500 PE=2 SV=1	PREDICTED: probable sphingolipid transporter spinster homolog 2 [Nicotiana sylvestris]
TRINITY_DN73885_c0_g2	--	--	Molecular Function: metalloendopeptidase activity (GO:0004222);; Cellular Component: mitochondrion (GO:0005739);; Biological Process: proteolysis (GO:0006508);; Biological Process: peptide metabolic process (GO:0006518);; Cellular Component: chloroplast thylakoid membrane (GO:0009535);; Molecular Function: metal ion binding (GO:0046872);;	K01410|2.5409e-30|vvi:100262804|probable mitochondrial intermediate peptidase, mitochondrial; K01410 mitochondrial intermediate peptidase [EC:3.4.24.59] (A)	[O]	Posttranslational modification, protein turnover, chaperones	--	Probable mitochondrial intermediate peptidase, mitochondrial OS=Arabidopsis thaliana GN=MIP PE=3 SV=1	PREDICTED: probable mitochondrial intermediate peptidase, mitochondrial isoform X4 [Nicotiana sylvestris]
TRINITY_DN73535_c1_g3	--	--	--	--	--	--	--	--	unnamed protein product [Coffea canephora]
TRINITY_DN69284_c3_g1	[V]	Defense mechanisms	Biological Process: drug transmembrane transport (GO:0006855);; Molecular Function: drug transmembrane transporter activity (GO:0015238);; Molecular Function: antiporter activity (GO:0015297);; Cellular Component: integral component of membrane (GO:0016021);;	K03327|0|vvi:100255994|MATE efflux family protein 5; K03327 multidrug resistance protein, MATE family (A)	[R]	General function prediction only	MatE	Protein DETOXIFICATION 14 OS=Arabidopsis thaliana GN=DTX14 PE=3 SV=1	PREDICTED: MATE efflux family protein 5 [Solanum lycopersicum]
TRINITY_DN74094_c3_g21	--	--	--	K03255|6.77174e-20|rcu:RCOM_0901430|eukaryotic translation initiation factor 3 subunit, putative; K03255 protein TIF31 (A)	--	--	--	--	PREDICTED: clustered mitochondria protein isoform X1 [Solanum lycopersicum]
TRINITY_DN74262_c0_g18	[O]	Posttranslational modification, protein turnover, chaperones	Molecular Function: ATP binding (GO:0005524);; Biological Process: protein metabolic process (GO:0019538);;	K03695|1.88499e-106|vvi:100232966|HSP101; heat shock protein 101; K03695 ATP-dependent Clp protease ATP-binding subunit ClpB (A)	[O]	Posttranslational modification, protein turnover, chaperones	C-terminal, D2-small domain, of ClpB protein;; AAA domain (Cdc48 subfamily)	Chaperone protein ClpB1 OS=Arabidopsis thaliana GN=CLPB1 PE=1 SV=2	PREDICTED: chaperone protein ClpB1 [Nicotiana sylvestris]
TRINITY_DN77092_c0_g1	--	--	--	--	--	--	--	--	PREDICTED: uncharacterized protein LOC104248689, partial [Nicotiana sylvestris]
TRINITY_DN72994_c0_g10	--	--	--	--	--	--	--	--	unnamed protein product [Vitis vinifera]
TRINITY_DN28384_c0_g1	--	--	Molecular Function: oleoyl-[acyl-carrier-protein] hydrolase activity (GO:0004320);; Cellular Component: mitochondrion (GO:0005739);; Biological Process: fatty acid biosynthetic process (GO:0006633);; Cellular Component: chloroplast (GO:0009507);; Molecular Function: myristoyl-[acyl-carrier-protein] hydrolase activity (GO:0016295);; Molecular Function: palmitoyl-[acyl-carrier-protein] hydrolase ac…	K10782|5.63205e-50|vvi:100248960|oleoyl-acyl carrier protein thioesterase 1, chloroplastic-like; K10782 fatty acyl-ACP thioesterase A [EC:3.1.2.14] (A)	--	--	Acyl-ACP thioesterase	Oleoyl-acyl carrier protein thioesterase 2, chloroplastic OS=Arabidopsis thaliana GN=FATA2 PE=2 SV=1	PREDICTED: oleoyl-acyl carrier protein thioesterase 1, chloroplastic-like isoform X2 [Musa acuminata subsp. malaccensis]
TRINITY_DN64884_c0_g1	--	--	--	--	--	--	--	--	putative transposase [Ipomoea tricolor]
TRINITY_DN70514_c0_g20	--	--	Cellular Component: membrane (GO:0016020);; Cellular Component: cell part (GO:0044464);;	--	--	--	--	--	PREDICTED: TOM1-like protein 2 isoform X2 [Nicotiana tomentosiformis]
TRINITY_DN67045_c0_g2	--	--	Biological Process: metabolic process (GO:0008152);; Molecular Function: acetylglucosaminyltransferase activity (GO:0008375);; Cellular Component: integral component of membrane (GO:0016021);;	--	--	--	Core-2/I-Branching enzyme	--	PREDICTED: uncharacterized protein LOC104096562 [Nicotiana tomentosiformis]
TRINITY_DN61098_c0_g4	--	--	Cellular Component: cytoplasm (GO:0005737);;	--	--	--	GDP-fucose protein O-fucosyltransferase	Uncharacterized protein At1g04910 OS=Arabidopsis thaliana GN=At1g04910 PE=2 SV=1	PREDICTED: uncharacterized protein At1g04910-like [Nicotiana sylvestris]
TRINITY_DN38633_c0_g1	--	--	--	K00696|4.9989e-10|vvi:100241955|probable sucrose-phosphate synthase 1; K00696 sucrose-phosphate synthase [EC:2.4.1.14] (A)	[M]	Cell wall/membrane/envelope biogenesis	--	Probable sucrose-phosphate synthase 1 OS=Craterostigma plantagineum GN=SPS1 PE=2 SV=1	sucrose-phosphate synthase [Ipomoea batatas]
TRINITY_DN28799_c0_g1	--	--	Molecular Function: protein serine/threonine kinase activity (GO:0004674);; Molecular Function: ATP binding (GO:0005524);; Biological Process: protein phosphorylation (GO:0006468);; Cellular Component: integral component of membrane (GO:0016021);;	--	--	--	Protein tyrosine kinase	Putative receptor-like protein kinase At3g47110 OS=Arabidopsis thaliana GN=At3g47110 PE=3 SV=1	PREDICTED: probable LRR receptor-like serine/threonine-protein kinase At3g47570 isoform X1 [Solanum lycopersicum]
TRINITY_DN82438_c0_g1	--	--	Molecular Function: protein kinase activity (GO:0004672);; Molecular Function: ATP binding (GO:0005524);; Cellular Component: plasma membrane (GO:0005886);; Biological Process: protein phosphorylation (GO:0006468);; Biological Process: brassinosteroid mediated signaling pathway (GO:0009742);;	K14500|1.06536e-16|vvi:100264404|probable serine/threonine-protein kinase At4g35230; K14500 BR-signaling kinase [EC:2.7.11.1] (A)	--	--	--	Probable serine/threonine-protein kinase At4g35230 OS=Arabidopsis thaliana GN=At4g35230 PE=1 SV=1	PREDICTED: probable serine/threonine-protein kinase At4g35230 [Malus domestica]
TRINITY_DN73000_c1_g1	--	--	Molecular Function: Rho guanyl-nucleotide exchange factor activity (GO:0005089);; Biological Process: positive regulation of GTPase activity (GO:0043547);;	--	--	--	PRONE (Plant-specific Rop nucleotide exchanger)	Rop guanine nucleotide exchange factor 5 OS=Arabidopsis thaliana GN=ROPGEF5 PE=2 SV=1	PREDICTED: rop guanine nucleotide exchange factor 5-like [Nicotiana sylvestris]
TRINITY_DN70560_c0_g18	--	--	--	--	--	--	F-box-like	F-box protein SKIP23 OS=Arabidopsis thaliana GN=SKIP23 PE=1 SV=1	PREDICTED: F-box protein SKIP23-like [Nicotiana tomentosiformis]
TRINITY_DN71300_c2_g19	--	--	--	--	--	--	Replication factor-A C terminal domain	--	putative transposase [Ipomoea tricolor]
TRINITY_DN67374_c3_g2	--	--	--	--	--	--	--	--	PREDICTED: uncharacterized protein LOC8275232 isoform X2 [Ricinus communis]
TRINITY_DN68392_c2_g1	--	--	Cellular Component: integral component of membrane (GO:0016021);; Molecular Function: kinase activity (GO:0016301);; Biological Process: phosphorylation (GO:0016310);;	--	--	--	Protein of unknown function (DUF707)	--	PREDICTED: uncharacterized protein LOC104117127 [Nicotiana tomentosiformis]
TRINITY_DN73535_c1_g4	--	--	--	--	--	--	--	--	PREDICTED: uncharacterized protein LOC105161463 [Sesamum indicum]
TRINITY_DN70588_c0_g4	[E]	Amino acid transport and metabolism	Molecular Function: aminopeptidase activity (GO:0004177);; Biological Process: proteolysis (GO:0006508);; Molecular Function: metallopeptidase activity (GO:0008237);; Molecular Function: zinc ion binding (GO:0008270);; Cellular Component: chloroplast stroma (GO:0009570);;	K01267|1.73744e-31|vvi:100265348|probable aspartyl aminopeptidase; K01267 aspartyl aminopeptidase [EC:3.4.11.21] (A)	[E]	Amino acid transport and metabolism	Aminopeptidase I zinc metalloprotease (M18)	Probable aspartyl aminopeptidase OS=Ricinus communis GN=RCOM_1506700 PE=2 SV=2	PREDICTED: probable aspartyl aminopeptidase isoform X1 [Vitis vinifera]
TRINITY_DN39273_c0_g2	--	--	--	--	--	--	NB-ARC domain	TMV resistance protein N OS=Nicotiana glutinosa GN=N PE=1 SV=1	PREDICTED: TMV resistance protein N-like [Vitis vinifera]
TRINITY_DN66683_c0_g4	[K]	Transcription	Cellular Component: nucleus (GO:0005634);; Molecular Function: protein heterodimerization activity (GO:0046982);;	--	[K]	Transcription	Histone-like transcription factor (CBF/NF-Y) and archaeal histone	Protein Dr1 homolog OS=Arabidopsis thaliana GN=DR1 PE=2 SV=1	nuclear transcription factor Y protein [Medicago truncatula]
TRINITY_DN73018_c0_g1	[RTKL]	--	Biological Process: microtubule cytoskeleton organization (GO:0000226);; Biological Process: cytokinesis by cell plate formation (GO:0000911);; Biological Process: response to molecule of bacterial origin (GO:0002237);; Molecular Function: protein kinase activity (GO:0004672);; Molecular Function: ATP binding (GO:0005524);; Biological Process: DNA replication (GO:0006260);; Biological Process: DN…	--	--	--	Leucine rich repeat;; Leucine Rich repeats (2 copies);; Protein kinase domain;; Protein tyrosine kinase;; Leucine Rich Repeat;; Leucine rich repeat N-terminal domain;; Leucine Rich repeat	Probable LRR receptor-like serine/threonine-protein kinase At4g36180 OS=Arabidopsis thaliana GN=At4g36180 PE=2 SV=1	PREDICTED: probable LRR receptor-like serine/threonine-protein kinase At4g36180 [Nicotiana sylvestris]
TRINITY_DN74318_c5_g27	--	--	--	--	--	--	--	--	putative transposase [Ipomoea tricolor]
TRINITY_DN71525_c0_g15	--	--	Biological Process: cellular glucose homeostasis (GO:0001678);; Molecular Function: glucokinase activity (GO:0004340);; Molecular Function: ATP binding (GO:0005524);; Molecular Function: glucose binding (GO:0005536);; Cellular Component: cytosol (GO:0005829);; Biological Process: glycolytic process (GO:0006096);; Molecular Function: fructokinase activity (GO:0008865);; Cellular Component: chlorop…	K00844|6.06247e-07|vvi:100242358|hexokinase-1-like; K00844 hexokinase [EC:2.7.1.1] (A)	--	--	Hexokinase	Hexokinase-1 OS=Nicotiana tabacum GN=HXK1 PE=2 SV=1	PREDICTED: hexokinase-1 [Nicotiana sylvestris]
TRINITY_DN49327_c0_g2	[O]	Posttranslational modification, protein turnover, chaperones	Molecular Function: ATP binding (GO:0005524);; Cellular Component: plasma membrane (GO:0005886);; Molecular Function: peptidase activity (GO:0008233);; Cellular Component: proteasome regulatory particle, base subcomplex (GO:0008540);; Molecular Function: TBP-class protein binding (GO:0017025);; Biological Process: ER-associated ubiquitin-dependent protein catabolic process (GO:0030433);; Cellular…	K03066|2.93386e-21|ath:AT5G20000|AAA-type ATPase family protein; K03066 26S proteasome regulatory subunit T6 (A)	[O]	Posttranslational modification, protein turnover, chaperones	--	26S protease regulatory subunit 8 homolog B OS=Arabidopsis thaliana GN=RPT6B PE=1 SV=1	PREDICTED: 26S protease regulatory subunit 8 homolog B-like [Camelina sativa]
TRINITY_DN45526_c0_g1	--	--	Cellular Component: plasma membrane (GO:0005886);; Biological Process: cytokinin metabolic process (GO:0009690);;	--	--	--	--	--	PREDICTED: uncharacterized protein LOC104243478 [Nicotiana sylvestris]
TRINITY_DN74368_c8_g25	--	--	--	--	--	--	--	Putative late blight resistance protein homolog R1A-4 OS=Solanum demissum GN=R1A-4 PE=5 SV=2	PREDICTED: putative late blight resistance protein homolog R1B-16 [Solanum tuberosum]
TRINITY_DN55104_c0_g3	--	--	Cellular Component: integral component of membrane (GO:0016021);;	--	--	--	--	Mitochondrial import receptor subunit TOM6 homolog OS=Arabidopsis thaliana GN=TOM6 PE=1 SV=1	PREDICTED: mitochondrial import receptor subunit TOM6 homolog [Nicotiana tomentosiformis]
TRINITY_DN66115_c1_g14	--	--	Molecular Function: transferase activity, transferring acyl groups (GO:0016746);;	--	--	--	Transferase family	Malonyl-coenzyme:anthocyanin 5-O-glucoside-6'''-O-malonyltransferase OS=Salvia splendens GN=5MAT1 PE=1 SV=1	anthocyanin acyltransferase [Torenia hybrid cultivar]
TRINITY_DN63263_c0_g3	--	--	Biological Process: response to stress (GO:0006950);; Biological Process: pattern specification process (GO:0007389);; Biological Process: regulation of cellular metabolic process (GO:0031323);; Biological Process: meristem development (GO:0048507);;	--	--	--	Myb/SANT-like DNA-binding domain	--	unnamed protein product [Vitis vinifera]
TRINITY_DN73618_c0_g16	--	--	Molecular Function: nucleic acid binding (GO:0003676);;	K02945|8.40922e-25|vvi:100240915|uncharacterized LOC100240915; K02945 small subunit ribosomal protein S1 (A)	--	--	--	--	unnamed protein product [Vitis vinifera]
TRINITY_DN72283_c2_g6	--	--	--	--	--	--	--	--	PREDICTED: uncharacterized protein LOC105957008 [Erythranthe guttata]
TRINITY_DN67747_c0_g1	--	--	Biological Process: ribosomal large subunit export from nucleus (GO:0000055);; Cellular Component: cell (GO:0005623);; Biological Process: actin cytoskeleton organization (GO:0030036);; Biological Process: ribosomal large subunit biogenesis (GO:0042273);;	K14856|0|rcu:RCOM_1083180|dentin sialophosphoprotein precursor, putative; K14856 protein SDA1 (A)	[DZ]	--	SDA1;; NUC130/3NT domain	Protein SDA1 homolog OS=Dictyostelium discoideum GN=sdad1 PE=3 SV=1	PREDICTED: protein SDA1 homolog [Sesamum indicum]
TRINITY_DN73812_c1_g11	--	--	--	--	--	--	--	--	PREDICTED: zinc finger CCCH domain-containing protein 65 isoform X3 [Nicotiana tomentosiformis]
TRINITY_DN60178_c0_g10	--	--	Molecular Function: zinc ion binding (GO:0008270);; Cellular Component: integral component of membrane (GO:0016021);;	K16285|1.05635e-49|rcu:RCOM_1277260|RING-H2 finger protein ATL3J, putative; K16285 RING/U-box domain-containing protein (A)	[O]	Posttranslational modification, protein turnover, chaperones	Ring finger domain;; RING-H2 zinc finger domain;; Zinc finger, C3HC4 type (RING finger);; Zinc finger, C3HC4 type (RING finger);; RING-like zinc finger;; RING-type zinc-finger;; Anaphase-promoting complex subunit 11 RING-H2 finger;; FANCL C-terminal domain	Probable E3 ubiquitin-protein ligase XERICO OS=Arabidopsis thaliana GN=XERICO PE=1 SV=1	PREDICTED: probable E3 ubiquitin-protein ligase XERICO [Nicotiana tomentosiformis]
TRINITY_DN73479_c1_g2	--	--	Biological Process: metabolic process (GO:0008152);; Molecular Function: glycopeptide alpha-N-acetylgalactosaminidase activity (GO:0033926);;	--	--	--	Alkaline and neutral invertase	Alkaline/neutral invertase E, chloroplastic OS=Arabidopsis thaliana GN=INVE PE=1 SV=1	PREDICTED: neutral/alkaline invertase 3, chloroplastic-like [Solanum pennellii]
TRINITY_DN61608_c0_g5	--	--	Molecular Function: RNA polymerase III activity (GO:0001056);; Molecular Function: DNA binding (GO:0003677);; Cellular Component: DNA-directed RNA polymerase III complex (GO:0005666);; Biological Process: transcription from RNA polymerase III promoter (GO:0006383);;	--	[K]	Transcription	RNA polymerase Rpc34 subunit	--	PREDICTED: DNA-directed RNA polymerase III subunit rpc6-like [Solanum lycopersicum]
TRINITY_DN69586_c0_g4	[S]	Function unknown	Molecular Function: magnesium ion binding (GO:0000287);; Biological Process: tRNA modification (GO:0006400);; Molecular Function: tRNA guanylyltransferase activity (GO:0008193);; Cellular Component: integral component of membrane (GO:0016021);;	K10761|1.62065e-36|rcu:RCOM_0075620|hypothetical protein; K10761 tRNA(His) guanylyltransferase [EC:2.7.7.79] (A)	[S]	Function unknown	Thg1 C terminal domain	tRNA(His) guanylyltransferase 1 OS=Arabidopsis thaliana GN=THG1 PE=1 SV=1	unnamed protein product [Coffea canephora]
TRINITY_DN44255_c0_g4	--	--	Molecular Function: ferroxidase activity (GO:0004322);; Cellular Component: cell (GO:0005623);; Biological Process: iron ion transport (GO:0006826);; Biological Process: cellular iron ion homeostasis (GO:0006879);; Molecular Function: ferric iron binding (GO:0008199);; Biological Process: oxidation-reduction process (GO:0055114);;	K00522|1.28898e-09|rcu:RCOM_0847660|ferritin, plant, putative (EC:1.16.3.1); K00522 ferritin heavy chain [EC:1.16.3.2] (A)	[P]	Inorganic ion transport and metabolism	--	Ferritin-1, chloroplastic OS=Arabidopsis thaliana GN=FER1 PE=2 SV=1	hypothetical protein CISIN_1g023956mg [Citrus sinensis]
TRINITY_DN74371_c0_g9	--	--	--	--	--	--	--	--	PREDICTED: uncharacterized protein LOC103419395 [Malus domestica]
TRINITY_DN71629_c2_g11	--	--	--	K01256|4.17811e-26|ath:AT1G63770|peptidase M1 family protein; K01256 aminopeptidase N [EC:3.4.11.2] (A)	[EO]	--	--	Puromycin-sensitive aminopeptidase OS=Arabidopsis thaliana GN=MPA1 PE=2 SV=1	PREDICTED: puromycin-sensitive aminopeptidase isoform X2 [Solanum tuberosum]
TRINITY_DN64131_c0_g2	--	--	Cellular Component: cytoplasm (GO:0005737);; Cellular Component: integral component of membrane (GO:0016021);; Biological Process: metal ion transport (GO:0030001);; Molecular Function: transition metal ion binding (GO:0046914);; Biological Process: cellular transition metal ion homeostasis (GO:0046916);;	--	[P]	Inorganic ion transport and metabolism	Heavy-metal-associated domain	--	Heavy metal-associated domain, HMA [Cynara cardunculus var. scolymus]
TRINITY_DN69117_c1_g4	--	--	--	--	--	--	Lecithin retinol acyltransferase;; NlpC/P60 family	--	PREDICTED: uncharacterized protein LOC105971155 [Erythranthe guttata]
TRINITY_DN64354_c0_g26	[J]	Translation, ribosomal structure and biogenesis	Molecular Function: structural constituent of ribosome (GO:0003735);; Cellular Component: ribosome (GO:0005840);; Biological Process: translation (GO:0006412);;	K02875|4.81609e-38|rcu:RCOM_0259210|60S ribosomal protein L14, putative; K02875 large subunit ribosomal protein L14e (A)	[J]	Translation, ribosomal structure and biogenesis	--	Probable 60S ribosomal protein L14 OS=Pisum sativum PE=2 SV=1	hypothetical protein B456_002G025700, partial [Gossypium raimondii]
TRINITY_DN30966_c0_g3	--	--	Cellular Component: cullin-RING ubiquitin ligase complex (GO:0031461);; Molecular Function: ubiquitin protein ligase binding (GO:0031625);; Biological Process: protein ubiquitination involved in ubiquitin-dependent protein catabolic process (GO:0042787);; Molecular Function: ubiquitin protein ligase activity (GO:0061630);;	--	[D]	Cell cycle control, cell division, chromosome partitioning	--	Cullin-1 OS=Arabidopsis thaliana GN=CUL1 PE=1 SV=1	PREDICTED: cullin-1 isoform X3 [Nicotiana sylvestris]
TRINITY_DN58510_c0_g2	--	--	Molecular Function: calcium ion binding (GO:0005509);;	--	--	--	--	--	putative calcium-binding protein CML10 [Morus notabilis]
TRINITY_DN67725_c5_g10	--	--	--	--	--	--	--	--	PREDICTED: F-box/FBD/LRR-repeat protein At1g13570-like isoform X3 [Nicotiana tomentosiformis]
TRINITY_DN74158_c2_g1	--	--	Biological Process: transcription, DNA-templated (GO:0006351);;	--	--	--	AP2 domain	Ethylene-responsive transcription factor RAP2-7 OS=Arabidopsis thaliana GN=RAP2-7 PE=2 SV=2	PREDICTED: ethylene-responsive transcription factor RAP2-7-like isoform X2 [Nicotiana sylvestris]
TRINITY_DN69939_c0_g3	--	--	Biological Process: proteolysis (GO:0006508);; Molecular Function: peptidase activity (GO:0008233);; Biological Process: cellular protein metabolic process (GO:0044267);;	K11841|0|vvi:100261998|ubiquitin carboxyl-terminal hydrolase 24; K11841 ubiquitin carboxyl-terminal hydrolase 10 [EC:3.4.19.12] (A)	[O]	Posttranslational modification, protein turnover, chaperones	Ubiquitin carboxyl-terminal hydrolase;; Ubiquitin carboxyl-terminal hydrolase	Ubiquitin carboxyl-terminal hydrolase 24 OS=Arabidopsis thaliana GN=UBP24 PE=1 SV=1	PREDICTED: ubiquitin carboxyl-terminal hydrolase 24-like [Nicotiana sylvestris]
TRINITY_DN69087_c0_g4	[GEPR]	--	Molecular Function: sugar:proton symporter activity (GO:0005351);; Molecular Function: glucose transmembrane transporter activity (GO:0005355);; Cellular Component: integral component of plasma membrane (GO:0005887);; Biological Process: proton transport (GO:0015992);; Molecular Function: 2-alkenal reductase [NAD(P)] activity (GO:0032440);; Biological Process: glucose import (GO:0046323);; Biolog…	--	[R]	General function prediction only	Sugar (and other) transporter;; Major Facilitator Superfamily	Polyol transporter 5 OS=Arabidopsis thaliana GN=PLT5 PE=1 SV=2	PREDICTED: polyol transporter 5-like [Nicotiana sylvestris]
TRINITY_DN74314_c3_g1	--	--	--	--	[R]	General function prediction only	PPR repeat family	Pentatricopeptide repeat-containing protein At1g55630 OS=Arabidopsis thaliana GN=At1g55630 PE=2 SV=1	PREDICTED: pentatricopeptide repeat-containing protein At3g60050-like [Solanum tuberosum]
TRINITY_DN72060_c0_g3	--	--	Biological Process: transport (GO:0006810);; Cellular Component: integral component of membrane (GO:0016021);;	K15109|2.23383e-67|vvi:100255452|mitochondrial arginine transporter BAC1; K15109 solute carrier family 25 (mitochondrial carnitine/acylcarnitine transporter), member 20/29 (A)	[C]	Energy production and conversion	Mitochondrial carrier protein	Mitochondrial arginine transporter BAC1 OS=Arabidopsis thaliana GN=BAC1 PE=1 SV=1	PREDICTED: mitochondrial arginine transporter BAC1 isoform X3 [Solanum pennellii]
TRINITY_DN4714_c0_g1	--	--	Molecular Function: DNA binding (GO:0003677);; Molecular Function: translation elongation factor activity (GO:0003746);; Cellular Component: cytosol (GO:0005829);; Biological Process: transcription elongation from RNA polymerase II promoter (GO:0006368);; Biological Process: translational elongation (GO:0006414);; Cellular Component: elongin complex (GO:0070449);;	--	--	--	--	Probable mediator of RNA polymerase II transcription subunit 26c OS=Arabidopsis thaliana GN=MED26C PE=1 SV=1	PREDICTED: probable mediator of RNA polymerase II transcription subunit 26c [Solanum tuberosum]
TRINITY_DN62106_c0_g8	--	--	Molecular Function: ATP binding (GO:0005524);;	K10355|2.29277e-11|ath:AT5G09810|ACT7; actin 7; K10355 actin, other eukaryote (A)	[Z]	Cytoskeleton	--	Actin-58 OS=Solanum tuberosum GN=AC58 PE=3 SV=1	PREDICTED: actin-1-like [Brassica oleracea var. oleracea]
TRINITY_DN85949_c0_g1	[C]	Energy production and conversion	Biological Process: carbohydrate metabolic process (GO:0005975);; Biological Process: malate metabolic process (GO:0006108);; Molecular Function: L-malate dehydrogenase activity (GO:0030060);; Biological Process: oxidation-reduction process (GO:0055114);;	--	[C]	Energy production and conversion	lactate/malate dehydrogenase, NAD binding domain	Malate dehydrogenase, chloroplastic OS=Arabidopsis thaliana GN=At3g47520 PE=1 SV=1	PREDICTED: LOW QUALITY PROTEIN: malate dehydrogenase, chloroplastic-like [Malus domestica]
TRINITY_DN62853_c0_g2	--	--	--	--	--	--	Domain of unknown function (DUF313);; B3 DNA binding domain	Putative B3 domain-containing protein At4g03170 OS=Arabidopsis thaliana GN=At4g03170 PE=3 SV=1	PREDICTED: putative B3 domain-containing protein At4g03160 [Nicotiana sylvestris]
TRINITY_DN35480_c0_g1	--	--	Molecular Function: protein serine/threonine phosphatase activity (GO:0004722);; Cellular Component: nucleus (GO:0005634);; Cellular Component: Golgi apparatus (GO:0005794);; Cellular Component: cytosol (GO:0005829);; Cellular Component: plasma membrane (GO:0005886);; Biological Process: protein dephosphorylation (GO:0006470);; Biological Process: response to cold (GO:0009409);; Biological Proces…	K14497|1.07836e-10|vvi:100255251|probable protein phosphatase 2C 24; K14497 protein phosphatase 2C [EC:3.1.3.16] (A)	[T]	Signal transduction mechanisms	--	Probable protein phosphatase 2C 78 OS=Arabidopsis thaliana GN=At5g59220 PE=2 SV=1	PREDICTED: probable protein phosphatase 2C 78 [Brassica napus]
TRINITY_DN24551_c0_g1	--	--	--	K01867|1.30761e-07|rcu:RCOM_0801580|tryptophanyl-tRNA synthetase, putative (EC:6.1.1.2); K01867 tryptophanyl-tRNA synthetase [EC:6.1.1.2] (A)	--	--	--	--	PREDICTED: tryptophan--tRNA ligase, mitochondrial-like [Malus domestica]
TRINITY_DN73294_c0_g21	--	--	--	--	[R]	General function prediction only	--	Pentatricopeptide repeat-containing protein At3g53170 OS=Arabidopsis thaliana GN=At3g53170 PE=3 SV=1	hypothetical protein POPTR_0009s06340g [Populus trichocarpa]
TRINITY_DN74209_c4_g1	[R]	General function prediction only	Molecular Function: GTPase activity (GO:0003924);; Molecular Function: GTP binding (GO:0005525);; Cellular Component: intracellular (GO:0005622);; Biological Process: intracellular protein transport (GO:0006886);; Biological Process: nucleocytoplasmic transport (GO:0006913);; Biological Process: small GTPase mediated signal transduction (GO:0007264);; Biological Process: metabolic process (GO:000…	--	[U]	Intracellular trafficking, secretion, and vesicular transport	Ras family;; Ras of Complex, Roc, domain of DAPkinase;; ADP-ribosylation factor family;; 50S ribosome-binding GTPase	Ras-related protein Rab11B OS=Nicotiana tabacum GN=RAB11B PE=2 SV=1	PREDICTED: ras-related protein Rab11B [Sesamum indicum]
TRINITY_DN67727_c0_g4	--	--	--	--	--	--	--	--	hypothetical protein SOVF_156510 [Spinacia oleracea]
TRINITY_DN66645_c0_g1	[L]	Replication, recombination and repair	Biological Process: DNA repair (GO:0006281);; Molecular Function: dioxygenase activity (GO:0051213);; Biological Process: oxidation-reduction process (GO:0055114);;	--	[A]	RNA processing and modification	2OG-Fe(II) oxygenase superfamily	Alpha-ketoglutarate-dependent dioxygenase AlkB OS=Escherichia coli (strain K12) GN=alkB PE=1 SV=1	PREDICTED: uncharacterized protein LOC105164002 isoform X1 [Sesamum indicum]
TRINITY_DN68237_c1_g4	--	--	Cellular Component: Golgi apparatus (GO:0005794);; Biological Process: protein glycosylation (GO:0006486);; Molecular Function: galactosyltransferase activity (GO:0008378);; Cellular Component: integral component of membrane (GO:0016021);;	--	[G]	Carbohydrate transport and metabolism	Galactosyltransferase	Probable beta-1,3-galactosyltransferase 11 OS=Arabidopsis thaliana GN=B3GALT11 PE=2 SV=1	unnamed protein product [Coffea canephora]
TRINITY_DN69997_c0_g2	--	--	--	--	--	--	--	--	hypothetical protein CICLE_v10003175mg [Citrus clementina]
TRINITY_DN69572_c1_g7	--	--	--	--	--	--	SAC3/GANP family	SAC3 family protein C OS=Arabidopsis thaliana GN=SAC3C PE=2 SV=1	PREDICTED: SAC3 family protein 2 [Nicotiana tomentosiformis]
TRINITY_DN69225_c4_g23	--	--	--	--	--	--	--	--	hypothetical protein MIMGU_mgv1a018081mg, partial [Erythranthe guttata]
TRINITY_DN72158_c1_g17	--	--	Molecular Function: protein serine/threonine kinase activity (GO:0004674);; Cellular Component: plasma membrane (GO:0005886);; Biological Process: protein phosphorylation (GO:0006468);;	--	--	--	--	Probable LRR receptor-like serine/threonine-protein kinase At1g56130 OS=Arabidopsis thaliana GN=At1g56130 PE=2 SV=2	PREDICTED: probable LRR receptor-like serine/threonine-protein kinase At1g56130 isoform X2 [Erythranthe guttata]
TRINITY_DN70865_c0_g1	[R]	General function prediction only	Biological Process: response to water deprivation (GO:0009414);; Biological Process: response to abscisic acid (GO:0009737);; Cellular Component: Cul4-RING E3 ubiquitin ligase complex (GO:0080008);;	--	[S]	Function unknown	--	WD repeat-containing protein 76 OS=Xenopus laevis GN=wdr76 PE=2 SV=1	PREDICTED: WD repeat-containing protein 76-like [Nicotiana tomentosiformis]
TRINITY_DN73745_c2_g7	--	--	--	--	[O]	Posttranslational modification, protein turnover, chaperones	--	--	PREDICTED: uncharacterized protein LOC104090647 [Nicotiana tomentosiformis]
TRINITY_DN66798_c0_g1	[M]	Cell wall/membrane/envelope biogenesis	Biological Process: glycolipid biosynthetic process (GO:0009247);; Biological Process: response to wounding (GO:0009611);; Biological Process: response to fungus (GO:0009620);; Biological Process: jasmonic acid biosynthetic process (GO:0009695);; Cellular Component: chloroplast inner membrane (GO:0009706);; Biological Process: response to jasmonic acid (GO:0009753);; Biological Process: embryo de…	K03715|0|vvi:100247378|monogalactosyldiacylglycerol synthase, chloroplastic; K03715 1,2-diacylglycerol 3-beta-galactosyltransferase [EC:2.4.1.46] (A)	--	--	Monogalactosyldiacylglycerol (MGDG) synthase;; Glycosyltransferase family 28 C-terminal domain	Monogalactosyldiacylglycerol synthase, chloroplastic OS=Spinacia oleracea GN=MGD A PE=1 SV=1	PREDICTED: monogalactosyldiacylglycerol synthase, chloroplastic-like isoform X2 [Gossypium raimondii]
TRINITY_DN69309_c2_g1	[V]	Defense mechanisms	Biological Process: regulation of organ formation (GO:0003156);; Biological Process: drug transmembrane transport (GO:0006855);; Molecular Function: drug transmembrane transporter activity (GO:0015238);; Molecular Function: antiporter activity (GO:0015297);; Cellular Component: integral component of membrane (GO:0016021);; Cellular Component: Golgi transport complex (GO:0017119);; Biological Proc…	K03327|1.59907e-167|rcu:RCOM_1584350|multidrug resistance pump, putative; K03327 multidrug resistance protein, MATE family (A)	[R]	General function prediction only	MatE	Protein DETOXIFICATION 48 OS=Arabidopsis thaliana GN=DTX48 PE=2 SV=1	PREDICTED: MATE efflux family protein 5 [Nicotiana tomentosiformis]
TRINITY_DN64393_c0_g1	--	--	Biological Process: phosphatidylinositol biosynthetic process (GO:0006661);; Cellular Component: integral component of membrane (GO:0016021);;	--	[S]	Function unknown	Protein of unknown function (DUF778)	Protein RTE1-HOMOLOG OS=Arabidopsis thaliana GN=RTH PE=2 SV=1	unnamed protein product [Coffea canephora]
TRINITY_DN57718_c0_g1	[O]	Posttranslational modification, protein turnover, chaperones	Molecular Function: ATP binding (GO:0005524);; Molecular Function: microtubule-severing ATPase activity (GO:0008568);; Biological Process: regulation of double-strand break repair via homologous recombination (GO:0010569);;	--	[O]	Posttranslational modification, protein turnover, chaperones	ATPase family associated with various cellular activities (AAA);; Vps4 C terminal oligomerisation domain;; AAA domain (dynein-related subfamily);; Holliday junction DNA helicase ruvB N-terminus	Fidgetin-like protein 1 OS=Homo sapiens GN=FIGNL1 PE=1 SV=2	PREDICTED: fidgetin-like protein 1 [Nicotiana sylvestris]
TRINITY_DN45618_c0_g1	--	--	Molecular Function: transporter activity (GO:0005215);; Biological Process: oligopeptide transport (GO:0006857);; Cellular Component: integral component of membrane (GO:0016021);;	K14638|5.4637e-38|vvi:100264798|protein NRT1/ PTR FAMILY 8.1-like; K14638 solute carrier family 15 (peptide/histidine transporter), member 3/4 (A)	[E]	Amino acid transport and metabolism	POT family	Protein NRT1/ PTR FAMILY 8.1 OS=Arabidopsis thaliana GN=NPF8.1 PE=1 SV=1	PREDICTED: protein NRT1/ PTR FAMILY 8.1-like, partial [Erythranthe guttata]
TRINITY_DN42456_c0_g1	[B]	Chromatin structure and dynamics	Cellular Component: nucleus (GO:0005634);; Biological Process: regulation of transcription, DNA-templated (GO:0006355);; Molecular Function: sequence-specific DNA binding (GO:0043565);; Molecular Function: protein heterodimerization activity (GO:0046982);;	--	[K]	Transcription	Histone-like transcription factor (CBF/NF-Y) and archaeal histone	Nuclear transcription factor Y subunit B-5 OS=Arabidopsis thaliana GN=NFYB5 PE=2 SV=1	hypothetical protein POPTR_0008s22520g [Populus trichocarpa]
TRINITY_DN67053_c3_g3	--	--	--	--	--	--	--	F-box/FBD/LRR-repeat protein At1g13570 OS=Arabidopsis thaliana GN=At1g13570 PE=2 SV=1	hypothetical protein CARUB_v10009278mg [Capsella rubella]
TRINITY_DN49356_c0_g1	[G]	Carbohydrate transport and metabolism	Cellular Component: cytosol (GO:0005829);; Biological Process: dephosphorylation (GO:0016311);; Molecular Function: phosphatase activity (GO:0016791);;	--	[G]	Carbohydrate transport and metabolism	Histidine phosphatase superfamily (branch 1)	--	PREDICTED: uncharacterized protein LOC102587962 [Solanum tuberosum]
TRINITY_DN51033_c0_g1	--	--	Cellular Component: membrane (GO:0016020);;	--	--	--	--	--	unnamed protein product [Coffea canephora]
TRINITY_DN67456_c0_g2	--	--	Cellular Component: endoplasmic reticulum (GO:0005783);; Cellular Component: integral component of membrane (GO:0016021);; Biological Process: cellulose biosynthetic process (GO:0030244);; Biological Process: Golgi vesicle transport (GO:0048193);;	--	[S]	Function unknown	DDRGK domain;; FeoC like transcriptional regulator	DDRGK domain-containing protein 1 OS=Oryza sativa subsp. japonica GN=Os07g0103200 PE=2 SV=1	PREDICTED: DDRGK domain-containing protein 1 [Nicotiana tomentosiformis]
TRINITY_DN55376_c0_g1	--	--	--	K04683|2.61958e-06|vvi:100267128|transcription factor-like protein DPB; K04683 transcription factor Dp-1 (A)	--	--	--	--	PREDICTED: LOW QUALITY PROTEIN: transcription factor-like protein DPB [Elaeis guineensis]
TRINITY_DN31494_c0_g3	--	--	--	--	--	--	--	Transcription factor TT8 OS=Arabidopsis thaliana GN=TT8 PE=1 SV=2	putative anthocyanin transcriptional regulator [Ipomoea coccinea]
TRINITY_DN70059_c0_g3	--	--	--	--	[R]	General function prediction only	--	--	PREDICTED: uncharacterized protein LOC104095670 [Nicotiana tomentosiformis]
TRINITY_DN59892_c0_g2	[K]	Transcription	Biological Process: cellular metabolic process (GO:0044237);;	K09419|2.01629e-82|vvi:100250927|heat stress transcription factor A-7a-like; K09419 heat shock transcription factor, other eukaryote (A)	[K]	Transcription	HSF-type DNA-binding	Heat shock factor protein HSF30 OS=Solanum peruvianum GN=HSF30 PE=2 SV=1	PREDICTED: heat stress transcription factor A-7a-like [Nicotiana tomentosiformis]
TRINITY_DN73110_c2_g9	--	--	--	--	--	--	Protein of unknown function (DUF632)	--	PREDICTED: uncharacterized protein LOC107026401 [Solanum pennellii]
TRINITY_DN77486_c0_g1	[J]	Translation, ribosomal structure and biogenesis	Biological Process: cytoplasmic translational termination (GO:0002184);; Molecular Function: copper ion binding (GO:0005507);; Cellular Component: cytosol (GO:0005829);; Biological Process: pentose-phosphate shunt (GO:0006098);; Biological Process: aromatic amino acid family biosynthetic process (GO:0009073);; Cellular Component: chloroplast stroma (GO:0009570);; Cellular Component: thylakoid (GO…	K02838|7.63062e-31|vvi:100263214|ribosome-recycling factor, chloroplastic; K02838 ribosome recycling factor (A)	[J]	Translation, ribosomal structure and biogenesis	Ribosome recycling factor	Ribosome-recycling factor, chloroplastic (Fragment) OS=Daucus carota GN=RRF PE=2 SV=2	PREDICTED: ribosome-recycling factor, chloroplastic-like [Malus domestica]
TRINITY_DN69246_c2_g6	--	--	--	--	[U]	Intracellular trafficking, secretion, and vesicular transport	--	Transmembrane 9 superfamily member 4 OS=Arabidopsis thaliana GN=TMN4 PE=2 SV=1	PREDICTED: putative phagocytic receptor 1b [Nicotiana tomentosiformis]
TRINITY_DN68000_c0_g1	--	--	Cellular Component: proteasome complex (GO:0000502);; Cellular Component: cytoplasm (GO:0005737);; Biological Process: proteasomal protein catabolic process (GO:0010498);; Biological Process: positive regulation of macromolecule metabolic process (GO:0010604);; Molecular Function: hydrolase activity (GO:0016787);; Biological Process: positive regulation of cellular metabolic process (GO:0031325);…	--	--	--	--	Telomere repeat-binding protein 4 OS=Arabidopsis thaliana GN=TRP4 PE=1 SV=1	PREDICTED: telomere repeat-binding protein 3 [Solanum tuberosum]
TRINITY_DN52181_c0_g1	--	--	--	--	--	--	--	--	hypothetical protein B456_013G186200 [Gossypium raimondii]
TRINITY_DN59565_c0_g2	--	--	Cellular Component: integral component of membrane (GO:0016021);;	--	[S]	Function unknown	--	--	hypothetical protein AALP_AAs41798U000300 [Arabis alpina]
TRINITY_DN75631_c0_g1	--	--	--	--	[R]	General function prediction only	--	Inositol oxygenase 5 OS=Arabidopsis thaliana GN=MIOX5 PE=2 SV=1	PREDICTED: inositol oxygenase 1-like, partial [Nicotiana sylvestris]
TRINITY_DN73477_c5_g18	--	--	Molecular Function: adenosylmethionine decarboxylase activity (GO:0004014);; Cellular Component: cytosol (GO:0005829);; Biological Process: S-adenosylmethioninamine biosynthetic process (GO:0006557);; Biological Process: spermine biosynthetic process (GO:0006597);; Biological Process: spermidine biosynthetic process (GO:0008295);;	K01611|2.0814e-56|rcu:RCOM_1464770|s-adenosylmethionine decarboxylase, putative (EC:4.1.1.50); K01611 S-adenosylmethionine decarboxylase [EC:4.1.1.50] (A)	[T]	Signal transduction mechanisms	Adenosylmethionine decarboxylase	S-adenosylmethionine decarboxylase proenzyme OS=Datura stramonium GN=SAMDC PE=2 SV=1	S-adenosylmethionine decarboxylase proenzyme-like [Solanum lycopersicum]
TRINITY_DN66204_c3_g1	[RTKL]	--	Molecular Function: protein serine/threonine kinase activity (GO:0004674);; Molecular Function: ATP binding (GO:0005524);; Biological Process: protein phosphorylation (GO:0006468);; Cellular Component: integral component of membrane (GO:0016021);;	--	--	--	Protein kinase domain;; Protein tyrosine kinase	Cysteine-rich receptor-like protein kinase 6 OS=Arabidopsis thaliana GN=CRK6 PE=1 SV=1	PREDICTED: cysteine-rich receptor-like protein kinase 10, partial [Nicotiana tomentosiformis]
TRINITY_DN73968_c1_g10	--	--	Molecular Function: nucleotide binding (GO:0000166);; Molecular Function: microtubule motor activity (GO:0003777);; Cellular Component: kinesin complex (GO:0005871);; Biological Process: microtubule-based movement (GO:0007018);; Molecular Function: ATPase activity (GO:0016887);;	K11498|1.95214e-52|vvi:100248995|centromere-associated protein E; K11498 centromeric protein E (A)	[Z]	Cytoskeleton	--	--	PREDICTED: kinesin heavy chain [Solanum pennellii]
TRINITY_DN50959_c0_g5	--	--	Molecular Function: ADP binding (GO:0043531);;	K13459|1.35847e-13|vvi:100258761|disease resistance protein At4g27190-like; K13459 disease resistance protein RPS2 (A)	[T]	Signal transduction mechanisms	NB-ARC domain	Disease resistance protein RFL1 OS=Arabidopsis thaliana GN=RFL1 PE=3 SV=2	NBS-LRR type disease resistance protein [Ipomoea batatas]
TRINITY_DN46537_c1_g20	[B]	Chromatin structure and dynamics	Cellular Component: nucleosome (GO:0000786);; Molecular Function: DNA binding (GO:0003677);; Cellular Component: nucleolus (GO:0005730);; Cellular Component: vacuolar membrane (GO:0005774);; Cellular Component: cytosol (GO:0005829);; Cellular Component: plasma membrane (GO:0005886);; Biological Process: nucleosome assembly (GO:0006334);; Biological Process: DNA-templated transcription, initiation…	K11254|3.63422e-36|ath:AT1G07660|histone H4; K11254 histone H4 (A)	[B]	Chromatin structure and dynamics	Centromere kinetochore component CENP-T histone fold;; TATA box binding protein associated factor (TAF)	Histone H4 OS=Glycine max PE=3 SV=1	histone H4 [Zea mays]
TRINITY_DN72256_c0_g10	--	--	Molecular Function: protein kinase activity (GO:0004672);; Molecular Function: ATP binding (GO:0005524);; Biological Process: protein phosphorylation (GO:0006468);; Cellular Component: chloroplast (GO:0009507);; Biological Process: organ senescence (GO:0010260);; Cellular Component: integral component of membrane (GO:0016021);;	--	[T]	Signal transduction mechanisms	Protein tyrosine kinase	--	hypothetical protein POPTR_0006s27180g [Populus trichocarpa]
TRINITY_DN65046_c0_g2	--	--	Cellular Component: membrane (GO:0016020);;	K13348|3.37403e-70|rcu:RCOM_0174770|Protein SYM1, putative; K13348 protein Mpv17 (A)	[R]	General function prediction only	Mpv17 / PMP22 family	PXMP2/4 family protein 4 OS=Dictyostelium discoideum GN=DDB_G0290631 PE=3 SV=1	PREDICTED: PXMP2/4 family protein 4 [Solanum lycopersicum]
TRINITY_DN74448_c7_g5	--	--	Molecular Function: nucleic acid binding (GO:0003676);; Molecular Function: protein kinase activity (GO:0004672);; Molecular Function: ionotropic glutamate receptor activity (GO:0004970);; Molecular Function: ATP binding (GO:0005524);; Biological Process: protein phosphorylation (GO:0006468);; Biological Process: proteolysis (GO:0006508);; Molecular Function: peptidase activity (GO:0008233);; Mol…	--	[R]	General function prediction only	Reverse transcriptase (RNA-dependent DNA polymerase)	Retrovirus-related Pol polyprotein from transposon TNT 1-94 OS=Nicotiana tabacum PE=2 SV=1	Gag-protease-integrase-RT-RNaseH polyprotein [Glycine max]
TRINITY_DN72695_c5_g1	--	--	--	--	[L]	Replication, recombination and repair	--	--	PREDICTED: zinc finger BED domain-containing protein RICESLEEPER 1-like [Solanum pennellii]
TRINITY_DN7776_c0_g1	--	--	Molecular Function: sequence-specific DNA binding transcription factor activity (GO:0003700);; Cellular Component: nucleus (GO:0005634);; Cellular Component: cytosol (GO:0005829);; Cellular Component: plasma membrane (GO:0005886);; Cellular Component: cilium (GO:0005929);; Biological Process: regulation of transcription, DNA-templated (GO:0006355);; Cellular Component: plastid (GO:0009536);; Biol…	--	[R]	General function prediction only	Tub family	Tubby-like F-box protein 7 OS=Arabidopsis thaliana GN=TULP7 PE=2 SV=1	TLP domain class transcription factor [Malus domestica]
TRINITY_DN65117_c1_g2	--	--	Molecular Function: S-adenosylmethionine-dependent methyltransferase activity (GO:0008757);; Cellular Component: integral component of membrane (GO:0016021);; Biological Process: methylation (GO:0032259);;	--	--	--	Methyltransferase domain	--	PREDICTED: uncharacterized protein LOC104093623 [Nicotiana tomentosiformis]
TRINITY_DN68429_c0_g29	--	--	Molecular Function: phosphoprotein phosphatase activity (GO:0004721);; Biological Process: response to salt stress (GO:0009651);; Molecular Function: cation binding (GO:0043169);; Biological Process: primary metabolic process (GO:0044238);; Biological Process: cellular macromolecule metabolic process (GO:0044260);; Cellular Component: intracellular part (GO:0044424);;	K14803|1.79765e-13|rcu:RCOM_1601680|protein phosphatase 2c, putative (EC:3.1.3.16); K14803 protein phosphatase 2C homolog 2/3 [EC:3.1.3.16] (A)	[T]	Signal transduction mechanisms	--	Probable protein phosphatase 2C 27 OS=Arabidopsis thaliana GN=At2g33700 PE=2 SV=1	unnamed protein product [Coffea canephora]
TRINITY_DN64414_c0_g1	--	--	Cellular Component: integral component of membrane (GO:0016021);; Molecular Function: ADP binding (GO:0043531);;	--	--	--	--	--	putative disease resistance protein [Ipomoea batatas]
TRINITY_DN72811_c5_g2	--	--	Cellular Component: integral component of membrane (GO:0016021);;	--	--	--	--	Uncharacterized membrane protein At1g16860 OS=Arabidopsis thaliana GN=At1g16860 PE=1 SV=1	PREDICTED: uncharacterized membrane protein At1g16860-like [Phoenix dactylifera]
TRINITY_DN71537_c0_g5	--	--	Cellular Component: integral component of membrane (GO:0016021);;	--	--	--	--	--	PREDICTED: uncharacterized protein LOC105156044 [Sesamum indicum]
TRINITY_DN68551_c2_g2	--	--	Cellular Component: membrane (GO:0016020);; Molecular Function: oxidoreductase activity, acting on paired donors, with incorporation or reduction of molecular oxygen, NAD(P)H as one donor, and incorporation of one atom of oxygen (GO:0016709);; Biological Process: secondary metabolite biosynthetic process (GO:0044550);; Molecular Function: metal ion binding (GO:0046872);;	--	[Q]	Secondary metabolites biosynthesis, transport and catabolism	Cytochrome P450	Cytochrome P450 CYP736A12 OS=Panax ginseng PE=2 SV=1	PREDICTED: cytochrome P450 CYP736A12-like [Nicotiana tomentosiformis]
TRINITY_DN71554_c3_g36	--	--	--	--	[C]	Energy production and conversion	--	--	PREDICTED: nucleolin-like [Solanum pennellii]
TRINITY_DN38669_c0_g1	--	--	--	--	[R]	General function prediction only	--	Protein yippee-like OS=Solanum tuberosum PE=2 SV=1	PREDICTED: protein yippee-like isoform X2 [Solanum lycopersicum]
TRINITY_DN66324_c0_g1	[O]	Posttranslational modification, protein turnover, chaperones	Molecular Function: glutathione transferase activity (GO:0004364);; Cellular Component: cytoplasm (GO:0005737);; Biological Process: glutathione metabolic process (GO:0006749);; Biological Process: toxin catabolic process (GO:0009407);;	--	[O]	Posttranslational modification, protein turnover, chaperones	Glutathione S-transferase, N-terminal domain;; Glutathione S-transferase, N-terminal domain;; Glutathione S-transferase, N-terminal domain	Glutathione S-transferase U9 OS=Arabidopsis thaliana GN=GSTU9 PE=2 SV=1	PREDICTED: glutathione S-transferase U9-like [Nicotiana tomentosiformis]
TRINITY_DN67441_c0_g4	[S]	Function unknown	Biological Process: metabolic process (GO:0008152);; Molecular Function: transferase activity, transferring hexosyl groups (GO:0016758);;	K07432|6.48082e-65|vvi:100267547|UDP-N-acetylglucosamine transferase subunit ALG13 homolog; K07432 beta-1,4-N-acetylglucosaminyltransferase [EC:2.4.1.141] (A)	[R]	General function prediction only	Glycosyltransferase family 28 C-terminal domain	UDP-N-acetylglucosamine transferase subunit ALG13 homolog OS=Rattus norvegicus GN=Alg13 PE=1 SV=1	PREDICTED: UDP-N-acetylglucosamine transferase subunit ALG13 homolog [Nicotiana tomentosiformis]
TRINITY_DN68964_c0_g8	--	--	Molecular Function: acid phosphatase activity (GO:0003993);; Cellular Component: integral component of plasma membrane (GO:0005887);; Biological Process: phospholipid metabolic process (GO:0006644);; Molecular Function: phosphatidate phosphatase activity (GO:0008195);; Biological Process: abscisic acid-activated signaling pathway (GO:0009738);; Biological Process: phospholipid dephosphorylation (…	--	[I]	Lipid transport and metabolism	--	Lipid phosphate phosphatase 2 OS=Arabidopsis thaliana GN=LPP2 PE=2 SV=1	PREDICTED: lipid phosphate phosphatase 2-like [Sesamum indicum]
TRINITY_DN51585_c0_g1	[RTKL]	--	Molecular Function: calmodulin-dependent protein kinase activity (GO:0004683);; Molecular Function: calcium ion binding (GO:0005509);; Molecular Function: calmodulin binding (GO:0005516);; Molecular Function: ATP binding (GO:0005524);; Cellular Component: cytoplasm (GO:0005737);; Cellular Component: plasma membrane (GO:0005886);; Biological Process: abscisic acid-activated signaling pathway (GO:0…	K13412|2.38373e-149|vvi:100250518|CDPK-related kinase 3; K13412 calcium-dependent protein kinase [EC:2.7.11.1] (A)	[T]	Signal transduction mechanisms	Protein kinase domain;; Protein tyrosine kinase;; Lipopolysaccharide kinase (Kdo/WaaP) family;; Phosphotransferase enzyme family	CDPK-related kinase 3 OS=Arabidopsis thaliana GN=CRK3 PE=1 SV=1	PREDICTED: CDPK-related kinase 3 [Nicotiana sylvestris]
TRINITY_DN58297_c0_g3	--	--	--	--	--	--	--	Putative late blight resistance protein homolog R1B-23 OS=Solanum demissum GN=R1B-23 PE=3 SV=1	PREDICTED: putative late blight resistance protein homolog R1A-3 [Nicotiana sylvestris]
TRINITY_DN3559_c0_g1	--	--	Molecular Function: DNA binding (GO:0003677);; Molecular Function: sequence-specific DNA binding transcription factor activity (GO:0003700);; Cellular Component: nucleus (GO:0005634);; Biological Process: regulation of transcription, DNA-templated (GO:0006355);;	--	--	--	AP2 domain	Dehydration-responsive element-binding protein 1D OS=Arabidopsis thaliana GN=DREB1D PE=2 SV=1	DRE-binding transcription factor swDREB1 [Ipomoea batatas]
TRINITY_DN61333_c0_g1	--	--	Biological Process: phosphorelay signal transduction system (GO:0000160);; Cellular Component: intracellular (GO:0005622);;	--	[K]	Transcription	Response regulator receiver domain	Two-component response regulator-like PRR73 OS=Oryza sativa subsp. indica GN=PRR73 PE=2 SV=2	pseudo-response regulator [Ipomoea nil]
TRINITY_DN11087_c0_g1	--	--	--	--	--	--	--	--	unnamed protein product [Coffea canephora]
TRINITY_DN69434_c2_g1	--	--	--	--	--	--	Myb-like DNA-binding domain	AT-rich interactive domain-containing protein 2 OS=Arabidopsis thaliana GN=ARID2 PE=2 SV=1	PREDICTED: uncharacterized protein LOC104237312 [Nicotiana sylvestris]
TRINITY_DN67409_c0_g12	--	--	Cellular Component: cytoplasm (GO:0005737);; Biological Process: metabolic process (GO:0008152);; Molecular Function: hydrolase activity (GO:0016787);;	--	--	--	Isochorismatase family	Probable inactive nicotinamidase At3g16190 OS=Arabidopsis thaliana GN=At3g16190 PE=2 SV=1	hypothetical protein VIGAN_09218700 [Vigna angularis var. angularis]
TRINITY_DN64786_c0_g5	--	--	Biological Process: metabolic process (GO:0008152);; Cellular Component: integral component of membrane (GO:0016021);; Molecular Function: transferase activity, transferring glycosyl groups (GO:0016757);;	--	[GM]	--	galactosyl transferase GMA12/MNN10 family	Xyloglucan 6-xylosyltransferase 2 OS=Arabidopsis thaliana GN=XXT2 PE=1 SV=1	PREDICTED: xyloglucan 6-xylosyltransferase 2 [Nicotiana tomentosiformis]
TRINITY_DN52212_c0_g3	--	--	--	--	--	--	--	--	PREDICTED: putative disease resistance protein RGA3 [Nicotiana sylvestris]
TRINITY_DN64163_c1465_g1	--	--	Molecular Function: glutathione peroxidase activity (GO:0004602);; Molecular Function: endopeptidase inhibitor activity (GO:0004866);; Cellular Component: vacuole (GO:0005773);; Biological Process: negative regulation of endopeptidase activity (GO:0010951);; Molecular Function: nutrient reservoir activity (GO:0045735);; Biological Process: oxidation-reduction process (GO:0055114);;	--	--	--	Trypsin and protease inhibitor	Sporamin A OS=Ipomoea batatas GN=GSPO-A1 PE=2 SV=1	sporamin A precursor [Ipomoea batatas]
TRINITY_DN71437_c3_g5	--	--	--	--	--	--	--	--	PREDICTED: target of Myb protein 1-like isoform X1 [Nicotiana tomentosiformis]
TRINITY_DN74463_c4_g14	--	--	--	--	--	--	NB-ARC domain	--	PREDICTED: putative late blight resistance protein homolog R1B-14 [Sesamum indicum]
TRINITY_DN80288_c0_g1	--	--	Molecular Function: DNA binding (GO:0003677);; Molecular Function: sequence-specific DNA binding transcription factor activity (GO:0003700);; Cellular Component: nucleus (GO:0005634);; Biological Process: regulation of transcription, DNA-templated (GO:0006355);; Biological Process: defense response (GO:0006952);;	--	--	--	--	Pathogenesis-related genes transcriptional activator PTI5 OS=Solanum lycopersicum GN=PTI5 PE=2 SV=1	PREDICTED: pathogenesis-related genes transcriptional activator PTI5 [Solanum pennellii]
TRINITY_DN71925_c4_g34	--	--	Cellular Component: mitochondrion (GO:0005739);; Biological Process: proton-transporting ATP synthase complex assembly (GO:0043461);;	K07556|2.11084e-14|vvi:100268057|ATP synthase mitochondrial F1 complex assembly factor 2; K07556 ATP synthase mitochondrial F1 complex assembly factor 2 (A)	[C]	Energy production and conversion	--	--	PREDICTED: ATP synthase mitochondrial F1 complex assembly factor 2 [Erythranthe guttata]
TRINITY_DN74012_c4_g3	--	--	--	--	[O]	Posttranslational modification, protein turnover, chaperones	--	--	PREDICTED: uncharacterized protein LOC102602273 isoform X1 [Solanum tuberosum]
TRINITY_DN72899_c3_g17	--	--	--	K11699|4.06313e-75|vvi:100260997|probable RNA-dependent RNA polymerase 5; K11699 RNA-dependent RNA polymerase [EC:2.7.7.48] (A)	[A]	RNA processing and modification	RNA dependent RNA polymerase	Probable RNA-dependent RNA polymerase 4 OS=Arabidopsis thaliana GN=RDR4 PE=3 SV=2	PREDICTED: probable RNA-dependent RNA polymerase 5 [Solanum pennellii]
TRINITY_DN74085_c0_g6	--	--	--	K15271|3.40542e-13|vvi:100245824|probable ATP-dependent DNA helicase HFM1; K15271 ATP-dependent DNA helicase HFM1/MER3 [EC:3.6.4.12] (A)	[A]	RNA processing and modification	--	DExH-box ATP-dependent RNA helicase DExH17 OS=Arabidopsis thaliana GN=MER3 PE=2 SV=1	PREDICTED: uncharacterized protein LOC101251951 [Solanum lycopersicum]
TRINITY_DN71993_c2_g2	[RTKL]	--	Molecular Function: calmodulin-dependent protein kinase activity (GO:0004683);; Molecular Function: calcium ion binding (GO:0005509);; Molecular Function: calmodulin binding (GO:0005516);; Molecular Function: ATP binding (GO:0005524);; Cellular Component: cytoplasm (GO:0005737);; Cellular Component: plasma membrane (GO:0005886);; Biological Process: abscisic acid-activated signaling pathway (GO:0…	K13412|0|rcu:RCOM_0942060|calcium-dependent protein kinase, putative (EC:2.7.11.17); K13412 calcium-dependent protein kinase [EC:2.7.11.1] (A)	[T]	Signal transduction mechanisms	Protein kinase domain;; EF hand;; Protein tyrosine kinase;; EF-hand domain;; EF-hand domain pair;; EF hand;; EF-hand domain pair;; Cytoskeletal-regulatory complex EF hand	Calcium-dependent protein kinase 1 OS=Arabidopsis thaliana GN=CPK1 PE=1 SV=1	PREDICTED: calcium-dependent protein kinase 1-like [Nicotiana tomentosiformis]
TRINITY_DN73960_c3_g9	--	--	Molecular Function: monooxygenase activity (GO:0004497);; Molecular Function: iron ion binding (GO:0005506);; Cellular Component: integral component of membrane (GO:0016021);; Molecular Function: oxidoreductase activity, acting on paired donors, with incorporation or reduction of molecular oxygen (GO:0016705);; Molecular Function: heme binding (GO:0020037);; Biological Process: oxidation-reductio…	--	[QI]	--	--	Secologanin synthase OS=Catharanthus roseus GN=CYP72A1 PE=2 SV=1	PREDICTED: cytochrome P450 CYP72A219-like [Solanum tuberosum]
TRINITY_DN67698_c1_g1	[O]	Posttranslational modification, protein turnover, chaperones	Molecular Function: farnesyl-diphosphate farnesyltransferase activity (GO:0004310);; Molecular Function: protein farnesyltransferase activity (GO:0004660);; Cellular Component: protein farnesyltransferase complex (GO:0005965);; Biological Process: fatty acid beta-oxidation (GO:0006635);; Biological Process: response to water deprivation (GO:0009414);; Biological Process: negative regulation of ab…	K05954|0|vvi:100266301|protein farnesyltransferase subunit beta; K05954 protein farnesyltransferase subunit beta [EC:2.5.1.58] (A)	[O]	Posttranslational modification, protein turnover, chaperones	Prenyltransferase and squalene oxidase repeat	Protein farnesyltransferase subunit beta OS=Pisum sativum GN=FTB PE=1 SV=1	PREDICTED: protein farnesyltransferase subunit beta isoform X1 [Nicotiana sylvestris]
TRINITY_DN69070_c6_g3	[G]	Carbohydrate transport and metabolism	Molecular Function: glucose-6-phosphate isomerase activity (GO:0004347);; Biological Process: gluconeogenesis (GO:0006094);; Biological Process: glycolytic process (GO:0006096);;	K01810|3.69853e-47|ath:AT5G42740|glucose-6-phosphate isomerase; K01810 glucose-6-phosphate isomerase [EC:5.3.1.9] (A)	[G]	Carbohydrate transport and metabolism	Phosphoglucose isomerase	Glucose-6-phosphate isomerase, cytosolic OS=Arabidopsis thaliana GN=PGIC PE=1 SV=1	cytosolic phosphoglucose isomerase, partial [Hauya heydeana]
TRINITY_DN30194_c0_g1	[R]	General function prediction only	Molecular Function: zinc ion binding (GO:0008270);;	--	[O]	Posttranslational modification, protein turnover, chaperones	Zinc finger C-x8-C-x5-C-x3-H type (and similar);; Torus domain;; Zinc-finger containing family	Zinc finger CCCH domain-containing protein 69 OS=Arabidopsis thaliana GN=At3g63550 PE=3 SV=1	Zinc finger family protein isoform 2 [Theobroma cacao]
TRINITY_DN68639_c0_g11	--	--	--	--	--	--	Purine nucleobase transmembrane transport;; EamA-like transporter family	Probable purine permease 9 OS=Arabidopsis thaliana GN=PUP9 PE=2 SV=2	hypothetical protein L484_023343 [Morus notabilis]
TRINITY_DN65585_c0_g6	[E]	Amino acid transport and metabolism	Cellular Component: cytosol (GO:0005829);; Biological Process: DNA replication (GO:0006260);; Biological Process: DNA methylation (GO:0006306);; Biological Process: proteolysis (GO:0006508);; Molecular Function: metallopeptidase activity (GO:0008237);; Molecular Function: zinc ion binding (GO:0008270);; Biological Process: cell proliferation (GO:0008283);; Biological Process: leukotriene biosynth…	--	[IOVE]	--	Peptidase family M1	Leukotriene A-4 hydrolase homolog OS=Arabidopsis thaliana GN=LKHA4 PE=2 SV=1	PREDICTED: leukotriene A-4 hydrolase homolog [Erythranthe guttata]
TRINITY_DN68955_c0_g9	--	--	Cellular Component: integral component of membrane (GO:0016021);; Biological Process: cellular metabolic process (GO:0044237);;	--	[I]	Lipid transport and metabolism	--	--	PREDICTED: uncharacterized protein LOC102578864 [Solanum tuberosum]
TRINITY_DN73712_c1_g10	--	--	Molecular Function: DNA binding (GO:0003677);; Molecular Function: protein dimerization activity (GO:0046983);;	--	[L]	Replication, recombination and repair	hAT family C-terminal dimerisation region	Zinc finger BED domain-containing protein DAYSLEEPER OS=Arabidopsis thaliana GN=HAT PE=1 SV=1	PREDICTED: zinc finger BED domain-containing protein RICESLEEPER 1-like [Nicotiana sylvestris]
TRINITY_DN22417_c0_g3	--	--	--	K14298|3.00571e-06|vvi:100250245|protein RAE1; K14298 mRNA export factor (A)	--	--	--	--	--
TRINITY_DN59239_c2_g6	--	--	--	--	[R]	General function prediction only	--	--	PREDICTED: uncharacterized protein At4g22758-like [Sesamum indicum]
TRINITY_DN81501_c0_g1	[L]	Replication, recombination and repair	--	--	[R]	General function prediction only	Reverse transcriptase-like	--	PREDICTED: uncharacterized protein LOC105048391 [Elaeis guineensis]
TRINITY_DN39355_c0_g1	--	--	Cellular Component: endosome (GO:0005768);; Cellular Component: trans-Golgi network (GO:0005802);; Biological Process: intra-Golgi vesicle-mediated transport (GO:0006891);; Cellular Component: integral component of Golgi membrane (GO:0030173);; Biological Process: cellulose biosynthetic process (GO:0030244);;	K09313|3.03935e-64|vvi:100259260|protein CASP; K09313 homeobox protein cut-like (A)	[K]	Transcription	CASP C terminal	Protein CASP OS=Arabidopsis thaliana GN=CASP PE=1 SV=2	hypothetical protein B456_006G062600 [Gossypium raimondii]
TRINITY_DN68376_c0_g1	[HE]	--	Molecular Function: O-phospho-L-serine:2-oxoglutarate aminotransferase activity (GO:0004648);; Biological Process: L-serine biosynthetic process (GO:0006564);;	--	[HE]	--	Aminotransferase class-V	Phosphoserine aminotransferase 1, chloroplastic OS=Arabidopsis thaliana GN=PSAT1 PE=1 SV=1	PREDICTED: phosphoserine aminotransferase 2, chloroplastic-like [Solanum lycopersicum]
TRINITY_DN66583_c0_g18	--	--	Biological Process: metabolic process (GO:0008152);; Molecular Function: heparan-alpha-glucosaminide N-acetyltransferase activity (GO:0015019);; Cellular Component: integral component of membrane (GO:0016021);;	--	[S]	Function unknown	--	--	PREDICTED: heparan-alpha-glucosaminide N-acetyltransferase-like [Nicotiana sylvestris]
TRINITY_DN72279_c0_g2	--	--	Cellular Component: ubiquitin ligase complex (GO:0000151);; Biological Process: protein polyubiquitination (GO:0000209);; Cellular Component: cytoplasm (GO:0005737);; Biological Process: protein N-linked glycosylation (GO:0006487);; Biological Process: N-terminal protein myristoylation (GO:0006499);; Molecular Function: zinc ion binding (GO:0008270);; Biological Process: response to symbiotic fun…	--	[O]	Posttranslational modification, protein turnover, chaperones	RWD domain	--	PREDICTED: E3 ubiquitin-protein ligase RNF14 [Nicotiana sylvestris]
TRINITY_DN80042_c0_g1	--	--	Biological Process: polysaccharide biosynthetic process (GO:0000271);; Cellular Component: extracellular region (GO:0005576);; Cellular Component: plasma membrane (GO:0005886);; Biological Process: starch metabolic process (GO:0005982);; Biological Process: acetyl-CoA metabolic process (GO:0006084);; Biological Process: pattern specification process (GO:0007389);; Biological Process: regulation o…	--	--	--	Glycosyl hydrolase family 9	Endoglucanase 10 OS=Arabidopsis thaliana GN=At1g75680 PE=2 SV=2	PREDICTED: endoglucanase 10 [Camelina sativa]
TRINITY_DN66338_c0_g2	--	--	Cellular Component: chloroplast (GO:0009507);; Cellular Component: integral component of membrane (GO:0016021);;	--	--	--	Uncharacterized integral membrane protein (DUF2301)	--	Perilipin-3 [Gossypium arboreum]
TRINITY_DN74266_c4_g1	--	--	Biological Process: maltose metabolic process (GO:0000023);; Molecular Function: alpha-1,4-glucosidase activity (GO:0004558);; Molecular Function: carbohydrate binding (GO:0030246);; Molecular Function: maltose alpha-glucosidase activity (GO:0032450);;	K01187|1.03192e-32|rcu:RCOM_0866510|neutral alpha-glucosidase ab precursor, putative (EC:3.2.1.20); K01187 alpha-glucosidase [EC:3.2.1.20] (A)	--	--	--	--	PREDICTED: uncharacterized protein LOC104089606, partial [Nicotiana tomentosiformis]
TRINITY_DN69701_c0_g1	--	--	Molecular Function: peroxidase activity (GO:0004601);; Cellular Component: extracellular region (GO:0005576);; Biological Process: response to oxidative stress (GO:0006979);; Molecular Function: heme binding (GO:0020037);; Biological Process: hydrogen peroxide catabolic process (GO:0042744);; Molecular Function: metal ion binding (GO:0046872);; Biological Process: oxidation-reduction process (GO:…	--	--	--	Peroxidase	Peroxidase 52 OS=Arabidopsis thaliana GN=PER52 PE=2 SV=1	basic peroxidase swpb4 [Ipomoea batatas]
TRINITY_DN73994_c4_g1	--	--	--	--	--	--	--	--	PREDICTED: putative late blight resistance protein homolog R1B-14 [Nicotiana sylvestris]
TRINITY_DN54250_c0_g1	--	--	--	--	--	--	F-box-like;; F-box domain	F-box/kelch-repeat protein At1g57790 OS=Arabidopsis thaliana GN=At1g57790 PE=2 SV=1	PREDICTED: F-box/kelch-repeat protein At1g57790-like [Nicotiana sylvestris]
TRINITY_DN60050_c0_g1	--	--	--	--	--	--	Protein of unknown function, DUF538	--	PREDICTED: uncharacterized protein LOC107010239 [Solanum pennellii]
TRINITY_DN80017_c0_g1	[O]	Posttranslational modification, protein turnover, chaperones	Cellular Component: cullin-RING ubiquitin ligase complex (GO:0031461);; Molecular Function: ubiquitin protein ligase binding (GO:0031625);; Biological Process: protein ubiquitination involved in ubiquitin-dependent protein catabolic process (GO:0042787);; Molecular Function: ubiquitin protein ligase activity (GO:0061630);;	K03347|5.67337e-80|rcu:RCOM_0680540|Cullin-1, putative; K03347 cullin 1 (A)	[D]	Cell cycle control, cell division, chromosome partitioning	Cullin family	Cullin-1 OS=Arabidopsis thaliana GN=CUL1 PE=1 SV=1	cullin 1C [Nicotiana tabacum]
TRINITY_DN66132_c0_g7	--	--	Molecular Function: NADH dehydrogenase activity (GO:0003954);; Cellular Component: cytosol (GO:0005829);; Cellular Component: plasma membrane (GO:0005886);; Cellular Component: integral component of membrane (GO:0016021);; Biological Process: iron-sulfur cluster assembly (GO:0016226);; Molecular Function: iron-sulfur cluster binding (GO:0051536);;	--	--	--	Domain of unknown function (DUF588)	CASP-like protein 4A3 OS=Arabidopsis thaliana GN=At2g36330 PE=2 SV=1	PREDICTED: CASP-like protein 4A3 [Solanum lycopersicum]
TRINITY_DN25358_c0_g2	--	--	--	--	--	--	--	--	PREDICTED: putative late blight resistance protein homolog R1B-16 [Solanum pennellii]
TRINITY_DN71975_c2_g14	--	--	Molecular Function: nucleic acid binding (GO:0003676);; Molecular Function: zinc ion binding (GO:0008270);; Biological Process: DNA integration (GO:0015074);; Cellular Component: integral component of membrane (GO:0016021);;	--	[R]	General function prediction only	--	Retrovirus-related Pol polyprotein from transposon TNT 1-94 OS=Nicotiana tabacum PE=2 SV=1	hypothetical protein VITISV_003442 [Vitis vinifera]
TRINITY_DN48737_c0_g2	--	--	--	--	--	--	--	--	PREDICTED: probable LRR receptor-like serine/threonine-protein kinase At5g10290 isoform X2 [Solanum tuberosum]
TRINITY_DN74159_c0_g16	--	--	Cellular Component: integral component of membrane (GO:0016021);;	--	--	--	--	--	PREDICTED: uncharacterized protein LOC104213433 isoform X3 [Nicotiana sylvestris]
TRINITY_DN71883_c0_g3	[R]	General function prediction only	Biological Process: karyogamy (GO:0000741);; Biological Process: protein folding (GO:0006457);; Biological Process: response to heat (GO:0009408);; Biological Process: embryo sac egg cell differentiation (GO:0009560);; Biological Process: response to high light intensity (GO:0009644);; Cellular Component: integral component of membrane (GO:0016021);; Biological Process: response to endoplasmic re…	--	[O]	Posttranslational modification, protein turnover, chaperones	Tetratricopeptide repeat;; Tetratricopeptide repeat;; TPR repeat;; Tetratricopeptide repeat	Hsp70-Hsp90 organizing protein 3 OS=Arabidopsis thaliana GN=HOP3 PE=2 SV=1	PREDICTED: ankyrin-1 [Nelumbo nucifera]
TRINITY_DN72722_c2_g12	--	--	--	K15501|0|vvi:100260305|serine/threonine-protein phosphatase 6 regulatory subunit 3; K15501 serine/threonine-protein phosphatase 6 regulatory subunit 3 (A)	[D]	Cell cycle control, cell division, chromosome partitioning	SIT4 phosphatase-associated protein	Serine/threonine-protein phosphatase 6 regulatory subunit 3 OS=Gallus gallus GN=PPP6R3 PE=2 SV=1	PREDICTED: serine/threonine-protein phosphatase 6 regulatory subunit 3-like isoform X2 [Solanum tuberosum]
TRINITY_DN67021_c0_g1	[O]	Posttranslational modification, protein turnover, chaperones	Biological Process: metabolic process (GO:0008152);; Molecular Function: amino acid binding (GO:0016597);;	--	--	--	ACT domain	ACT domain-containing protein ACR4 OS=Arabidopsis thaliana GN=ACR4 PE=2 SV=1	PREDICTED: uncharacterized protein LOC104095244 [Nicotiana tomentosiformis]
TRINITY_DN93653_c0_g1	--	--	Molecular Function: binding (GO:0005488);;	--	[R]	General function prediction only	GAG-pre-integrase domain	--	PREDICTED: uncharacterized protein LOC104102357 [Nicotiana tomentosiformis]
TRINITY_DN83547_c0_g1	--	--	Molecular Function: protein serine/threonine kinase activity (GO:0004674);; Molecular Function: ATP binding (GO:0005524);; Biological Process: protein phosphorylation (GO:0006468);; Molecular Function: polysaccharide binding (GO:0030247);;	--	--	--	--	--	PREDICTED: probable receptor-like protein kinase At5g39020, partial [Pyrus x bretschneideri]
TRINITY_DN73378_c0_g7	--	--	Cellular Component: endoplasmic reticulum (GO:0005783);; Cellular Component: plasma membrane (GO:0005886);; Cellular Component: integral component of membrane (GO:0016021);;	--	[R]	General function prediction only	Ankyrin repeats (3 copies);; Ankyrin repeats (many copies);; Ankyrin repeats (many copies);; Ankyrin repeat	Ankyrin repeat-containing protein At5g02620 OS=Arabidopsis thaliana GN=At5g02620 PE=1 SV=1	PREDICTED: ankyrin repeat-containing protein At5g02620-like [Solanum pennellii]
TRINITY_DN72943_c1_g1	--	--	Molecular Function: zinc ion binding (GO:0008270);; Biological Process: chloroplast RNA processing (GO:0031425);;	--	[R]	General function prediction only	PPR repeat;; PPR repeat;; PPR repeat family	Pentatricopeptide repeat-containing protein At1g08070, chloroplastic OS=Arabidopsis thaliana GN=PCMP-H12 PE=2 SV=1	PREDICTED: pentatricopeptide repeat-containing protein At1g08070 [Nicotiana sylvestris]
TRINITY_DN69619_c0_g3	[J]	Translation, ribosomal structure and biogenesis	Biological Process: pseudouridine synthesis (GO:0001522);; Molecular Function: RNA binding (GO:0003723);; Biological Process: tRNA processing (GO:0008033);; Molecular Function: pseudouridine synthase activity (GO:0009982);;	K06173|2.01033e-45|zma:100283773|IDP2361; LOC100283773; K06173 tRNA pseudouridine38-40 synthase [EC:5.4.99.12] (A)	[J]	Translation, ribosomal structure and biogenesis	tRNA pseudouridine synthase	tRNA pseudouridine synthase A, mitochondrial OS=Homo sapiens GN=PUS1 PE=1 SV=3	PREDICTED: tRNA pseudouridine synthase A, mitochondrial [Nicotiana sylvestris]
TRINITY_DN68889_c3_g3	--	--	Molecular Function: RNA binding (GO:0003723);; Biological Process: rRNA processing (GO:0006364);; Biological Process: translation (GO:0006412);; Biological Process: aromatic amino acid family biosynthetic process (GO:0009073);; Cellular Component: chloroplast (GO:0009507);; Biological Process: chloroplast relocation (GO:0009902);; Biological Process: thylakoid membrane organization (GO:0010027);;…	--	--	--	--	--	PREDICTED: uncharacterized protein LOC8259318 [Ricinus communis]
TRINITY_DN67813_c0_g7	--	--	Molecular Function: DNA binding (GO:0003677);; Molecular Function: sequence-specific DNA binding transcription factor activity (GO:0003700);; Cellular Component: nucleus (GO:0005634);; Biological Process: regulation of transcription, DNA-templated (GO:0006355);; Biological Process: defense response (GO:0006952);; Biological Process: response to auxin (GO:0009733);; Biological Process: regulation …	K09286|1.51462e-32|vvi:100246641|pathogenesis-related genes transcriptional activator PTI6; K09286 EREBP-like factor (A)	--	--	AP2 domain	Pathogenesis-related genes transcriptional activator PTI6 OS=Solanum lycopersicum GN=PTI6 PE=2 SV=1	PREDICTED: pathogenesis-related genes transcriptional activator PTI6-like [Nicotiana sylvestris]
TRINITY_DN74195_c0_g28	--	--	Cellular Component: membrane (GO:0016020);; Molecular Function: kinase activity (GO:0016301);; Biological Process: phosphorylation (GO:0016310);;	--	--	--	--	Probable LRR receptor-like serine/threonine-protein kinase At4g20940 OS=Arabidopsis thaliana GN=At4g20940 PE=1 SV=1	PREDICTED: probable LRR receptor-like serine/threonine-protein kinase At4g20940 [Nicotiana sylvestris]
TRINITY_DN79714_c0_g1	--	--	--	--	--	--	--	--	unnamed protein product [Ipomoea batatas]
TRINITY_DN73684_c3_g3	--	--	--	K18749|3.0838e-08|vvi:100242198|protein decapping 5; K18749 protein LSM14 (A)	[U]	Intracellular trafficking, secretion, and vesicular transport	--	--	PREDICTED: protein decapping 5-like [Nelumbo nucifera]
TRINITY_DN51398_c0_g2	--	--	Biological Process: defense response (GO:0006952);; Biological Process: signal transduction (GO:0007165);; Molecular Function: ADP binding (GO:0043531);;	--	--	--	TIR domain;; TIR domain	TMV resistance protein N OS=Nicotiana glutinosa GN=N PE=1 SV=1	hypothetical protein POPTR_0019s00880g, partial [Populus trichocarpa]
TRINITY_DN17072_c0_g1	--	--	--	--	--	--	--	--	hypothetical protein LR48_Vigan04g102600 [Vigna angularis]
TRINITY_DN74100_c2_g12	--	--	Molecular Function: DNA binding (GO:0003677);; Molecular Function: ATP-dependent DNA helicase activity (GO:0004003);; Molecular Function: ATP binding (GO:0005524);; Biological Process: nucleobase-containing compound metabolic process (GO:0006139);; Biological Process: DNA duplex unwinding (GO:0032508);;	K15362|1.90761e-24|rcu:RCOM_1601590|brca1 interacting protein helicase 1 brip1, putative; K15362 fanconi anemia group J protein [EC:3.6.4.12] (A)	[L]	Replication, recombination and repair	--	--	PREDICTED: Fanconi anemia group J protein homolog [Nicotiana tomentosiformis]
TRINITY_DN32183_c0_g3	[M]	Cell wall/membrane/envelope biogenesis	Molecular Function: transferase activity (GO:0016740);;	K00695|1.23954e-20|ath:AT5G20830|SUS1; sucrose synthase 1; K00695 sucrose synthase [EC:2.4.1.13] (A)	[M]	Cell wall/membrane/envelope biogenesis	Sucrose synthase	Sucrose synthase isoform 1 OS=Daucus carota PE=2 SV=1	RecName: Full=Sucrose synthase isoform 1; AltName: Full=Sucrose synthase isoform I; AltName: Full=Sucrose-UDP glucosyltransferase 1; AltName: Full=Susy*Dc1
TRINITY_DN72750_c4_g7	--	--	Molecular Function: hydrolase activity, hydrolyzing O-glycosyl compounds (GO:0004553);; Cellular Component: cell wall (GO:0005618);; Biological Process: xyloglucan metabolic process (GO:0010411);; Molecular Function: xyloglucan:xyloglucosyl transferase activity (GO:0016762);; Biological Process: cell wall biogenesis (GO:0042546);; Cellular Component: apoplast (GO:0048046);; Biological Process: ce…	--	--	--	Glycosyl hydrolases family 16;; Xyloglucan endo-transglycosylase (XET) C-terminus	Xyloglucan endotransglucosylase/hydrolase protein 15 OS=Arabidopsis thaliana GN=XTH15 PE=1 SV=1	PREDICTED: probable xyloglucan endotransglucosylase/hydrolase protein 15 [Nicotiana tomentosiformis]
TRINITY_DN16385_c0_g1	--	--	Biological Process: metabolic process (GO:0008152);; Cellular Component: integral component of membrane (GO:0016021);; Molecular Function: transferase activity (GO:0016740);;	--	[GMW]	--	Exostosin family	Probable glycosyltransferase At3g07620 OS=Arabidopsis thaliana GN=At3g07620 PE=3 SV=1	hypothetical protein POPTR_0018s00290g [Populus trichocarpa]
TRINITY_DN63087_c0_g9	--	--	Cellular Component: chloroplast (GO:0009507);; Biological Process: embryo development ending in seed dormancy (GO:0009793);; Cellular Component: integral component of membrane (GO:0016021);;	--	--	--	--	CCG-binding protein 1 OS=Arabidopsis thaliana GN=MEE14 PE=1 SV=1	PREDICTED: uncharacterized protein LOC103937297 [Pyrus x bretschneideri]
TRINITY_DN58292_c1_g3	--	--	Cellular Component: integral component of membrane (GO:0016021);;	--	--	--	Arabinogalactan peptide	Arabinogalactan peptide 22 OS=Arabidopsis thaliana GN=AGP22 PE=3 SV=1	PREDICTED: arabinogalactan peptide 22-like [Erythranthe guttata]
TRINITY_DN67572_c1_g16	--	--	--	--	--	--	--	--	PREDICTED: uncharacterized protein LOC104219681 isoform X3 [Nicotiana sylvestris]
TRINITY_DN68175_c4_g12	--	--	Cellular Component: membrane (GO:0016020);;	--	--	--	--	--	PREDICTED: uncharacterized protein LOC102593997 [Solanum tuberosum]
TRINITY_DN67279_c4_g21	--	--	--	--	--	--	--	--	putative transposase [Ipomoea tricolor]
TRINITY_DN28744_c1_g1	--	--	Molecular Function: nucleotide binding (GO:0000166);; Molecular Function: protein kinase activity (GO:0004672);; Biological Process: protein phosphorylation (GO:0006468);;	--	[T]	Signal transduction mechanisms	--	Receptor-like cytosolic serine/threonine-protein kinase RBK1 OS=Arabidopsis thaliana GN=RBK1 PE=1 SV=1	PREDICTED: receptor-like cytosolic serine/threonine-protein kinase RBK1 [Sesamum indicum]
TRINITY_DN74001_c2_g1	--	--	Molecular Function: N6-(1,2-dicarboxyethyl)AMP AMP-lyase (fumarate-forming) activity (GO:0004018);; Biological Process: 'de novo' IMP biosynthetic process (GO:0006189);; Biological Process: 'de novo' AMP biosynthetic process (GO:0044208);; Biological Process: protein tetramerization (GO:0051262);; Molecular Function: (S)-2-(5-amino-1-(5-phospho-D-ribosyl)imidazole-4-carboxamido)succinate AMP-lyas…	K01756|1.66638e-10|vvi:100249654|adenylosuccinate lyase; K01756 adenylosuccinate lyase [EC:4.3.2.2] (A)	--	--	--	--	hypothetical protein MIMGU_mgv1a005563mg [Erythranthe guttata]
TRINITY_DN60908_c0_g2	[M]	Cell wall/membrane/envelope biogenesis	Molecular Function: kinase activity (GO:0016301);; Biological Process: phosphorylation (GO:0016310);;	K00894|0|vvi:100256116|probable ethanolamine kinase; K00894 ethanolamine kinase [EC:2.7.1.82] (A)	[I]	Lipid transport and metabolism	Choline/ethanolamine kinase;; Phosphotransferase enzyme family	Probable ethanolamine kinase OS=Arabidopsis thaliana GN=EMB1187 PE=2 SV=1	PREDICTED: probable ethanolamine kinase [Nicotiana sylvestris]
TRINITY_DN58676_c0_g1	--	--	Cellular Component: plasma membrane (GO:0005886);;	--	[R]	General function prediction only	Tetratricopeptide repeat;; Tetratricopeptide repeat	Sperm-associated antigen 1A OS=Danio rerio GN=spag1a PE=2 SV=1	PREDICTED: uncharacterized transmembrane protein DDB_G0289901 [Solanum pennellii]
TRINITY_DN67141_c2_g16	[R]	General function prediction only	--	K06997|1.06451e-38|rcu:RCOM_0903650|proline synthetase associated protein, putative; K06997 (A)	[R]	General function prediction only	--	Proline synthase co-transcribed bacterial homolog protein OS=Dictyostelium discoideum GN=prosc PE=3 SV=2	PREDICTED: proline synthase co-transcribed bacterial homolog protein isoform X2 [Solanum tuberosum]
TRINITY_DN59927_c1_g1	[O]	Posttranslational modification, protein turnover, chaperones	--	K09518|2.12314e-134|vvi:100262992|chaperone protein dnaJ 49; K09518 DnaJ homolog subfamily B member 12 (A)	[O]	Posttranslational modification, protein turnover, chaperones	DnaJ domain;; Domain of unknown function (DUF1977)	Chaperone protein dnaJ 49 OS=Arabidopsis thaliana GN=ATJ49 PE=2 SV=2	PREDICTED: chaperone protein dnaJ 49 [Nicotiana sylvestris]
TRINITY_DN60649_c2_g15	--	--	Cellular Component: cytosol (GO:0005829);; Biological Process: N-terminal protein myristoylation (GO:0006499);; Biological Process: retrograde vesicle-mediated transport, Golgi to ER (GO:0006890);; Cellular Component: plasmodesma (GO:0009506);; Biological Process: protein transport (GO:0015031);; Cellular Component: COPI vesicle coat (GO:0030126);;	--	[U]	Intracellular trafficking, secretion, and vesicular transport	--	Coatomer subunit delta-1 OS=Oryza sativa subsp. japonica GN=Os05g0310800 PE=2 SV=1	PREDICTED: coatomer subunit delta-like [Nicotiana tomentosiformis]
TRINITY_DN72424_c0_g1	--	--	Biological Process: regulation of transcription, DNA-templated (GO:0006355);; Molecular Function: zinc ion binding (GO:0008270);; Biological Process: vegetative to reproductive phase transition of meristem (GO:0010228);; Biological Process: protein desumoylation (GO:0016926);; Biological Process: hydrogen peroxide biosynthetic process (GO:0050665);;	K17604|0|vvi:100249256|protein FAR1-RELATED SEQUENCE 8; K17604 zinc finger SWIM domain-containing protein 3 (A)	--	--	MULE transposase domain;; FAR1 DNA-binding domain;; SWIM zinc finger	Protein FAR1-RELATED SEQUENCE 8 OS=Arabidopsis thaliana GN=FRS8 PE=2 SV=2	PREDICTED: protein FAR1-RELATED SEQUENCE 8 isoform X1 [Nicotiana tomentosiformis]
TRINITY_DN64117_c1_g9	[O]	Posttranslational modification, protein turnover, chaperones	Molecular Function: ATP binding (GO:0005524);; Cellular Component: endoplasmic reticulum lumen (GO:0005788);;	--	[O]	Posttranslational modification, protein turnover, chaperones	Hsp70 protein	Luminal-binding protein 1 (Fragment) OS=Nicotiana tabacum GN=BIP1 PE=2 SV=1	unknown [Populus trichocarpa]
TRINITY_DN68686_c1_g4	[TZDR]	--	Biological Process: polysaccharide biosynthetic process (GO:0000271);; Molecular Function: catalytic activity (GO:0003824);; Molecular Function: calcium ion binding (GO:0005509);; Cellular Component: plant-type vacuole membrane (GO:0009705);; Biological Process: multidimensional cell growth (GO:0009825);; Biological Process: cell tip growth (GO:0009932);; Biological Process: regulation of hormone…	K06268|1.94151e-37|vvi:100259377|CBL06; calcineurin B-like protein 06; K06268 serine/threonine-protein phosphatase 2B regulatory subunit (A)	[T]	Signal transduction mechanisms	EF hand;; EF-hand domain pair;; EF hand;; EF-hand domain	Calcineurin B-like protein 9 OS=Oryza sativa subsp. japonica GN=CBL9 PE=2 SV=2	PREDICTED: calcineurin B-like protein 10 isoform X2 [Vitis vinifera]
TRINITY_DN68957_c0_g1	--	--	Cellular Component: Golgi apparatus (GO:0005794);; Biological Process: nucleotide-sugar transport (GO:0015780);; Cellular Component: integral component of membrane (GO:0016021);;	--	[GOU]	--	Triose-phosphate Transporter family	GDP-mannose transporter GONST3 OS=Arabidopsis thaliana GN=GONST3 PE=2 SV=1	PREDICTED: GDP-mannose transporter GONST3-like [Nicotiana sylvestris]
TRINITY_DN65829_c5_g24	--	--	Biological Process: endonucleolytic cleavage in ITS1 to separate SSU-rRNA from 5.8S rRNA and LSU-rRNA from tricistronic rRNA transcript (SSU-rRNA, 5.8S rRNA, LSU-rRNA) (GO:0000447);; Biological Process: endonucleolytic cleavage to generate mature 3'-end of SSU-rRNA from (SSU-rRNA, 5.8S rRNA, LSU-rRNA) (GO:0000461);; Molecular Function: structural constituent of ribosome (GO:0003735);; Biological …	K02971|5.77824e-50|vvi:100246017|40S ribosomal protein S21; K02971 small subunit ribosomal protein S21e (A)	[J]	Translation, ribosomal structure and biogenesis	Ribosomal protein S21e	40S ribosomal protein S21-2 OS=Arabidopsis thaliana GN=RPS21C PE=1 SV=2	unnamed protein product [Coffea canephora]
TRINITY_DN19841_c0_g1	--	--	--	--	--	--	--	--	Armadillo [Cynara cardunculus var. scolymus]
TRINITY_DN63545_c0_g3	--	--	--	--	[S]	Function unknown	Eukaryotic family of unknown function (DUF1754)	Protein FAM32A OS=Xenopus tropicalis GN=fam32a PE=3 SV=1	PREDICTED: protein FAM32A-like [Nicotiana sylvestris]
TRINITY_DN66242_c0_g1	[R]	General function prediction only	--	--	[R]	General function prediction only	Ankyrin repeats (3 copies);; Ankyrin repeat;; Ankyrin repeat;; Ankyrin repeats (many copies);; Ankyrin repeats (many copies)	Ankyrin-3 OS=Mus musculus GN=Ank3 PE=1 SV=1	PREDICTED: ankyrin-3 [Sesamum indicum]
TRINITY_DN69253_c0_g18	[O]	Posttranslational modification, protein turnover, chaperones	Molecular Function: ATP binding (GO:0005524);; Cellular Component: cell wall (GO:0005618);; Biological Process: gluconeogenesis (GO:0006094);; Biological Process: fatty acid beta-oxidation (GO:0006635);; Biological Process: ER to Golgi vesicle-mediated transport (GO:0006888);; Biological Process: cytoskeleton organization (GO:0007010);; Cellular Component: proteasome regulatory particle, base sub…	K03063|3.91089e-43|ath:AT5G58290|RPT3; regulatory particle triple-A ATPase 3; K03063 26S proteasome regulatory subunit T3 (A)	[O]	Posttranslational modification, protein turnover, chaperones	--	26S protease regulatory subunit 6B homolog OS=Arabidopsis thaliana GN=RPT3 PE=1 SV=1	PREDICTED: 26S protease regulatory subunit 6B homolog [Pyrus x bretschneideri]
TRINITY_DN65502_c0_g2	--	--	--	--	[G]	Carbohydrate transport and metabolism	--	--	hypothetical protein CICLE_v10017864mg [Citrus clementina]
TRINITY_DN34399_c0_g2	--	--	--	--	[G]	Carbohydrate transport and metabolism	--	Pullulanase 1, chloroplastic OS=Arabidopsis thaliana GN=PU1 PE=2 SV=2	Alpha-1,6-glucosidase, pullulanase-type, C-terminal [Cynara cardunculus var. scolymus]
TRINITY_DN72318_c0_g12	--	--	Cellular Component: endosome (GO:0005768);; Cellular Component: trans-Golgi network (GO:0005802);; Biological Process: microtubule nucleation (GO:0007020);; Molecular Function: sialyltransferase activity (GO:0008373);; Biological Process: oligosaccharide metabolic process (GO:0009311);; Biological Process: pollen germination (GO:0009846);; Biological Process: pollen tube growth (GO:0009860);; Cel…	--	[G]	Carbohydrate transport and metabolism	Glycosyltransferase family 29 (sialyltransferase)	Sialyltransferase-like protein 1 OS=Arabidopsis thaliana GN=SIA1 PE=2 SV=1	PREDICTED: uncharacterized protein LOC104246207 [Nicotiana sylvestris]
TRINITY_DN64872_c0_g2	[RTKL]	--	Molecular Function: nucleotide binding (GO:0000166);; Molecular Function: protein kinase activity (GO:0004672);; Biological Process: protein phosphorylation (GO:0006468);; Biological Process: signal transduction (GO:0007165);;	--	[T]	Signal transduction mechanisms	Protein kinase domain;; Protein tyrosine kinase	Mitogen-activated protein kinase kinase kinase ANP1 OS=Arabidopsis thaliana GN=ANP1 PE=1 SV=2	unnamed protein product [Coffea canephora]
TRINITY_DN67920_c0_g2	[E]	Amino acid transport and metabolism	Biological Process: ubiquinone biosynthetic process (GO:0006744);; Molecular Function: diaminopimelate epimerase activity (GO:0008837);; Biological Process: lysine biosynthetic process via diaminopimelate (GO:0009089);; Cellular Component: chloroplast stroma (GO:0009570);;	K01778|1.73086e-97|vvi:100241380|diaminopimelate epimerase, chloroplastic; K01778 diaminopimelate epimerase [EC:5.1.1.7] (A)	--	--	Diaminopimelate epimerase	Diaminopimelate epimerase, chloroplastic OS=Arabidopsis thaliana GN=DAPF PE=1 SV=1	PREDICTED: diaminopimelate epimerase, chloroplastic [Nicotiana tomentosiformis]
TRINITY_DN69507_c1_g1	--	--	Biological Process: biological regulation (GO:0065007);;	--	--	--	TCP family transcription factor	Transcription factor TCP20 OS=Arabidopsis thaliana GN=TCP20 PE=1 SV=1	PREDICTED: transcription factor TCP20 [Jatropha curcas]
TRINITY_DN29815_c0_g1	--	--	Molecular Function: RNA polymerase II regulatory region sequence-specific DNA binding (GO:0000977);; Molecular Function: RNA polymerase II transcription factor binding (GO:0001085);; Molecular Function: RNA polymerase II transcription regulatory region sequence-specific DNA binding transcription factor activity involved in positive regulation of transcription (GO:0001228);; Molecular Function: ch…	--	[K]	Transcription	--	GATA transcription factor 26 OS=Arabidopsis thaliana GN=GATA26 PE=2 SV=1	PREDICTED: GATA transcription factor 26-like [Solanum tuberosum]
TRINITY_DN73852_c1_g2	--	--	Molecular Function: N-acetyltransferase activity (GO:0008080);; Biological Process: metabolic process (GO:0008152);; Molecular Function: zinc ion binding (GO:0008270);;	--	--	--	--	Increased DNA methylation 1 OS=Arabidopsis thaliana GN=IDM1 PE=1 SV=1	PREDICTED: uncharacterized protein LOC104115004 [Nicotiana tomentosiformis]
TRINITY_DN69951_c2_g5	--	--	Biological Process: drug transmembrane transport (GO:0006855);; Molecular Function: drug transmembrane transporter activity (GO:0015238);; Molecular Function: antiporter activity (GO:0015297);; Cellular Component: integral component of membrane (GO:0016021);;	--	[R]	General function prediction only	--	Protein DETOXIFICATION 28 OS=Arabidopsis thaliana GN=DTX28 PE=3 SV=1	PREDICTED: protein TRANSPARENT TESTA 12 [Solanum lycopersicum]
TRINITY_DN57033_c0_g3	--	--	Biological Process: transcription, DNA-templated (GO:0006351);;	--	--	--	--	Homeobox-DDT domain protein RLT2 OS=Arabidopsis thaliana GN=RLT2 PE=1 SV=1	PREDICTED: uncharacterized protein LOC101262772 [Solanum lycopersicum]
TRINITY_DN73813_c2_g1	--	--	--	--	--	--	KIP1-like protein;; Ezrin/radixin/moesin family	Protein NETWORKED 1D OS=Arabidopsis thaliana GN=NET1D PE=3 SV=1	PREDICTED: centrosome-associated protein CEP250 [Vitis vinifera]
TRINITY_DN66940_c2_g3	--	--	Molecular Function: transporter activity (GO:0005215);; Biological Process: transport (GO:0006810);; Cellular Component: integral component of membrane (GO:0016021);;	--	--	--	Purine nucleobase transmembrane transport	Probable purine permease 9 OS=Arabidopsis thaliana GN=PUP9 PE=2 SV=2	PREDICTED: probable purine permease 10 isoform X1 [Nicotiana sylvestris]
TRINITY_DN66450_c1_g3	--	--	--	--	[A]	RNA processing and modification	SAM domain (Sterile alpha motif);; SAM domain (Sterile alpha motif)	SEC23-interacting protein OS=Homo sapiens GN=SEC23IP PE=1 SV=1	PREDICTED: ankyrin repeat and SAM domain-containing protein 6-like [Nicotiana tomentosiformis]
TRINITY_DN67054_c0_g4	--	--	Biological Process: double-strand break repair via homologous recombination (GO:0000724);; Biological Process: mitotic recombination (GO:0006312);; Biological Process: sister chromatid cohesion (GO:0007062);; Biological Process: synapsis (GO:0007129);; Biological Process: reciprocal meiotic recombination (GO:0007131);; Biological Process: male meiosis (GO:0007140);; Biological Process: embryo sac…	--	[S]	Function unknown	--	--	PREDICTED: probable kinetochore protein SPC25 isoform X2 [Solanum tuberosum]
TRINITY_DN69213_c2_g5	--	--	Molecular Function: oxidoreductase activity (GO:0016491);; Molecular Function: metal ion binding (GO:0046872);; Biological Process: oxidation-reduction process (GO:0055114);;	--	[QR]	--	non-haem dioxygenase in morphine synthesis N-terminal	Feruloyl CoA ortho-hydroxylase 1 OS=Arabidopsis thaliana GN=F6'H1 PE=1 SV=1	oxidoreductase [Ipomoea batatas]
TRINITY_DN73792_c0_g3	--	--	--	--	--	--	Domain of unknown function (DUF3444)	--	PREDICTED: uncharacterized protein LOC104248655 [Nicotiana sylvestris]
TRINITY_DN56227_c0_g3	--	--	--	K00759|7.54282e-11|rcu:RCOM_0923600|Adenine phosphoribosyltransferase, putative (EC:2.4.2.7); K00759 adenine phosphoribosyltransferase [EC:2.4.2.7] (A)	[F]	Nucleotide transport and metabolism	--	Adenine phosphoribosyltransferase 5 OS=Arabidopsis thaliana GN=APT5 PE=1 SV=1	PREDICTED: adenine phosphoribosyltransferase 5 isoform X2 [Nicotiana tomentosiformis]
TRINITY_DN63923_c3_g5	[B]	Chromatin structure and dynamics	Cellular Component: nucleosome (GO:0000786);; Molecular Function: DNA binding (GO:0003677);; Cellular Component: nucleolus (GO:0005730);; Cellular Component: vacuolar membrane (GO:0005774);; Cellular Component: cytosol (GO:0005829);; Cellular Component: plasma membrane (GO:0005886);; Biological Process: nucleosome assembly (GO:0006334);; Cellular Component: plasmodesma (GO:0009506);; Cellular Com…	K11254|1.53102e-26|ppp:PHYPADRAFT_152862|HFO1503; histone H4; K11254 histone H4 (A)	[B]	Chromatin structure and dynamics	--	Histone H4 OS=Glycine max PE=3 SV=1	histone h4, partial [Cysticapnos vesicaria]
TRINITY_DN73118_c0_g7	--	--	Molecular Function: squalene monooxygenase activity (GO:0004506);; Cellular Component: integral component of membrane (GO:0016021);; Molecular Function: flavin adenine dinucleotide binding (GO:0050660);; Biological Process: oxidation-reduction process (GO:0055114);;	K00511|3.24075e-37|vvi:100265235|squalene monooxygenase; K00511 squalene monooxygenase [EC:1.14.13.132] (A)	[I]	Lipid transport and metabolism	Squalene epoxidase	Squalene epoxidase 2, mitochondrial OS=Arabidopsis thaliana GN=SQE2 PE=1 SV=1	Squalene monooxygenase [Theobroma cacao]
TRINITY_DN55579_c0_g1	--	--	Cellular Component: peroxisome (GO:0005777);; Biological Process: tryptophan catabolic process (GO:0006569);; Biological Process: indoleacetic acid biosynthetic process (GO:0009684);; Molecular Function: phenylpyruvate tautomerase activity (GO:0050178);;	K07253|3.9354e-41|vvi:100251764|macrophage migration inhibitory factor homolog; K07253 phenylpyruvate tautomerase [EC:5.3.2.1] (A)	[V]	Defense mechanisms	Macrophage migration inhibitory factor (MIF)	Macrophage migration inhibitory factor homolog OS=Trichuris trichiura PE=1 SV=2	PREDICTED: macrophage migration inhibitory factor homolog [Nicotiana sylvestris]
TRINITY_DN73582_c0_g7	--	--	Molecular Function: nucleotide binding (GO:0000166);; Molecular Function: nucleic acid binding (GO:0003676);;	K14787|3.62316e-15|rcu:RCOM_0133970|RNA binding motif protein, putative; K14787 multiple RNA-binding domain-containing protein 1 (A)	--	--	--	--	hypothetical protein CISIN_1g036201mg [Citrus sinensis]
TRINITY_DN74015_c0_g6	--	--	--	--	[L]	Replication, recombination and repair	DNA replication factor CDT1 like	CDT1-like protein a, chloroplastic OS=Arabidopsis thaliana GN=CDT1A PE=1 SV=1	PREDICTED: CDT1-like protein a, chloroplastic [Nicotiana tomentosiformis]
TRINITY_DN62066_c1_g8	[H]	Coenzyme transport and metabolism	Biological Process: maltose metabolic process (GO:0000023);; Molecular Function: catalytic activity (GO:0003824);; Cellular Component: cytosol (GO:0005829);; Biological Process: pentose-phosphate shunt (GO:0006098);; Biological Process: cellular amino acid metabolic process (GO:0006520);; Biological Process: response to lipid hydroperoxide (GO:0006982);; Biological Process: response to UV-B (GO:0…	K06215|7.47304e-80|vvi:100260451|probable pyridoxal biosynthesis protein PDX1; K06215 pyridoxal 5'-phosphate synthase pdxS subunit [EC:4.3.3.6] (A)	[H]	Coenzyme transport and metabolism	SOR/SNZ family;; Thiazole biosynthesis protein ThiG	Pyridoxal 5'-phosphate synthase subunit PDX1 OS=Phaseolus vulgaris GN=PDX1 PE=2 SV=1	unnamed protein product [Coffea canephora]
TRINITY_DN71460_c0_g2	--	--	Molecular Function: DNA binding (GO:0003677);; Molecular Function: ATP binding (GO:0005524);;	K11665|4.37921e-35|vvi:100250397|DNA helicase INO80; K11665 DNA helicase INO80 [EC:3.6.4.12] (A)	[L]	Replication, recombination and repair	--	DNA helicase INO80 OS=Arabidopsis thaliana GN=INO80 PE=2 SV=2	PREDICTED: DNA helicase INO80-like isoform X1 [Nicotiana tomentosiformis]
TRINITY_DN31084_c0_g2	[B]	Chromatin structure and dynamics	Cellular Component: nucleosome (GO:0000786);; Molecular Function: DNA binding (GO:0003677);; Cellular Component: nucleus (GO:0005634);; Molecular Function: protein heterodimerization activity (GO:0046982);;	K11253|9.45883e-87|ppp:PHYPADRAFT_139355|HTR1504; histone H3; K11253 histone H3 (A)	[B]	Chromatin structure and dynamics	Core histone H2A/H2B/H3/H4	Histone H3.3 OS=Xenopus tropicalis GN=TGas113e22.1 PE=1 SV=3	histone 3 [Conocephalum conicum]
TRINITY_DN54167_c0_g5	--	--	--	--	--	--	--	Putative late blight resistance protein homolog R1A-6 OS=Solanum demissum GN=R1A-6 PE=3 SV=2	PREDICTED: putative late blight resistance protein homolog R1A-10 [Solanum tuberosum]
TRINITY_DN73793_c0_g6	--	--	--	--	--	--	--	--	PREDICTED: toll-like receptor 13 [Nicotiana sylvestris]
TRINITY_DN66515_c5_g1	[RTKL]	--	Molecular Function: protein serine/threonine kinase activity (GO:0004674);; Molecular Function: ATP binding (GO:0005524);; Cellular Component: cytosol (GO:0005829);; Biological Process: peptidyl-serine phosphorylation (GO:0018105);; Biological Process: intracellular signal transduction (GO:0035556);;	K08790|0|rcu:RCOM_1590280|serine/threonine-protein kinase, putative (EC:2.7.11.13); K08790 serine/threonine kinase 38 [EC:2.7.11.1] (A)	[R]	General function prediction only	Protein kinase domain;; Protein tyrosine kinase;; Protein kinase C terminal domain	Serine/threonine-protein kinase 38-like OS=Homo sapiens GN=STK38L PE=1 SV=3	PREDICTED: serine/threonine-protein kinase tricorner-like [Solanum pennellii]
TRINITY_DN52511_c0_g1	--	--	Molecular Function: nucleotide binding (GO:0000166);;	--	--	--	TIR domain	Disease resistance protein TAO1 OS=Arabidopsis thaliana GN=TAO1 PE=3 SV=1	PREDICTED: putative disease resistance protein At4g11170 [Malus domestica]
TRINITY_DN74229_c0_g24	--	--	--	--	--	--	Domain of unknown function (DUF3527)	--	unnamed protein product [Coffea canephora]
TRINITY_DN72786_c0_g8	--	--	--	K13110|1.09154e-13|vvi:100258185|microfibrillar-associated protein 1-like; K13110 microfibrillar-associated protein 1 (A)	[Z]	Cytoskeleton	--	--	predicted protein [Arabidopsis lyrata subsp. lyrata]
TRINITY_DN71959_c2_g1	[E]	Amino acid transport and metabolism	Molecular Function: 3-deoxy-7-phosphoheptulonate synthase activity (GO:0003849);; Biological Process: aromatic amino acid family biosynthetic process (GO:0009073);; Cellular Component: chloroplast thylakoid (GO:0009534);;	K01626|3.23425e-127|vvi:100233115|3-deoxy-D-arabino-heptulosonate 7-phosphate synthase 02; K01626 3-deoxy-7-phosphoheptulonate synthase [EC:2.5.1.54] (A)	--	--	Class-II DAHP synthetase family	Probable phospho-2-dehydro-3-deoxyheptonate aldolase, chloroplastic OS=Catharanthus roseus GN=DHS1 PE=2 SV=2	PREDICTED: phospho-2-dehydro-3-deoxyheptonate aldolase 2, chloroplastic-like [Eucalyptus grandis]
TRINITY_DN36604_c0_g1	--	--	Cellular Component: mitochondrion (GO:0005739);; Cellular Component: endoplasmic reticulum (GO:0005783);; Biological Process: glucose catabolic process (GO:0006007);; Biological Process: intracellular protein transport (GO:0006886);; Cellular Component: integral component of membrane (GO:0016021);;	--	--	--	--	--	hypothetical protein PHAVU_002G319800g [Phaseolus vulgaris]
TRINITY_DN69731_c0_g12	[O]	Posttranslational modification, protein turnover, chaperones	Molecular Function: glutathione transferase activity (GO:0004364);; Molecular Function: peroxidase activity (GO:0004601);; Cellular Component: cytoplasm (GO:0005737);; Biological Process: glutathione metabolic process (GO:0006749);; Biological Process: toxin catabolic process (GO:0009407);; Biological Process: auxin-activated signaling pathway (GO:0009734);;	K00799|8.97021e-79|vvi:100264557|probable glutathione S-transferase; K00799 glutathione S-transferase [EC:2.5.1.18] (A)	[O]	Posttranslational modification, protein turnover, chaperones	Glutathione S-transferase, C-terminal domain;; Glutathione S-transferase, C-terminal domain;; Glutathione S-transferase, N-terminal domain	Probable glutathione S-transferase parC OS=Nicotiana tabacum GN=PARC PE=2 SV=1	unnamed protein product [Vitis vinifera]
TRINITY_DN52879_c0_g7	--	--	--	--	--	--	GCK domain	--	PREDICTED: uncharacterized protein T28D9.1-like [Nicotiana tomentosiformis]
TRINITY_DN24683_c0_g2	[D]	Cell cycle control, cell division, chromosome partitioning	Molecular Function: GTPase activity (GO:0003924);; Molecular Function: GTP binding (GO:0005525);; Biological Process: metabolic process (GO:0008152);; Cellular Component: chloroplast (GO:0009507);;	K03531|9.53524e-84|vvi:100251032|cell division protein ftsZ homolog 2-1, chloroplastic-like; K03531 cell division protein FtsZ (A)	--	--	Tubulin/FtsZ family, GTPase domain	Cell division protein FtsZ homolog 2-2, chloroplastic OS=Arabidopsis thaliana GN=FTSZ2-2 PE=1 SV=1	PREDICTED: cell division protein FtsZ homolog 2-2, chloroplastic-like isoform X2 [Nicotiana tomentosiformis]
TRINITY_DN64601_c0_g1	--	--	--	K18735|2.26068e-172|vvi:100245949|protein SMG9; K18735 protein SMG9 (A)	[S]	Function unknown	--	Protein SMG9 OS=Xenopus tropicalis GN=smg9 PE=2 SV=1	PREDICTED: protein SMG9-like [Solanum tuberosum]
TRINITY_DN69443_c0_g6	[E]	Amino acid transport and metabolism	Molecular Function: ornithine decarboxylase activity (GO:0004586);; Biological Process: putrescine biosynthetic process from ornithine (GO:0033387);; Molecular Function: ornithine decarboxylase activator activity (GO:0042978);;	K01581|2.07424e-30|rcu:RCOM_1599600|arginine/diaminopimelate/ornithine decarboxylase, putative (EC:4.1.1.17); K01581 ornithine decarboxylase [EC:4.1.1.17] (A)	[E]	Amino acid transport and metabolism	Pyridoxal-dependent decarboxylase, C-terminal sheet domain	Ornithine decarboxylase OS=Solanum lycopersicum GN=ODC PE=2 SV=2	ornithine decarboxylase [Nicotiana tabacum]
TRINITY_DN65650_c3_g6	--	--	--	--	--	--	Auxin responsive protein	Auxin-responsive protein SAUR40 OS=Arabidopsis thaliana GN=SAUR40 PE=2 SV=1	PREDICTED: uncharacterized protein LOC105770385 [Gossypium raimondii]
TRINITY_DN70716_c6_g19	--	--	--	--	--	--	--	--	PREDICTED: uncharacterized protein LOC104210169 [Nicotiana sylvestris]
TRINITY_DN40741_c0_g4	[R]	General function prediction only	Biological Process: metabolic process (GO:0008152);; Molecular Function: zinc ion binding (GO:0008270);; Cellular Component: integral component of membrane (GO:0016021);; Molecular Function: protein-cysteine S-palmitoyltransferase activity (GO:0019706);; Biological Process: photoperiodism, flowering (GO:0048573);;	--	[R]	General function prediction only	--	Protein S-acyltransferase 8 OS=Arabidopsis thaliana GN=PAT08 PE=1 SV=2	PREDICTED: protein S-acyltransferase 8-like [Jatropha curcas]
TRINITY_DN73631_c0_g7	--	--	Molecular Function: iron ion binding (GO:0005506);; Cellular Component: integral component of membrane (GO:0016021);; Molecular Function: oxidoreductase activity, acting on paired donors, with incorporation or reduction of molecular oxygen, NAD(P)H as one donor, and incorporation of one atom of oxygen (GO:0016709);; Molecular Function: heme binding (GO:0020037);; Biological Process: indole glucos…	--	--	--	--	Licodione synthase OS=Glycyrrhiza echinata GN=CYP93B1 PE=1 SV=2	PREDICTED: isoflavone 2'-hydroxylase-like [Solanum tuberosum]
TRINITY_DN68852_c0_g1	[P]	Inorganic ion transport and metabolism	Biological Process: potassium ion transport (GO:0006813);; Molecular Function: cation transmembrane transporter activity (GO:0008324);; Cellular Component: integral component of membrane (GO:0016021);; Biological Process: cation transmembrane transport (GO:0098655);;	--	--	--	Castor and Pollux, part of voltage-gated ion channel	Ion channel CASTOR OS=Lotus japonicus GN=CASTOR PE=1 SV=1	Uncharacterized protein isoform 2 [Theobroma cacao]
TRINITY_DN73174_c2_g17	--	--	--	--	--	--	--	--	PREDICTED: uncharacterized protein LOC104120257 [Nicotiana tomentosiformis]
TRINITY_DN68497_c5_g1	--	--	--	--	[K]	Transcription	--	Transcription factor GTE10 OS=Arabidopsis thaliana GN=GTE10 PE=1 SV=2	PREDICTED: transcription factor GTE8 [Sesamum indicum]
TRINITY_DN67855_c0_g2	--	--	Biological Process: D-amino acid catabolic process (GO:0019478);; Molecular Function: D-aminoacyl-tRNA deacylase activity (GO:0051499);;	--	--	--	--	D-aminoacyl-tRNA deacylase OS=Arabidopsis thaliana GN=GEK1 PE=1 SV=2	PREDICTED: D-aminoacyl-tRNA deacylase-like isoform X2 [Nicotiana sylvestris]
TRINITY_DN45875_c0_g1	--	--	--	--	--	--	--	--	PREDICTED: uncharacterized protein LOC100245494 [Vitis vinifera]
TRINITY_DN65471_c0_g3	--	--	Cellular Component: Golgi apparatus (GO:0005794);; Cellular Component: plasma membrane (GO:0005886);; Biological Process: acetyl-CoA metabolic process (GO:0006084);; Molecular Function: sterol delta7 reductase activity (GO:0009918);; Biological Process: sterol biosynthetic process (GO:0016126);; Biological Process: brassinosteroid biosynthetic process (GO:0016132);; Molecular Function: oxidoreduc…	--	[IT]	--	--	7-dehydrocholesterol reductase OS=Arabidopsis thaliana GN=DWF5 PE=1 SV=1	PREDICTED: 7-dehydrocholesterol reductase-like [Malus domestica]
TRINITY_DN70355_c0_g11	--	--	--	--	--	--	--	--	PREDICTED: uncharacterized protein LOC104223121 isoform X1 [Nicotiana sylvestris]
TRINITY_DN68839_c2_g5	--	--	Molecular Function: mannosyl-oligosaccharide 1,2-alpha-mannosidase activity (GO:0004571);; Molecular Function: calcium ion binding (GO:0005509);; Cellular Component: endoplasmic reticulum (GO:0005783);; Biological Process: N-glycan processing (GO:0006491);; Biological Process: regulation of mitotic cell cycle (GO:0007346);; Cellular Component: integral component of membrane (GO:0016021);; Biologi…	K10084|0|vvi:100245051|probable alpha-mannosidase I MNS5; K10084 ER degradation enhancer, mannosidase alpha-like 1 (A)	[G]	Carbohydrate transport and metabolism	Glycosyl hydrolase family 47	Probable alpha-mannosidase I MNS5 OS=Arabidopsis thaliana GN=MNS5 PE=2 SV=1	PREDICTED: probable alpha-mannosidase I MNS5 isoform X1 [Nicotiana sylvestris]
TRINITY_DN68789_c1_g11	--	--	--	--	--	--	--	--	Calcium-binding EF-hand [Cynara cardunculus var. scolymus]
TRINITY_DN71933_c3_g16	--	--	Cellular Component: integral component of membrane (GO:0016021);;	--	[S]	Function unknown	--	--	PREDICTED: protein YIF1B-like isoform X1 [Nicotiana tomentosiformis]
TRINITY_DN1659_c0_g2	--	--	--	--	--	--	--	--	PREDICTED: uncharacterized protein LOC104106458 [Nicotiana tomentosiformis]
TRINITY_DN71135_c0_g6	[G]	Carbohydrate transport and metabolism	Molecular Function: beta-N-acetylhexosaminidase activity (GO:0004563);; Cellular Component: cytosol (GO:0005829);; Biological Process: carbohydrate metabolic process (GO:0005975);; Cellular Component: plant-type cell wall (GO:0009505);; Cellular Component: integral component of membrane (GO:0016021);;	--	[G]	Carbohydrate transport and metabolism	--	Beta-hexosaminidase 1 OS=Arabidopsis thaliana GN=HEXO1 PE=1 SV=1	PREDICTED: beta-hexosaminidase 1 [Erythranthe guttata]
TRINITY_DN73454_c0_g11	--	--	Biological Process: flower development (GO:0009908);;	--	--	--	--	--	PREDICTED: uncharacterized protein LOC103340759 [Prunus mume]
TRINITY_DN48424_c0_g1	--	--	--	--	--	--	--	--	PREDICTED: uncharacterized protein LOC104121649 [Nicotiana tomentosiformis]
TRINITY_DN71549_c0_g2	--	--	Molecular Function: kinase activity (GO:0016301);; Biological Process: phosphorylation (GO:0016310);; Molecular Function: 2-alkenal reductase [NAD(P)] activity (GO:0032440);; Biological Process: oxidation-reduction process (GO:0055114);;	--	[R]	General function prediction only	Leucine rich repeat;; Leucine Rich repeats (2 copies);; Leucine Rich Repeat	Probable LRR receptor-like serine/threonine-protein kinase IRK OS=Arabidopsis thaliana GN=IRK PE=1 SV=1	DNA-damage-repair/toleration protein DRT100 [Glycine soja]
TRINITY_DN60648_c0_g1	--	--	--	--	--	--	VQ motif	Calmodulin-binding protein 25 OS=Arabidopsis thaliana GN=CAMBP25 PE=1 SV=1	PREDICTED: uncharacterized protein LOC104089128 [Nicotiana tomentosiformis]
TRINITY_DN22612_c0_g6	--	--	Cellular Component: plasma membrane (GO:0005886);; Molecular Function: zinc ion binding (GO:0008270);; Cellular Component: integral component of membrane (GO:0016021);; Molecular Function: cellulose synthase (UDP-forming) activity (GO:0016760);; Biological Process: cellulose biosynthetic process (GO:0030244);; Biological Process: cell wall organization (GO:0071555);;	K10999|8.338e-54|vvi:100264552|probable cellulose synthase A catalytic subunit 9 [UDP-forming]-like; K10999 cellulose synthase A [EC:2.4.1.12] (A)	--	--	Cellulose synthase	Probable cellulose synthase A catalytic subunit 9 [UDP-forming] OS=Arabidopsis thaliana GN=CESA9 PE=2 SV=1	PREDICTED: cellulose synthase A catalytic subunit 2 [UDP-forming]-like isoform X2 [Glycine max]
TRINITY_DN24215_c0_g1	[J]	Translation, ribosomal structure and biogenesis	Molecular Function: translation initiation factor activity (GO:0003743);; Molecular Function: translation elongation factor activity (GO:0003746);; Biological Process: translational initiation (GO:0006413);; Biological Process: translational frameshifting (GO:0006452);; Biological Process: xylem development (GO:0010089);; Molecular Function: ribosome binding (GO:0043022);; Biological Process: pos…	K03263|1.95656e-56|osa:4343796|Os07g0597000; K03263 translation initiation factor 5A (A)	[J]	Translation, ribosomal structure and biogenesis	Eukaryotic elongation factor 5A hypusine, DNA-binding OB fold	Eukaryotic translation initiation factor 5A-1/2 OS=Solanum tuberosum GN=EIF5A1 PE=2 SV=1	eukaryotic translation initiation factor 5A-1/2 [Solanum tuberosum]
TRINITY_DN66583_c0_g3	--	--	Biological Process: metabolic process (GO:0008152);; Molecular Function: heparan-alpha-glucosaminide N-acetyltransferase activity (GO:0015019);; Cellular Component: integral component of membrane (GO:0016021);;	--	[S]	Function unknown	--	--	PREDICTED: heparan-alpha-glucosaminide N-acetyltransferase-like [Nicotiana sylvestris]
TRINITY_DN74318_c5_g19	--	--	--	--	--	--	--	--	putative transposase [Ipomoea tricolor]
TRINITY_DN34232_c0_g4	--	--	--	--	--	--	Protein of unknown function (DUF640)	Protein LIGHT-DEPENDENT SHORT HYPOCOTYLS 1 OS=Arabidopsis thaliana GN=LSH1 PE=1 SV=1	PREDICTED: protein LIGHT-DEPENDENT SHORT HYPOCOTYLS 1 [Prunus mume]
TRINITY_DN72176_c6_g23	--	--	Molecular Function: oxidoreductase activity (GO:0016491);; Biological Process: oxidation-reduction process (GO:0055114);;	--	--	--	--	--	PREDICTED: uncharacterized protein LOC102583905 isoform X2 [Solanum tuberosum]
TRINITY_DN68300_c2_g1	--	--	Biological Process: (1->3)-beta-D-glucan catabolic process (GO:0006076);; Cellular Component: cell surface (GO:0009986);; Molecular Function: glucan endo-1,3-beta-D-glucosidase activity (GO:0042973);; Molecular Function: glucan endo-1,3-beta-glucanase activity, C-3 substituted reducing group (GO:0052861);;	--	[G]	Carbohydrate transport and metabolism	Glycosyl hydrolase family 81	--	PREDICTED: putative endo-1,3(4)-beta-glucanase 2 [Solanum pennellii]
TRINITY_DN72994_c0_g11	--	--	--	--	--	--	Remorin, C-terminal region	--	unnamed protein product [Coffea canephora]
TRINITY_DN73741_c3_g1	--	--	Molecular Function: solute:proton antiporter activity (GO:0015299);; Cellular Component: integral component of membrane (GO:0016021);; Biological Process: hydrogen ion transmembrane transport (GO:1902600);;	--	[P]	Inorganic ion transport and metabolism	--	K(+) efflux antiporter 4 OS=Arabidopsis thaliana GN=KEA4 PE=2 SV=2	PREDICTED: K(+) efflux antiporter 4 isoform X4 [Jatropha curcas]
TRINITY_DN60711_c4_g10	[O]	Posttranslational modification, protein turnover, chaperones	Molecular Function: structural constituent of ribosome (GO:0003735);; Cellular Component: nucleus (GO:0005634);; Cellular Component: ribosome (GO:0005840);; Biological Process: translation (GO:0006412);;	--	[J]	Translation, ribosomal structure and biogenesis	Ubiquitin family;; Ubiquitin-2 like Rad60 SUMO-like	Ubiquitin-60S ribosomal protein L40 OS=Brassica rapa subsp. pekinensis PE=2 SV=2	unnamed protein product [Vitis vinifera]
TRINITY_DN73857_c12_g8	--	--	--	K13457|1.35384e-11|vvi:100250090|probable disease resistance protein RF45 (A)	[T]	Signal transduction mechanisms	NB-ARC domain	Putative late blight resistance protein homolog R1A-4 OS=Solanum demissum GN=R1A-4 PE=5 SV=2	NBS-LRR protein [Ipomoea batatas]
TRINITY_DN73644_c1_g7	--	--	Molecular Function: ubiquitin binding (GO:0043130);;	--	[S]	Function unknown	Ubiquitin-binding domain	Ubiquitin domain-containing protein 1 OS=Danio rerio GN=ubtd1 PE=2 SV=1	PREDICTED: ubiquitin domain-containing protein 1-like [Nicotiana tomentosiformis]
TRINITY_DN90475_c0_g1	--	--	Molecular Function: protein serine/threonine kinase activity (GO:0004674);; Molecular Function: ATP binding (GO:0005524);; Biological Process: protein phosphorylation (GO:0006468);; Cellular Component: integral component of membrane (GO:0016021);;	K04730|2.82277e-19|vvi:100246408|probable receptor-like protein kinase At1g67000 (A)	[T]	Signal transduction mechanisms	--	Glycerophosphodiester phosphodiesterase protein kinase domain-containing GDPDL2 OS=Arabidopsis thaliana GN=GDPDL2 PE=1 SV=1	Putative receptor-like protein kinase [Glycine soja]
TRINITY_DN61270_c0_g3	--	--	Molecular Function: nucleotide binding (GO:0000166);;	--	--	--	TIR domain;; NB-ARC domain;; TIR domain;; ATPase family associated with various cellular activities (AAA)	TMV resistance protein N OS=Nicotiana glutinosa GN=N PE=1 SV=1	PREDICTED: TMV resistance protein N-like isoform X2 [Nicotiana sylvestris]
TRINITY_DN62739_c1_g1	--	--	--	--	--	--	--	--	PREDICTED: protein AUXIN-REGULATED GENE INVOLVED IN ORGAN SIZE-like [Solanum pennellii]
TRINITY_DN50637_c0_g3	--	--	--	--	[S]	Function unknown	--	--	PREDICTED: protein YIF1B-like isoform X5 [Solanum lycopersicum]
TRINITY_DN74153_c0_g2	--	--	--	--	--	--	Phloem protein 2	F-box protein PP2-B1 OS=Arabidopsis thaliana GN=PP2B1 PE=1 SV=1	PREDICTED: F-box protein PP2-B15-like [Nicotiana tomentosiformis]
TRINITY_DN61712_c0_g4	--	--	Molecular Function: protein phosphatase inhibitor activity (GO:0004864);; Molecular Function: receptor activity (GO:0004872);; Cellular Component: nucleus (GO:0005634);; Cellular Component: cytoplasm (GO:0005737);; Biological Process: abscisic acid-activated signaling pathway (GO:0009738);; Molecular Function: abscisic acid binding (GO:0010427);; Biological Process: negative regulation of catalyt…	K14496|1.91783e-111|vvi:100251890|abscisic acid receptor PYL8; K14496 abscisic acid receptor PYR/PYL family (A)	--	--	Polyketide cyclase / dehydrase and lipid transport	Abscisic acid receptor PYL8 OS=Arabidopsis thaliana GN=PYL8 PE=1 SV=1	ABA insensitive germination protein 1 [Capsicum annuum]
TRINITY_DN59713_c0_g4	--	--	--	--	[Q]	Secondary metabolites biosynthesis, transport and catabolism	--	--	BnaC02g16120D [Brassica napus]
TRINITY_DN67854_c7_g1	--	--	--	--	--	--	Protein of unknown function (DUF620)	--	hypothetical protein CISIN_1g022693mg [Citrus sinensis]
TRINITY_DN29285_c0_g3	--	--	--	K11593|8.12176e-16|rcu:RCOM_0617610|eukaryotic translation initiation factor 2c, putative; K11593 eukaryotic translation initiation factor 2C (A)	[J]	Translation, ribosomal structure and biogenesis	--	Protein argonaute 4A OS=Oryza sativa subsp. japonica GN=AGO4A PE=2 SV=1	hypothetical protein PRUPE_ppa000990mg [Prunus persica]
TRINITY_DN40329_c0_g1	[J]	Translation, ribosomal structure and biogenesis	Molecular Function: structural constituent of ribosome (GO:0003735);; Cellular Component: mitochondrial large ribosomal subunit (GO:0005762);; Biological Process: translation (GO:0006412);;	K02884|6.07052e-71|rcu:RCOM_0868180|50S ribosomal protein L19, putative; K02884 large subunit ribosomal protein L19 (A)	[J]	Translation, ribosomal structure and biogenesis	Ribosomal protein L19	50S ribosomal protein L19, chloroplastic OS=Spinacia oleracea GN=RPL19 PE=1 SV=2	PREDICTED: 50S ribosomal protein L19-1, chloroplastic-like [Solanum tuberosum]
TRINITY_DN74145_c0_g14	--	--	--	--	--	--	--	--	PREDICTED: ETHYLENE INSENSITIVE 3-like 3 protein isoform X1 [Nicotiana tomentosiformis]
TRINITY_DN68956_c0_g6	[E]	Amino acid transport and metabolism	Molecular Function: asparagine synthase (glutamine-hydrolyzing) activity (GO:0004066);; Cellular Component: cytosol (GO:0005829);; Biological Process: asparagine biosynthetic process (GO:0006529);; Biological Process: glutamine metabolic process (GO:0006541);; Molecular Function: protein homodimerization activity (GO:0042803);;	--	--	--	Aluminium induced protein;; Glutamine amidotransferase domain;; Glutamine amidotransferase domain	Stem-specific protein TSJT1 OS=Nicotiana tabacum GN=TSJT1 PE=2 SV=1	PREDICTED: stem-specific protein TSJT1 [Nicotiana sylvestris]
TRINITY_DN32813_c0_g3	[R]	General function prediction only	Molecular Function: endoribonuclease activity, producing 5'-phosphomonoesters (GO:0016891);; Biological Process: tRNA 3'-trailer cleavage (GO:0042779);; Biological Process: RNA phosphodiester bond hydrolysis, endonucleolytic (GO:0090502);;	K00784|1.3313e-40|vvi:100254820|zinc phosphodiesterase ELAC protein 2; K00784 ribonuclease Z [EC:3.1.26.11] (A)	[R]	General function prediction only	--	Zinc phosphodiesterase ELAC protein 2 OS=Mus musculus GN=Elac2 PE=1 SV=1	PREDICTED: zinc phosphodiesterase ELAC protein 2-like [Sesamum indicum]
TRINITY_DN74380_c4_g6	[J]	Translation, ribosomal structure and biogenesis	Molecular Function: ATP binding (GO:0005524);; Cellular Component: mitochondrion (GO:0005739);; Biological Process: phosphatidylglycerol biosynthetic process (GO:0006655);; Cellular Component: chloroplast stroma (GO:0009570);; Cellular Component: glutamyl-tRNA(Gln) amidotransferase complex (GO:0030956);; Biological Process: mitochondrial translation (GO:0032543);; Molecular Function: glutaminyl-t…	K02433|1.91424e-46|rcu:RCOM_0540600|glutamyl-tRNA(gln) amidotransferase subunit A, putative (EC:3.5.1.4); K02433 aspartyl-tRNA(Asn)/glutamyl-tRNA(Gln) amidotransferase subunit A [EC:6.3.5.6 6.3.5.7] (A)	[J]	Translation, ribosomal structure and biogenesis	Amidase	Glutamyl-tRNA(Gln) amidotransferase subunit A, chloroplastic/mitochondrial OS=Arabidopsis thaliana GN=GATA PE=2 SV=1	PREDICTED: glutamyl-tRNA(Gln) amidotransferase subunit A, chloroplastic/mitochondrial-like, partial [Malus domestica]
TRINITY_DN65427_c0_g1	--	--	--	--	[T]	Signal transduction mechanisms	NB-ARC domain	Putative late blight resistance protein homolog R1A-6 OS=Solanum demissum GN=R1A-6 PE=3 SV=2	PREDICTED: putative late blight resistance protein homolog R1B-16 [Solanum tuberosum]
TRINITY_DN62651_c1_g2	--	--	--	K18810|9.68374e-124|rcu:RCOM_0070750|cyclin d, putative; K18810 cyclin D1/2/4, plant (A)	[D]	Cell cycle control, cell division, chromosome partitioning	Cyclin, N-terminal domain;; Cyclin, C-terminal domain	Cyclin-D4-1 OS=Arabidopsis thaliana GN=CYCD4-1 PE=1 SV=2	PREDICTED: cyclin-D4-1-like [Nicotiana sylvestris]
TRINITY_DN34820_c0_g3	[F]	Nucleotide transport and metabolism	Molecular Function: orotate phosphoribosyltransferase activity (GO:0004588);; Molecular Function: orotidine-5'-phosphate decarboxylase activity (GO:0004590);; Molecular Function: GTPase activator activity (GO:0005096);; Biological Process: 'de novo' pyrimidine nucleobase biosynthetic process (GO:0006207);; Biological Process: positive regulation of GTPase activity (GO:0043547);; Biological Proces…	K13421|3.68388e-52|zma:732794|IDP506, UMPS; LOC732794; K13421 uridine monophosphate synthetase [EC:2.4.2.10 4.1.1.23] (A)	[F]	Nucleotide transport and metabolism	Orotidine 5'-phosphate decarboxylase / HUMPS family	Uridine 5'-monophosphate synthase (Fragment) OS=Nicotiana tabacum GN=PYR5-6 PE=2 SV=1	PREDICTED: uridine 5'-monophosphate synthase [Sesamum indicum]
TRINITY_DN39684_c0_g3	[R]	General function prediction only	Molecular Function: iron ion binding (GO:0005506);; Molecular Function: desacetoxyvindoline 4-hydroxylase activity (GO:0050590);; Biological Process: oxidation-reduction process (GO:0055114);;	K06892|4.76107e-49|vvi:100257928|1-aminocyclopropane-1-carboxylate oxidase homolog 1 (A)	[QR]	--	2OG-Fe(II) oxygenase superfamily	1-aminocyclopropane-1-carboxylate oxidase homolog 1 OS=Arabidopsis thaliana GN=At1g06620 PE=2 SV=1	PREDICTED: 1-aminocyclopropane-1-carboxylate oxidase homolog 1-like [Jatropha curcas]
TRINITY_DN67725_c5_g3	--	--	--	--	--	--	F-box domain	F-box/FBD/LRR-repeat protein At1g13570 OS=Arabidopsis thaliana GN=At1g13570 PE=2 SV=1	PREDICTED: F-box/FBD/LRR-repeat protein At1g13570-like [Beta vulgaris subsp. vulgaris]
TRINITY_DN65101_c2_g5	--	--	Biological Process: protein peptidyl-prolyl isomerization (GO:0000413);; Molecular Function: peptidyl-prolyl cis-trans isomerase activity (GO:0003755);; Molecular Function: FK506 binding (GO:0005528);; Cellular Component: endoplasmic reticulum membrane (GO:0005789);; Biological Process: chaperone-mediated protein folding (GO:0061077);;	K01802|4.64074e-24|sbi:SORBI_09g022450|SORBIDRAFT_09g022450, Sb09g022450; hypothetical protein; K01802 peptidylprolyl isomerase [EC:5.2.1.8] (A)	[O]	Posttranslational modification, protein turnover, chaperones	--	Peptidyl-prolyl cis-trans isomerase FKBP20-1 OS=Arabidopsis thaliana GN=FKBP20-1 PE=1 SV=1	hypothetical protein BRADI_2g23380 [Brachypodium distachyon]
TRINITY_DN74456_c6_g38	--	--	Molecular Function: nucleotide binding (GO:0000166);;	--	--	--	--	--	hypothetical protein PHAVU_009G237600g [Phaseolus vulgaris]
TRINITY_DN73011_c3_g3	[G]	Carbohydrate transport and metabolism	Molecular Function: alpha,alpha-trehalase activity (GO:0004555);; Biological Process: trehalose catabolic process (GO:0005993);;	--	[G]	Carbohydrate transport and metabolism	Trehalase	Trehalase OS=Arabidopsis thaliana GN=TRE1 PE=2 SV=1	PREDICTED: probable trehalase [Nicotiana tomentosiformis]
TRINITY_DN37309_c0_g3	--	--	--	--	--	--	--	--	PREDICTED: U-box domain-containing protein 43-like [Erythranthe guttata]
TRINITY_DN67053_c2_g11	--	--	--	--	--	--	F-box domain	--	hypothetical protein SOVF_157780 [Spinacia oleracea]
TRINITY_DN72082_c3_g11	--	--	Cellular Component: vacuolar membrane (GO:0005774);; Cellular Component: plasmodesma (GO:0009506);; Cellular Component: chloroplast (GO:0009507);; Molecular Function: protein histidine kinase binding (GO:0043424);;	--	[C]	Energy production and conversion	--	Hypersensitive-induced response protein 2 OS=Arabidopsis thaliana GN=HIR2 PE=1 SV=1	PREDICTED: hypersensitive-induced response protein 2 [Solanum tuberosum]
TRINITY_DN66486_c2_g1	--	--	--	K09480|1.49708e-06|vvi:100259167|digalactosyldiacylglycerol synthase 1, chloroplastic; K09480 digalactosyldiacylglycerol synthase [EC:2.4.1.241] (A)	--	--	--	--	PREDICTED: digalactosyldiacylglycerol synthase 1, chloroplastic [Erythranthe guttata]
TRINITY_DN73426_c0_g12	--	--	Cellular Component: nuclear telomere cap complex (GO:0000783);; Molecular Function: double-stranded telomeric DNA binding (GO:0003691);; Molecular Function: ATP binding (GO:0005524);; Cellular Component: proteasome regulatory particle, base subcomplex (GO:0008540);; Molecular Function: TBP-class protein binding (GO:0017025);; Biological Process: ER-associated ubiquitin-dependent protein catabolic…	--	--	--	--	Telomere repeat-binding protein 4 OS=Arabidopsis thaliana GN=TRP4 PE=1 SV=1	Chain A, Solution Structure Of Dna Binding Domain Of Ngtrf1
TRINITY_DN72962_c5_g31	--	--	Biological Process: embryo sac egg cell differentiation (GO:0009560);;	--	[T]	Signal transduction mechanisms	--	--	hypothetical protein PRUPE_ppa017906mg, partial [Prunus persica]
TRINITY_DN71481_c0_g12	--	--	Molecular Function: translation initiation factor activity (GO:0003743);; Biological Process: translational initiation (GO:0006413);;	--	--	--	Plant specific eukaryotic initiation factor 4B	Eukaryotic translation initiation factor 4B1 OS=Arabidopsis thaliana GN=EIF4B1 PE=1 SV=1	PREDICTED: eukaryotic translation initiation factor 4B1 [Solanum pennellii]
TRINITY_DN60784_c0_g9	[T]	Signal transduction mechanisms	Biological Process: phosphorelay signal transduction system (GO:0000160);; Cellular Component: intracellular (GO:0005622);;	K14492|1.28751e-43|vvi:100242967|two-component response regulator ARR9; K14492 two-component response regulator ARR-A family (A)	[K]	Transcription	Response regulator receiver domain	Two-component response regulator ORR4 OS=Oryza sativa subsp. japonica GN=RR4 PE=2 SV=1	PREDICTED: two-component response regulator ORR10-like [Solanum tuberosum]
TRINITY_DN72916_c3_g19	[G]	Carbohydrate transport and metabolism	Cellular Component: phosphopyruvate hydratase complex (GO:0000015);; Molecular Function: magnesium ion binding (GO:0000287);; Molecular Function: phosphopyruvate hydratase activity (GO:0004634);; Biological Process: glycolytic process (GO:0006096);; Cellular Component: chloroplast stroma (GO:0009570);; Biological Process: trichome morphogenesis (GO:0010090);;	K01689|6.86954e-38|osa:4346906|Os09g0375000; K01689 enolase [EC:4.2.1.11] (A)	[G]	Carbohydrate transport and metabolism	Enolase, C-terminal TIM barrel domain	Enolase 1, chloroplastic OS=Arabidopsis thaliana GN=ENO1 PE=1 SV=1	enolase, partial [Micromeria varia]
TRINITY_DN26056_c0_g1	--	--	--	--	[R]	General function prediction only	--	Zinc finger CCCH domain-containing protein 37 OS=Arabidopsis thaliana GN=HUA1 PE=1 SV=1	hypothetical protein VITISV_004748 [Vitis vinifera]
TRINITY_DN68653_c1_g1	--	--	Molecular Function: DNA-directed RNA polymerase activity (GO:0003899);; Cellular Component: endoplasmic reticulum (GO:0005783);; Biological Process: protein folding (GO:0006457);; Biological Process: ER-nucleus signaling pathway (GO:0006984);; Biological Process: response to heat (GO:0009408);; Biological Process: response to high light intensity (GO:0009644);; Biological Process: RNA biosyntheti…	--	--	--	--	--	PREDICTED: uncharacterized protein LOC104228471 [Nicotiana sylvestris]
TRINITY_DN49809_c2_g1	--	--	Cellular Component: nucleus (GO:0005634);; Cellular Component: cytoplasm (GO:0005737);; Biological Process: cellular protein modification process (GO:0006464);; Biological Process: ubiquitin-dependent protein catabolic process (GO:0006511);;	--	[OR]	--	Ubiquitin family;; Ubiquitin-2 like Rad60 SUMO-like;; Ubiquitin-like domain;; Ubiquitin-2 like Rad60 SUMO-like;; DUF2407 ubiquitin-like domain	Polyubiquitin 11 OS=Arabidopsis thaliana GN=UBQ11 PE=1 SV=1	ubiquitin 11 [Arabidopsis thaliana]
TRINITY_DN72909_c3_g7	--	--	Molecular Function: endopeptidase activity (GO:0004175);; Cellular Component: nucleus (GO:0005634);; Cellular Component: proteasome regulatory particle, base subcomplex (GO:0008540);; Cellular Component: integral component of membrane (GO:0016021);; Molecular Function: enzyme regulator activity (GO:0030234);; Cellular Component: proteasome storage granule (GO:0034515);; Biological Process: regula…	K03032|2.19433e-31|vvi:100260616|26S proteasome non-ATPase regulatory subunit 1 homolog A; K03032 26S proteasome regulatory subunit N2 (A)	[O]	Posttranslational modification, protein turnover, chaperones	--	26S proteasome non-ATPase regulatory subunit 1 homolog B OS=Arabidopsis thaliana GN=RPN2B PE=1 SV=1	putative 26S proteasome subunit RPN2a [Capsicum chinense]
TRINITY_DN74109_c4_g36	--	--	Cellular Component: integral component of membrane (GO:0016021);;	--	[OR]	--	--	--	24 kDa vacuolar protein VP24 [Ipomoea batatas]
TRINITY_DN64130_c0_g4	--	--	--	--	--	--	--	--	PREDICTED: uncharacterized protein LOC101294593 [Fragaria vesca subsp. vesca]
TRINITY_DN36410_c0_g1	--	--	--	--	--	--	--	--	ubiquitin family protein [Populus trichocarpa]
TRINITY_DN57873_c1_g1	--	--	Cellular Component: chloroplast thylakoid membrane (GO:0009535);;	--	--	--	--	--	PREDICTED: uncharacterized protein LOC105166140 isoform X2 [Sesamum indicum]
TRINITY_DN74304_c2_g1	--	--	--	--	[T]	Signal transduction mechanisms	NB-ARC domain	Putative late blight resistance protein homolog R1B-12 OS=Solanum demissum GN=R1B-12 PE=3 SV=2	PREDICTED: putative late blight resistance protein homolog R1B-12 [Nicotiana tomentosiformis]
TRINITY_DN73776_c0_g1	--	--	Molecular Function: catalytic activity (GO:0003824);; Molecular Function: organic cyclic compound binding (GO:0097159);; Molecular Function: heterocyclic compound binding (GO:1901363);;	--	[R]	General function prediction only	--	--	endonuclease/exonuclease/phosphatase family protein [Medicago truncatula]
TRINITY_DN35917_c0_g1	--	--	Molecular Function: DNA binding (GO:0003677);; Cellular Component: nucleus (GO:0005634);; Biological Process: regulation of transcription, DNA-templated (GO:0006355);;	--	[K]	Transcription	Associated with HOX	BEL1-like homeodomain protein 1 OS=Arabidopsis thaliana GN=BLH1 PE=1 SV=1	unnamed protein product [Coffea canephora]
TRINITY_DN63228_c0_g12	--	--	Cellular Component: membrane (GO:0016020);;	--	--	--	--	--	PREDICTED: uncharacterized protein LOC107005085 [Solanum pennellii]
TRINITY_DN73253_c0_g3	[G]	Carbohydrate transport and metabolism	Biological Process: carbohydrate metabolic process (GO:0005975);; Molecular Function: beta-glucosidase activity (GO:0008422);; Cellular Component: integral component of membrane (GO:0016021);;	--	[G]	Carbohydrate transport and metabolism	Glycosyl hydrolase family 1	Beta-glucosidase 26 OS=Oryza sativa subsp. japonica GN=BGLU26 PE=1 SV=1	unknown [Medicago truncatula]
TRINITY_DN70773_c0_g2	--	--	--	--	--	--	F-box associated domain;; F-box associated	F-box protein CPR30 OS=Arabidopsis thaliana GN=CPR30 PE=1 SV=2	PREDICTED: F-box protein At3g07870-like [Sesamum indicum]
TRINITY_DN73664_c3_g10	--	--	Cellular Component: vacuole (GO:0005773);;	--	--	--	--	--	hypothetical protein VITISV_009732 [Vitis vinifera]
TRINITY_DN64667_c0_g1	--	--	--	K09391|8.04651e-126|vvi:100266295|E2F transcription factor-like E2FF; K09391 transcription factor E2F7/8 (A)	[K]	Transcription	E2F/DP family winged-helix DNA-binding domain;; NADH-ubiquinone reductase complex 1 MLRQ subunit	E2F transcription factor-like E2FF OS=Arabidopsis thaliana GN=E2FF PE=2 SV=1	PREDICTED: E2F transcription factor-like E2FF isoform X1 [Nicotiana sylvestris]
TRINITY_DN14478_c0_g2	--	--	--	--	--	--	--	Protein SIEVE ELEMENT OCCLUSION A OS=Arabidopsis thaliana GN=SEOA PE=1 SV=1	PREDICTED: uncharacterized protein LOC104114193 [Nicotiana tomentosiformis]
TRINITY_DN72899_c2_g1	--	--	Molecular Function: binding (GO:0005488);;	--	--	--	gag-polypeptide of LTR copia-type;; Transcriptional Coactivator p15 (PC4);; DEK C terminal domain	RNA polymerase II transcriptional coactivator KELP OS=Arabidopsis thaliana GN=KELP PE=1 SV=1	PREDICTED: uncharacterized protein LOC104210598 [Nicotiana sylvestris]
TRINITY_DN26774_c0_g2	[J]	Translation, ribosomal structure and biogenesis	Molecular Function: structural constituent of ribosome (GO:0003735);; Molecular Function: rRNA binding (GO:0019843);; Cellular Component: cytosolic small ribosomal subunit (GO:0022627);; Biological Process: positive regulation of translational fidelity (GO:0045903);;	--	[J]	Translation, ribosomal structure and biogenesis	S4 domain	40S ribosomal protein S9-2 OS=Arabidopsis thaliana GN=RPS9C PE=1 SV=1	PREDICTED: 40S ribosomal protein S9-2 [Sesamum indicum]
TRINITY_DN70605_c3_g14	--	--	Cellular Component: extracellular region (GO:0005576);; Biological Process: metabolic process (GO:0008152);; Molecular Function: carboxylic ester hydrolase activity (GO:0052689);;	--	--	--	--	GDSL esterase/lipase At5g03610 OS=Arabidopsis thaliana GN=At5g03610 PE=2 SV=1	PREDICTED: GDSL esterase/lipase At5g03610-like [Brassica napus]
TRINITY_DN71241_c0_g14	--	--	Cellular Component: mitochondrion (GO:0005739);;	K18192|1.55593e-51|vvi:100249926|mitochondrial ATPase complex subunit ATP10; K18192 mitochondrial ATPase complex subunit ATP10 (A)	[O]	Posttranslational modification, protein turnover, chaperones	ATP10 protein	--	PREDICTED: uncharacterized protein LOC104230097 [Nicotiana sylvestris]
TRINITY_DN47702_c0_g2	--	--	--	--	--	--	--	--	hypothetical protein PHAVU_003G031100g [Phaseolus vulgaris]
TRINITY_DN47553_c0_g1	--	--	Cellular Component: integral component of membrane (GO:0016021);;	--	--	--	--	Tetraspanin-3 OS=Arabidopsis thaliana GN=TET3 PE=2 SV=1	tetraspanin-like protein [Solanum demissum]
TRINITY_DN65475_c2_g3	[I]	Lipid transport and metabolism	Molecular Function: farnesyl-diphosphate farnesyltransferase activity (GO:0004310);; Cellular Component: endoplasmic reticulum membrane (GO:0005789);; Biological Process: isoprenoid biosynthetic process (GO:0008299);; Cellular Component: integral component of membrane (GO:0016021);; Molecular Function: oxidoreductase activity (GO:0016491);; Molecular Function: squalene synthase activity (GO:00519…	K00801|0|rcu:RCOM_1450010|farnesyl-diphosphate farnesyltransferase, putative (EC:2.5.1.21); K00801 farnesyl-diphosphate farnesyltransferase [EC:2.5.1.21] (A)	[I]	Lipid transport and metabolism	Squalene/phytoene synthase	Squalene synthase OS=Nicotiana benthamiana PE=2 SV=1	squalene synthase [Nicotiana tabacum]
TRINITY_DN33391_c0_g2	[GO]	--	Molecular Function: ATP binding (GO:0005524);; Biological Process: metabolic process (GO:0008152);; Cellular Component: integral component of membrane (GO:0016021);; Molecular Function: hydrolase activity (GO:0016787);;	--	[F]	Nucleotide transport and metabolism	GDA1/CD39 (nucleoside phosphatase) family	Apyrase OS=Solanum tuberosum GN=RROP1 PE=1 SV=2	PREDICTED: apyrase-like [Nicotiana sylvestris]
TRINITY_DN67374_c2_g16	--	--	--	K03015|1.8752e-13|zma:100283223|DNA-directed RNA polymerase II 19 kDa polypeptide; K03015 DNA-directed RNA polymerase II subunit RPB7 (A)	[K]	Transcription	--	DNA-directed RNA polymerase II subunit 7 OS=Arabidopsis thaliana GN=NRPB7 PE=1 SV=1	DNA-directed RNA polymerase II 19 kDa polypeptide [Zea mays]
TRINITY_DN72793_c2_g2	--	--	--	K12616|0|vvi:100259985|enhancer of mRNA-decapping protein 4; K12616 enhancer of mRNA-decapping protein 4 (A)	[R]	General function prediction only	WD40 region of Ge1, enhancer of mRNA-decapping protein;; WD domain, G-beta repeat	Enhancer of mRNA-decapping protein 4 OS=Arabidopsis thaliana GN=VCS PE=1 SV=1	PREDICTED: enhancer of mRNA-decapping protein 4-like [Nicotiana tomentosiformis]
TRINITY_DN31454_c0_g1	--	--	Molecular Function: motor activity (GO:0003774);; Molecular Function: ATP binding (GO:0005524);; Biological Process: metabolic process (GO:0008152);; Cellular Component: myosin complex (GO:0016459);;	K10357|3.01104e-07|vvi:100259730|myosin-6-like; K10357 myosin V (A)	--	--	--	--	PREDICTED: myosin-7-like isoform X1 [Nicotiana sylvestris]
TRINITY_DN49640_c0_g1	[O]	Posttranslational modification, protein turnover, chaperones	Cellular Component: proteasome complex (GO:0000502);; Biological Process: DNA endoreduplication (GO:0042023);; Biological Process: proteasome-mediated ubiquitin-dependent protein catabolic process (GO:0043161);; Biological Process: proteasome assembly (GO:0043248);; Biological Process: regulation of unidimensional cell growth (GO:0051510);; Biological Process: response to misfolded protein (GO:00…	K06693|1.03108e-83|vvi:100258659|26S proteasome non-ATPase regulatory subunit 9; K06693 26S proteasome non-ATPase regulatory subunit 9 (A)	[O]	Posttranslational modification, protein turnover, chaperones	PDZ domain	26S proteasome non-ATPase regulatory subunit 9 OS=Rattus norvegicus GN=Psmd9 PE=1 SV=1	PREDICTED: 26S proteasome non-ATPase regulatory subunit 9 {ECO:0000250|UniProtKB:O00233} [Nicotiana tomentosiformis]
TRINITY_DN71088_c2_g1	--	--	Molecular Function: nucleic acid binding (GO:0003676);; Molecular Function: RNA-DNA hybrid ribonuclease activity (GO:0004523);; Molecular Function: zinc ion binding (GO:0008270);; Biological Process: RNA phosphodiester bond hydrolysis, endonucleolytic (GO:0090502);;	--	[R]	General function prediction only	Reverse transcriptase-like;; zinc-binding in reverse transcriptase	Putative ribonuclease H protein At1g65750 OS=Arabidopsis thaliana GN=At1g65750 PE=3 SV=1	unnamed protein product [Ipomoea batatas]
TRINITY_DN3787_c0_g1	[R]	General function prediction only	Cellular Component: Golgi membrane (GO:0000139);; Molecular Function: GTPase activity (GO:0003924);; Molecular Function: GTP binding (GO:0005525);; Cellular Component: endoplasmic reticulum membrane (GO:0005789);; Biological Process: intracellular protein transport (GO:0006886);; Biological Process: ER to Golgi vesicle-mediated transport (GO:0006888);; Biological Process: nucleocytoplasmic transp…	K07874|2.55445e-39|rcu:RCOM_0192270|protein with unknown function (EC:3.1.4.12); K07874 Ras-related protein Rab-1A (A)	[TU]	--	Ras family;; Ras of Complex, Roc, domain of DAPkinase	Ras-related protein RIC1 OS=Oryza sativa subsp. japonica GN=RIC1 PE=2 SV=2	hypothetical protein MIMGU_mgv1a012444mg [Erythranthe guttata]
TRINITY_DN73218_c0_g19	--	--	Molecular Function: GTPase activity (GO:0003924);; Molecular Function: GTP binding (GO:0005525);; Biological Process: metabolic process (GO:0008152);;	--	[UR]	--	--	Dynamin-related protein 4C OS=Arabidopsis thaliana GN=DRP4C PE=2 SV=1	PREDICTED: dynamin-related protein 4C [Solanum lycopersicum]
TRINITY_DN72429_c0_g6	[R]	General function prediction only	Biological Process: metabolic process (GO:0008152);; Molecular Function: hydrolase activity (GO:0016787);;	K14664|5.5472e-21|vvi:100251400|IAA-amino acid hydrolase ILR1-like 4; K14664 IAA-amino acid hydrolase [EC:3.5.1.-] (A)	--	--	Peptidase family M20/M25/M40	IAA-amino acid hydrolase ILR1-like 4 OS=Arabidopsis thaliana GN=ILL4 PE=1 SV=2	unnamed protein product [Coffea canephora]
TRINITY_DN71560_c1_g5	--	--	Molecular Function: N-acetylglucosaminyldiphosphodolichol N-acetylglucosaminyltransferase activity (GO:0004577);; Biological Process: metabolic process (GO:0008152);; Cellular Component: integral component of membrane (GO:0016021);;	K07441|1.63024e-64|vvi:100262464|UDP-N-acetylglucosamine transferase subunit ALG14; K07441 beta-1,4-N-acetylglucosaminyltransferase [EC:2.4.1.141] (A)	[R]	General function prediction only	Oligosaccharide biosynthesis protein Alg14 like	UDP-N-acetylglucosamine transferase subunit ALG14 OS=Candida albicans (strain SC5314 / ATCC MYA-2876) GN=ALG14 PE=3 SV=1	PREDICTED: uncharacterized protein LOC102577504 isoform X1 [Solanum tuberosum]
TRINITY_DN64025_c1_g2	--	--	Biological Process: transition metal ion transport (GO:0000041);; Molecular Function: DNA binding (GO:0003677);; Biological Process: toxin catabolic process (GO:0009407);; Biological Process: regulation of anion channel activity (GO:0010359);; Biological Process: response to cyclopentenone (GO:0010583);;	--	--	--	Domain of unknown function (DUF296)	AT-hook motif nuclear-localized protein 21 OS=Arabidopsis thaliana GN=AHL21 PE=2 SV=1	PREDICTED: AT-hook motif nuclear-localized protein 23-like isoform X3 [Jatropha curcas]
TRINITY_DN61332_c0_g3	--	--	--	--	--	--	--	Uncharacterized protein At4g08330, chloroplastic OS=Arabidopsis thaliana GN=At4g08330 PE=1 SV=1	PREDICTED: uncharacterized protein At4g08330, chloroplastic-like isoform X2 [Nicotiana tomentosiformis]
TRINITY_DN70596_c8_g35	--	--	--	K10355|1.21078e-41|rcu:RCOM_1206850|actin, putative; K10355 actin, other eukaryote (A)	[Z]	Cytoskeleton	Actin	Actin (Fragment) OS=Pinus contorta PE=3 SV=1	actin [Ipomoea nil]
TRINITY_DN72143_c3_g21	--	--	Molecular Function: protein serine/threonine kinase activity (GO:0004674);; Molecular Function: ATP binding (GO:0005524);; Cellular Component: cytoplasm (GO:0005737);; Biological Process: protein phosphorylation (GO:0006468);; Biological Process: intracellular signal transduction (GO:0035556);;	K14498|2.4279e-26|rcu:RCOM_0321490|Serine/threonine-protein kinase ASK1, putative (EC:2.7.11.1); K14498 serine/threonine-protein kinase SRK2 [EC:2.7.11.1] (A)	[T]	Signal transduction mechanisms	Protein kinase domain	Serine/threonine-protein kinase SAPK6 OS=Oryza sativa subsp. japonica GN=SAPK6 PE=2 SV=1	serine/threonine-protein kinase [Fagus sylvatica]
TRINITY_DN55340_c0_g1	[J]	Translation, ribosomal structure and biogenesis	Molecular Function: RNA binding (GO:0003723);; Molecular Function: structural constituent of ribosome (GO:0003735);; Biological Process: translation (GO:0006412);; Cellular Component: cytosolic large ribosomal subunit (GO:0022625);;	--	[J]	Translation, ribosomal structure and biogenesis	Ribosomal protein L7Ae/L30e/S12e/Gadd45 family	60S ribosomal protein L30 OS=Lupinus luteus GN=RPL30 PE=3 SV=1	60S ribosomal protein L30 [Morus notabilis]
TRINITY_DN70801_c2_g16	--	--	Biological Process: polysaccharide biosynthetic process (GO:0000271);; Biological Process: polysaccharide catabolic process (GO:0000272);; Molecular Function: calmodulin binding (GO:0005516);; Cellular Component: vacuolar membrane (GO:0005774);; Cellular Component: plasma membrane (GO:0005886);; Biological Process: starch metabolic process (GO:0005982);; Biological Process: acetyl-CoA metabolic p…	K09828|2.40697e-15|rcu:RCOM_1386000|Cell elongation protein diminuto, putative; K09828 delta24-sterol reductase [EC:1.3.1.72] (A)	[R]	General function prediction only	--	Delta(24)-sterol reductase OS=Pisum sativum GN=DIM PE=1 SV=1	PREDICTED: delta(24)-sterol reductase [Beta vulgaris subsp. vulgaris]
TRINITY_DN57268_c0_g3	[B]	Chromatin structure and dynamics	Cellular Component: nucleosome (GO:0000786);; Cellular Component: nuclear chromatin (GO:0000790);; Molecular Function: DNA binding (GO:0003677);; Biological Process: chromatin silencing (GO:0006342);; Molecular Function: protein heterodimerization activity (GO:0046982);;	K11251|2.37576e-19|zma:100501869|uncharacterized LOC100501869; K11251 histone H2A (A)	[B]	Chromatin structure and dynamics	--	Histone H2A.1 OS=Solanum lycopersicum PE=2 SV=1	PREDICTED: histone H2A.1 [Nicotiana tomentosiformis]
TRINITY_DN63875_c1_g1	--	--	--	--	[O]	Posttranslational modification, protein turnover, chaperones	Clp amino terminal domain, pathogenicity island component	Chaperone protein ClpB1 OS=Arabidopsis thaliana GN=CLPB1 PE=1 SV=2	hypothetical protein CICLE_v10011051mg [Citrus clementina]
TRINITY_DN55625_c0_g6	--	--	Cellular Component: integral component of membrane (GO:0016021);;	K08288|9.45407e-60|vvi:100264427|glucosidase 2 subunit beta; K08288 protein kinase C substrate 80K-H (A)	[T]	Signal transduction mechanisms	Glucosidase II beta subunit-like	Glucosidase 2 subunit beta OS=Arabidopsis thaliana GN=PSL4 PE=2 SV=1	PREDICTED: glucosidase 2 subunit beta-like isoform X1 [Nicotiana tomentosiformis]
TRINITY_DN37261_c0_g1	--	--	--	--	--	--	zinc-finger of the FCS-type, C2-C2	--	PREDICTED: uncharacterized protein LOC104092991 [Nicotiana tomentosiformis]
TRINITY_DN65229_c2_g1	--	--	--	--	--	--	--	Mediator of RNA polymerase II transcription subunit 8 OS=Arabidopsis thaliana GN=MED8 PE=1 SV=1	PREDICTED: mediator of RNA polymerase II transcription subunit 8 isoform X5 [Nicotiana sylvestris]
TRINITY_DN62950_c1_g5	--	--	--	--	--	--	--	--	PREDICTED: protein unc-50 homolog isoform X2 [Tarenaya hassleriana]
TRINITY_DN70048_c1_g8	--	--	--	--	[K]	Transcription	Myb/SANT-like DNA-binding domain;; Myb-like DNA-binding domain;; Alcohol dehydrogenase transcription factor Myb/SANT-like	Trihelix transcription factor GT-2 OS=Arabidopsis thaliana GN=GT-2 PE=2 SV=1	hypothetical protein M569_06795, partial [Genlisea aurea]
TRINITY_DN67608_c2_g7	--	--	Molecular Function: damaged DNA binding (GO:0003684);; Molecular Function: helicase activity (GO:0004386);; Molecular Function: ATP binding (GO:0005524);; Biological Process: DNA repair (GO:0006281);; Molecular Function: DNA-dependent ATPase activity (GO:0008094);;	--	--	--	--	--	PREDICTED: uncharacterized protein LOC105157702 isoform X3 [Sesamum indicum]
TRINITY_DN33807_c0_g3	--	--	Molecular Function: protein disulfide isomerase activity (GO:0003756);; Cellular Component: endoplasmic reticulum (GO:0005783);; Biological Process: protein folding (GO:0006457);; Biological Process: response to stress (GO:0006950);; Biological Process: response to water (GO:0009415);; Cellular Component: integral component of membrane (GO:0016021);; Molecular Function: oxidoreductase activity, a…	K10950|9.33415e-09|vvi:100261669|endoplasmic reticulum oxidoreductin-1-like; K10950 ERO1-like protein alpha [EC:1.8.4.-] (A)	[OU]	--	Endoplasmic Reticulum Oxidoreductin 1 (ERO1)	Endoplasmic reticulum oxidoreductin-2 OS=Arabidopsis thaliana GN=AERO2 PE=1 SV=1	PREDICTED: endoplasmic reticulum oxidoreductin-1-like [Musa acuminata subsp. malaccensis]
TRINITY_DN74356_c6_g14	--	--	Molecular Function: protein serine/threonine kinase activity (GO:0004674);; Molecular Function: ATP binding (GO:0005524);; Biological Process: protein phosphorylation (GO:0006468);; Cellular Component: integral component of membrane (GO:0016021);;	--	--	--	--	Probable LRR receptor-like serine/threonine-protein kinase At5g65240 OS=Arabidopsis thaliana GN=At5g65240 PE=2 SV=1	PREDICTED: probable LRR receptor-like serine/threonine-protein kinase At5g10290 [Sesamum indicum]
TRINITY_DN69129_c0_g1	--	--	Cellular Component: cytosol (GO:0005829);; Biological Process: intracellular protein transport (GO:0006886);; Biological Process: retrograde vesicle-mediated transport, Golgi to ER (GO:0006890);; Biological Process: Golgi organization (GO:0007030);; Biological Process: embryo development ending in seed dormancy (GO:0009793);; Biological Process: meristem structural organization (GO:0009933);; Bio…	--	[S]	Function unknown	Golgi complex component 7 (COG7)	Conserved oligomeric Golgi complex subunit 7 OS=Mus musculus GN=Cog7 PE=1 SV=1	PREDICTED: conserved oligomeric Golgi complex subunit 7 [Solanum tuberosum]
TRINITY_DN28004_c0_g1	--	--	--	--	[O]	Posttranslational modification, protein turnover, chaperones	--	Cyprosin (Fragment) OS=Cynara cardunculus GN=CYPRO1 PE=1 SV=2	Aspartic proteinase [Gossypium arboreum]
TRINITY_DN73642_c3_g5	[V]	Defense mechanisms	Molecular Function: ATP binding (GO:0005524);; Biological Process: drug transmembrane transport (GO:0006855);; Biological Process: cell adhesion (GO:0007155);; Biological Process: metabolic process (GO:0008152);; Biological Process: regulation of cell size (GO:0008361);; Molecular Function: xenobiotic-transporting ATPase activity (GO:0008559);; Cellular Component: plasmodesma (GO:0009506);; Biolo…	K05658|2.84266e-68|vvi:100262262|ABC transporter B family member 1; K05658 ATP-binding cassette, subfamily B (MDR/TAP), member 1 [EC:3.6.3.44] (A)	[Q]	Secondary metabolites biosynthesis, transport and catabolism	ABC transporter	ABC transporter B family member 1 OS=Arabidopsis thaliana GN=ABCB1 PE=1 SV=1	PREDICTED: ABC transporter B family member 1 [Solanum pennellii]
TRINITY_DN69816_c0_g1	[O]	Posttranslational modification, protein turnover, chaperones	Molecular Function: threonine-type endopeptidase activity (GO:0004298);; Cellular Component: nucleus (GO:0005634);; Cellular Component: cytoplasm (GO:0005737);; Biological Process: ubiquitin-dependent protein catabolic process (GO:0006511);; Cellular Component: integral component of membrane (GO:0016021);; Cellular Component: proteasome core complex, alpha-subunit complex (GO:0019773);;	K02730|1.26118e-36|rcu:RCOM_0391800|proteasome subunit alpha type, putative (EC:3.4.25.1); K02730 20S proteasome subunit alpha 1 [EC:3.4.25.1] (A)	[O]	Posttranslational modification, protein turnover, chaperones	--	Proteasome subunit alpha type-6 OS=Nicotiana tabacum GN=PAA1 PE=2 SV=1	PREDICTED: proteasome subunit alpha type-6 [Nicotiana tomentosiformis]
TRINITY_DN67557_c0_g1	[G]	Carbohydrate transport and metabolism	Cellular Component: cytosol (GO:0005829);; Biological Process: gluconeogenesis (GO:0006094);; Biological Process: glycolytic process (GO:0006096);; Biological Process: regulation of pentose-phosphate shunt (GO:0043456);; Molecular Function: 2,3-bisphosphoglycerate-dependent phosphoglycerate mutase activity (GO:0046538);;	--	[G]	Carbohydrate transport and metabolism	Histidine phosphatase superfamily (branch 1)	2,3-bisphosphoglycerate-dependent phosphoglycerate mutase OS=Protochlamydia amoebophila (strain UWE25) GN=gpmA PE=3 SV=1	unnamed protein product [Coffea canephora]
TRINITY_DN69216_c1_g3	--	--	--	--	--	--	--	--	PREDICTED: transcription factor RF2b-like isoform X2 [Solanum lycopersicum]
TRINITY_DN39375_c0_g3	--	--	Cellular Component: membrane (GO:0016020);;	--	[U]	Intracellular trafficking, secretion, and vesicular transport	Reticulon	Reticulon-like protein B1 OS=Arabidopsis thaliana GN=RTNLB1 PE=1 SV=1	hypothetical protein VIGAN_04072700 [Vigna angularis var. angularis]
TRINITY_DN52896_c0_g6	--	--	--	K14724|4.72096e-06|ath:AT1G79610|NHX6; sodium/hydrogen exchanger 6; K14724 solute carrier family 9 (sodium/hydrogen exchanger), member 8 (A)	--	--	--	Sodium/hydrogen exchanger 6 OS=Arabidopsis thaliana GN=NHX6 PE=1 SV=3	hypothetical protein CICLE_v10026680mg [Citrus clementina]
TRINITY_DN61972_c0_g3	--	--	Biological Process: negative regulation of transcription, DNA-templated (GO:0045892);;	--	--	--	--	--	PREDICTED: uncharacterized protein LOC103713631 [Phoenix dactylifera]
TRINITY_DN68326_c0_g2	--	--	Molecular Function: acid phosphatase activity (GO:0003993);; Biological Process: dephosphorylation (GO:0016311);;	--	--	--	HAD superfamily, subfamily IIIB (Acid phosphatase)	Stem 28 kDa glycoprotein OS=Glycine max GN=VSPA PE=2 SV=1	unnamed protein product [Coffea canephora]
TRINITY_DN61458_c0_g1	--	--	Cellular Component: mitochondrial outer membrane translocase complex (GO:0005742);; Cellular Component: cytosol (GO:0005829);; Biological Process: protein import into mitochondrial outer membrane (GO:0045040);;	--	--	--	TPR repeat;; Plant specific mitochondrial import receptor subunit TOM20	--	PREDICTED: uncharacterized protein LOC104085370 [Nicotiana tomentosiformis]
TRINITY_DN64073_c4_g9	[T]	Signal transduction mechanisms	Molecular Function: protein serine/threonine phosphatase activity (GO:0004722);; Cellular Component: cytoplasm (GO:0005737);; Biological Process: protein dephosphorylation (GO:0006470);; Molecular Function: metal ion binding (GO:0046872);;	K06269|0|ath:AT3G05580|serine/threonine-protein phosphatase PP1 isozyme 9; K06269 serine/threonine-protein phosphatase PP1 catalytic subunit [EC:3.1.3.16] (A)	[TR]	--	Calcineurin-like phosphoesterase;; Serine-threonine protein phosphatase N-terminal domain	Serine/threonine-protein phosphatase PP1 isozyme 9 OS=Arabidopsis thaliana GN=TOPP9 PE=2 SV=1	PREDICTED: serine/threonine-protein phosphatase PP1 isozyme 9 [Sesamum indicum]
TRINITY_DN64655_c0_g1	[TZDR]	--	--	K02183|2.00285e-08|vvi:100261610|calmodulin-7; K02183 calmodulin (A)	[T]	Signal transduction mechanisms	--	Calmodulin-related protein OS=Petunia hybrida GN=CAM53 PE=2 SV=2	calmodulin [Aquilaria microcarpa]
TRINITY_DN59325_c4_g1	--	--	--	--	--	--	--	Sporamin A OS=Ipomoea batatas GN=GSPO-A1 PE=2 SV=1	RecName: Full=Sporamin A; Flags: Precursor [Ipomoea batatas]
TRINITY_DN73537_c0_g3	--	--	--	--	--	--	--	--	PREDICTED: uncharacterized protein LOC104110833 [Nicotiana tomentosiformis]
TRINITY_DN72308_c8_g7	--	--	Biological Process: proteolysis (GO:0006508);; Molecular Function: cysteine-type peptidase activity (GO:0008234);;	--	[O]	Posttranslational modification, protein turnover, chaperones	Papain family cysteine protease;; Granulin	Low-temperature-induced cysteine proteinase (Fragment) OS=Solanum lycopersicum PE=2 SV=1	cysteine proteinase precursor [Ipomoea nil]
TRINITY_DN45158_c0_g2	--	--	Molecular Function: sequence-specific DNA binding transcription factor activity (GO:0003700);; Molecular Function: signal transducer activity (GO:0004871);; Biological Process: regulation of transcription, DNA-templated (GO:0006355);; Biological Process: signal transduction (GO:0007165);; Biological Process: photomorphogenesis (GO:0009640);;	--	--	--	--	Scarecrow-like transcription factor PAT1 OS=Arabidopsis thaliana GN=PAT1 PE=2 SV=1	PREDICTED: scarecrow-like protein 21 [Sesamum indicum]
TRINITY_DN68216_c0_g1	[G]	Carbohydrate transport and metabolism	Cellular Component: chloroplast (GO:0009507);; Biological Process: dephosphorylation (GO:0016311);; Biological Process: reductive pentose-phosphate cycle (GO:0019253);; Molecular Function: 2-alkenal reductase [NAD(P)] activity (GO:0032440);; Molecular Function: fructose 1,6-bisphosphate 1-phosphatase activity (GO:0042132);; Molecular Function: metal ion binding (GO:0046872);; Biological Process: …	--	[G]	Carbohydrate transport and metabolism	Fructose-1-6-bisphosphatase, N-terminal domain	Fructose-1,6-bisphosphatase, chloroplastic OS=Spinacia oleracea PE=1 SV=2	PREDICTED: fructose-1,6-bisphosphatase, chloroplastic-like [Nicotiana tomentosiformis]
TRINITY_DN70818_c0_g1	--	--	Molecular Function: superoxide dismutase activity (GO:0004784);; Cellular Component: extracellular region (GO:0005576);; Cellular Component: cell wall (GO:0005618);; Biological Process: removal of superoxide radicals (GO:0019430);; Molecular Function: manganese ion binding (GO:0030145);; Biological Process: oxalate metabolic process (GO:0033609);; Molecular Function: nutrient reservoir activity (…	--	--	--	--	Germin-like protein 8-9 OS=Oryza sativa subsp. japonica GN=Os08g0189850 PE=2 SV=1	PREDICTED: germin-like protein subfamily 1 member 13 [Malus domestica]
TRINITY_DN35217_c0_g1	--	--	--	K01835|2.58398e-10|osa:4348230|Os10g0189100; K01835 phosphoglucomutase [EC:5.4.2.2] (A)	[G]	Carbohydrate transport and metabolism	--	Phosphoglucomutase, chloroplastic OS=Pisum sativum GN=PGMP PE=2 SV=1	hypothetical protein EUGRSUZ_K00185 [Eucalyptus grandis]
TRINITY_DN66649_c2_g6	--	--	Biological Process: defense response (GO:0006952);; Molecular Function: ADP binding (GO:0043531);;	--	[T]	Signal transduction mechanisms	NB-ARC domain	Late blight resistance protein R1-A OS=Solanum demissum GN=R1A PE=3 SV=1	unnamed protein product [Coffea canephora]
TRINITY_DN72490_c1_g2	[RTKL]	--	Biological Process: activation of MAPKK activity (GO:0000186);; Molecular Function: MAP kinase kinase kinase activity (GO:0004709);; Molecular Function: ATP binding (GO:0005524);; Cellular Component: intracellular (GO:0005622);; Biological Process: glucuronoxylan metabolic process (GO:0010413);; Cellular Component: integral component of membrane (GO:0016021);; Biological Process: xylan biosynthet…	--	--	--	Carbohydrate-binding protein of the ER;; Protein tyrosine kinase;; Protein kinase domain;; Leucine Rich repeats (2 copies);; Leucine rich repeat;; Di-glucose binding within endoplasmic reticulum	Probable LRR receptor-like serine/threonine-protein kinase At5g48740 OS=Arabidopsis thaliana GN=At5g48740 PE=2 SV=1	PREDICTED: probable LRR receptor-like serine/threonine-protein kinase At5g48740 [Nicotiana tomentosiformis]
TRINITY_DN50805_c0_g3	[K]	Transcription	Biological Process: mRNA processing (GO:0006397);;	--	[A]	RNA processing and modification	LSM domain	Sm-like protein LSM2 OS=Arabidopsis thaliana GN=LSM2 PE=1 SV=1	BnaC08g00240D [Brassica napus]
TRINITY_DN70966_c1_g1	--	--	Cellular Component: integral component of membrane (GO:0016021);; Molecular Function: pectate lyase activity (GO:0030570);; Biological Process: pectin catabolic process (GO:0045490);; Molecular Function: metal ion binding (GO:0046872);;	--	--	--	--	Probable pectate lyase 12 OS=Arabidopsis thaliana GN=At3g53190 PE=2 SV=2	hypothetical protein POPTR_0010s23570g [Populus trichocarpa]
TRINITY_DN62539_c3_g7	--	--	Molecular Function: peroxidase activity (GO:0004601);; Cellular Component: extracellular region (GO:0005576);; Biological Process: response to oxidative stress (GO:0006979);; Cellular Component: plant-type cell wall (GO:0009505);; Biological Process: plant-type cell wall organization (GO:0009664);; Molecular Function: heme binding (GO:0020037);; Biological Process: hydrogen peroxide catabolic pro…	K00430|1.40837e-30|rcu:RCOM_0904610|Peroxidase 63 precursor, putative (EC:1.11.1.7); K00430 peroxidase [EC:1.11.1.7] (A)	--	--	--	Peroxidase 42 OS=Arabidopsis thaliana GN=PER42 PE=1 SV=2	basic peroxidase swpb6 [Ipomoea batatas]
TRINITY_DN70422_c0_g4	--	--	Molecular Function: sequence-specific DNA binding transcription factor activity (GO:0003700);; Cellular Component: cytosol (GO:0005829);; Cellular Component: plasma membrane (GO:0005886);; Cellular Component: cilium (GO:0005929);; Biological Process: regulation of transcription, DNA-templated (GO:0006355);; Biological Process: ER to Golgi vesicle-mediated transport (GO:0006888);; Cellular Compone…	--	[R]	General function prediction only	Tub family;; F-box domain;; F-box-like	Tubby-like F-box protein 8 OS=Oryza sativa subsp. japonica GN=TULP8 PE=2 SV=1	PREDICTED: tubby-like F-box protein 8 [Nicotiana sylvestris]
TRINITY_DN59681_c0_g1	[F]	Nucleotide transport and metabolism	Molecular Function: uridine kinase activity (GO:0004849);; Molecular Function: ATP binding (GO:0005524);; Cellular Component: cytosol (GO:0005829);; Biological Process: pyrimidine nucleobase metabolic process (GO:0006206);; Biological Process: phosphorylation (GO:0016310);; Molecular Function: transferase activity, transferring glycosyl groups (GO:0016757);; Biological Process: UMP salvage (GO:00…	K00876|3.84725e-133|rcu:RCOM_1538500|uridine cytidine kinase I, putative (EC:2.4.2.9 2.7.1.48); K00876 uridine kinase [EC:2.7.1.48] (A)	[TZ]	--	Uracil phosphoribosyltransferase	Uridine kinase-like protein 4 OS=Arabidopsis thaliana GN=UKL4 PE=2 SV=2	PREDICTED: uridine kinase-like protein 3 [Nicotiana tomentosiformis]
TRINITY_DN69157_c1_g2	--	--	--	--	--	--	--	Transcription factor bHLH111 OS=Arabidopsis thaliana GN=BHLH111 PE=2 SV=1	PREDICTED: transcription factor bHLH111 isoform X2 [Nicotiana sylvestris]
TRINITY_DN57387_c0_g1	[IQR]	--	Cellular Component: cytosol (GO:0005829);; Molecular Function: oxidoreductase activity (GO:0016491);; Biological Process: oxidation-reduction process (GO:0055114);;	K08081|1.46775e-136|ath:AT5G06060|putative tropine dehydrogenase; K08081 Tropinone reductase 1 [EC:1.1.1.206] (A)	[R]	General function prediction only	Enoyl-(Acyl carrier protein) reductase;; short chain dehydrogenase;; KR domain;; NAD dependent epimerase/dehydratase family	Tropinone reductase homolog At5g06060 OS=Arabidopsis thaliana GN=At5g06060 PE=2 SV=1	PREDICTED: tropinone reductase homolog [Solanum lycopersicum]
TRINITY_DN68967_c0_g4	--	--	--	--	--	--	--	--	PREDICTED: uncharacterized protein LOC104097026 isoform X1 [Nicotiana tomentosiformis]
TRINITY_DN72757_c0_g7	--	--	--	--	[A]	RNA processing and modification	Est1 DNA/RNA binding domain	Protein SMG7L OS=Arabidopsis thaliana GN=SMG7L PE=2 SV=1	PREDICTED: protein SMG7L [Solanum lycopersicum]
TRINITY_DN27444_c0_g2	[G]	Carbohydrate transport and metabolism	--	K00688|1.55064e-09|ath:AT3G29320|alpha-glucan phosphorylase 1; K00688 starch phosphorylase [EC:2.4.1.1] (A)	[G]	Carbohydrate transport and metabolism	--	Alpha-1,4 glucan phosphorylase L isozyme, chloroplastic/amyloplastic OS=Ipomoea batatas PE=2 SV=1	PREDICTED: alpha-1,4 glucan phosphorylase L-1 isozyme, chloroplastic/amyloplastic [Nicotiana sylvestris]
TRINITY_DN74350_c9_g4	[R]	General function prediction only	--	K03363|2.73307e-46|vvi:100250079|anaphase-promoting complex subunit cdc20-like; K03363 cell division cycle 20, cofactor of APC complex (A)	[DO]	--	--	Cell division cycle 20.1, cofactor of APC complex OS=Arabidopsis thaliana GN=CDC20-1 PE=1 SV=1	PREDICTED: cell division cycle 20.2, cofactor of APC complex-like, partial [Gossypium raimondii]
TRINITY_DN71666_c2_g5	--	--	Molecular Function: ubiquitin-protein transferase activity (GO:0004842);; Biological Process: protein ubiquitination (GO:0016567);;	--	--	--	U-box domain	U-box domain-containing protein 30 OS=Arabidopsis thaliana GN=PUB30 PE=2 SV=1	PREDICTED: U-box domain-containing protein 30-like [Solanum tuberosum]
TRINITY_DN71583_c1_g7	--	--	Cellular Component: Golgi apparatus (GO:0005794);; Biological Process: intracellular protein transport (GO:0006886);; Molecular Function: protein transporter activity (GO:0008565);; Biological Process: vesicle-mediated transport (GO:0016192);; Cellular Component: clathrin adaptor complex (GO:0030131);;	K11824|1.70789e-163|vvi:100241344|AP-2 complex subunit alpha-1; K11824 AP-2 complex subunit alpha (A)	[U]	Intracellular trafficking, secretion, and vesicular transport	Adaptin N terminal region;; non-SMC mitotic condensation complex subunit 1	AP-2 complex subunit alpha-2 OS=Arabidopsis thaliana GN=ALPHAC-AD PE=1 SV=1	PREDICTED: AP-2 complex subunit alpha-1-like [Sesamum indicum]
TRINITY_DN40492_c0_g2	--	--	--	--	--	--	Ulp1 protease family, C-terminal catalytic domain	--	PREDICTED: uncharacterized protein LOC102629700 [Citrus sinensis]
TRINITY_DN62866_c6_g1	[RTKL]	--	Molecular Function: protein kinase activity (GO:0004672);; Molecular Function: ATP binding (GO:0005524);; Cellular Component: plasma membrane (GO:0005886);; Biological Process: glycolytic process (GO:0006096);; Biological Process: water transport (GO:0006833);; Biological Process: hyperosmotic response (GO:0006972);; Biological Process: Golgi organization (GO:0007030);; Biological Process: respon…	--	[G]	Carbohydrate transport and metabolism	Protein kinase domain;; Protein tyrosine kinase	Shaggy-related protein kinase eta OS=Arabidopsis thaliana GN=ASK7 PE=1 SV=2	PREDICTED: shaggy-related protein kinase eta [Nicotiana sylvestris]
TRINITY_DN20913_c0_g2	--	--	Molecular Function: copper ion binding (GO:0005507);; Biological Process: glucuronoxylan metabolic process (GO:0010413);; Biological Process: xylan biosynthetic process (GO:0045492);; Biological Process: lignin catabolic process (GO:0046274);; Cellular Component: apoplast (GO:0048046);; Molecular Function: hydroquinone:oxygen oxidoreductase activity (GO:0052716);; Biological Process: oxidation-re…	--	[Q]	Secondary metabolites biosynthesis, transport and catabolism	Multicopper oxidase	Laccase-10 OS=Arabidopsis thaliana GN=LAC10 PE=2 SV=1	unnamed protein product [Coffea canephora]
TRINITY_DN44244_c0_g2	[E]	Amino acid transport and metabolism	Molecular Function: catalytic activity (GO:0003824);; Biological Process: alpha-amino acid metabolic process (GO:1901605);;	K00600|2.29235e-08|ath:AT4G37930|SHM1; serine transhydroxymethyltransferase 1; K00600 glycine hydroxymethyltransferase [EC:2.1.2.1] (A)	[E]	Amino acid transport and metabolism	Serine hydroxymethyltransferase	Serine hydroxymethyltransferase 1, mitochondrial OS=Arabidopsis thaliana GN=SHM1 PE=1 SV=1	hypothetical protein LR48_Vigan01g144700 [Vigna angularis]
TRINITY_DN70269_c0_g2	--	--	--	--	[V]	Defense mechanisms	--	Cinnamoyl-CoA reductase 1 OS=Arabidopsis thaliana GN=CCR1 PE=1 SV=1	--
TRINITY_DN73240_c2_g4	--	--	Cellular Component: integral component of membrane (GO:0016021);;	--	[S]	Function unknown	--	--	PREDICTED: uncharacterized protein LOC107031870 isoform X2 [Solanum pennellii]
TRINITY_DN67387_c1_g3	--	--	Molecular Function: translation elongation factor activity (GO:0003746);; Molecular Function: GTPase activity (GO:0003924);; Molecular Function: GTP binding (GO:0005525);; Cellular Component: intracellular (GO:0005622);; Biological Process: translational elongation (GO:0006414);;	--	--	--	--	--	PREDICTED: elongation factor Tu, mitochondrial [Nicotiana sylvestris]
TRINITY_DN69377_c0_g4	--	--	Molecular Function: DNA binding (GO:0003677);; Cellular Component: membrane (GO:0016020);; Molecular Function: protein dimerization activity (GO:0046983);;	--	--	--	--	--	PREDICTED: zinc finger BED domain-containing protein RICESLEEPER 2-like [Sesamum indicum]
TRINITY_DN70969_c0_g4	--	--	--	--	--	--	MULE transposase domain	Protein FAR-RED IMPAIRED RESPONSE 1 OS=Arabidopsis thaliana GN=FAR1 PE=1 SV=1	PREDICTED: protein FAR-RED IMPAIRED RESPONSE 1 isoform X4 [Solanum tuberosum]
TRINITY_DN71849_c0_g13	[Q]	Secondary metabolites biosynthesis, transport and catabolism	Biological Process: RNA splicing, via endonucleolytic cleavage and ligation (GO:0000394);; Molecular Function: iron ion binding (GO:0005506);; Cellular Component: endoplasmic reticulum (GO:0005783);; Cellular Component: Golgi apparatus (GO:0005794);; Cellular Component: plasma membrane (GO:0005886);; Molecular Function: methyltransferase activity (GO:0008168);; Molecular Function: sterol 14-demet…	K05917|2.40783e-39|vvi:100252340|sterol 14-demethylase; K05917 sterol 14-demethylase [EC:1.14.13.70] (A)	[Q]	Secondary metabolites biosynthesis, transport and catabolism	--	Obtusifoliol 14-alpha demethylase OS=Sorghum bicolor GN=CYP51 PE=1 SV=1	PREDICTED: obtusifoliol 14-alpha demethylase-like [Erythranthe guttata]
[truncated: 60,120 more rows]
