# Supplementary material for: Combining Metabolomics and Transcriptomics to Reveal the Mechanism of Coloration in Purple and Cream Mutant of Sweet Potato (Ipomoea batatas L.)
Source: Front Plant Sci. 2022 May 4;13:877695. doi: 10.3389/fpls.2022.877695 (PMC9116297; doi:10.3389/fpls.2022.877695)
Supplement: Supplementary file 7 [file Table_7.XLSX]

## Sheet: Sheet1
ID	Xuzi201_1_Count	Xuzi201_2_Count	Xuzi201_3_Count	M1001_1_Count	M1001_2_Count	M1001_3_Count	Xuzi201_1_FPKM	Xuzi201_2_FPKM	Xuzi201_3_FPKM	M1001_1_FPKM	M1001_2_FPKM	M1001_3_FPKM	FDR	log2FC	regulated
TRINITY_DN10171_c0_g2	33	39	31	0	0	0	12.33	13.97	11.47	0	0	0	6.65338e-12	-2.71388	down
TRINITY_DN10375_c0_g1	1	4	10	34	47	42	0.35	1.34	3.45	11.99	18.33	14.14	2.8921e-07	2.00271	up
TRINITY_DN10948_c0_g1	27	38	22	52	74	76	15.37	20.64	12.36	29.29	47.33	41.31	0.00154639	1.07719	up
TRINITY_DN11105_c0_g2	22	25	22	2	0	0	4.37	4.69	4.44	0.4	0	0	1.38434e-06	-2.02368	down
TRINITY_DN11141_c0_g1	34	50	42	0	1	1	16.29	22.79	20.13	0	0.53	0.46	5.90278e-13	-2.78132	down
TRINITY_DN11141_c0_g2	20	11	20	2	0	1	9.89	5.43	9.51	0.95	0	0.46	0.000370985	-1.57706	down
TRINITY_DN11451_c0_g1	361	444	441	624	1141	900	17.11	20.38	20.8	31	60.44	42.1	1.56881e-07	1.10301	up
TRINITY_DN11497_c0_g1	13	16	15	36	32	46	2.19	2.6	2.51	6.27	6.03	7.59	0.0062235	1.09462	up
TRINITY_DN11675_c0_g1	11	21	30	94	60	99	1.22	2.25	3.3	10.83	7.43	10.78	1.23381e-07	1.69807	up
TRINITY_DN11940_c0_g1	116	108	103	12	21	30	22.67	20.4	20	2.41	4.57	5.85	1.50226e-11	-1.9456	down
TRINITY_DN12014_c0_g2	47	42	40	12	10	14	13.84	11.94	11.83	3.58	3.52	4	0.000453488	-1.33391	down
TRINITY_DN12103_c0_g1	7	3	2	21	13	31	1.88	0.77	0.53	5.76	3.91	8.09	0.00261273	1.36846	up
TRINITY_DN12176_c1_g1	24	31	36	13	4	8	4.26	5.31	6.35	2.38	0.79	1.39	0.0070358	-1.19195	down
TRINITY_DN12234_c0_g2	23	28	6	1	0	0	10.64	12.28	2.9	0.6	0	0	6.3714e-05	-1.72372	down
TRINITY_DN12358_c0_g1	38	34	48	11	13	13	8.47	7.3	10.62	2.52	3.24	2.83	0.00247877	-1.20643	down
TRINITY_DN12871_c0_g1	0	2	0	101	50	129	0	0.87	0	45.85	25.42	56.19	2.15025e-26	3.7794	up
TRINITY_DN14057_c0_g1	0	2	1	7	17	18	0	1.64	0.84	5.8	16.53	14.61	0.00169268	1.42156	up
TRINITY_DN14133_c0_g1	22	18	16	3	5	1	9.32	7.04	6.74	1.51	2.29	0.39	0.00534003	-1.2987	down
TRINITY_DN14518_c0_g1	296	259	223	776	685	829	138.33	115.51	102.85	361.99	358.24	371.06	4.43353e-25	1.56413	up
TRINITY_DN14623_c0_g1	10	4	18	28	66	30	1.86	0.72	3.32	5.36	13.71	5.45	0.0017117	1.34672	up
TRINITY_DN14937_c0_g2	65	62	76	25	12	19	22.23	20.07	29.13	12.71	4.84	6.2	1.48046e-05	-1.44676	down
TRINITY_DN15050_c0_g3	46	54	85	5	25	23	26.88	30.23	48.98	2.89	16.41	13.16	0.00143859	-1.27088	down
TRINITY_DN15877_c0_g2	46	46	27	5	0	9	66.1	62.19	37.29	6.58	0	11.91	3.18551e-06	-1.87916	down
TRINITY_DN15877_c0_g4	45	34	32	5	0	4	48.59	34.69	33.59	5.08	0	4.03	1.13451e-07	-2.10693	down
TRINITY_DN1594_c0_g1	22	23	47	83	116	42	2.91	2.89	6.1	11.06	16.64	5.3	0.00308199	1.14723	up
TRINITY_DN1594_c0_g2	55	43	45	65	156	95	3.69	2.82	2.99	4.6	11.69	6.3	0.00242582	1.03226	up
TRINITY_DN16044_c0_g1	5	2	5	32	15	32	2.13	0.82	2.11	13.72	7.18	13.15	0.00016569	1.61078	up
TRINITY_DN16374_c0_g1	21	25	12	2	0	1	8.79	10.03	4.97	0.84	0	0.4	8.59372e-05	-1.70899	down
TRINITY_DN16689_c0_g1	257	275	191	34	56	44	143.88	146.92	105.53	19.11	35.22	23.53	1.1129e-19	-2.11003	down
TRINITY_DN16711_c0_g1	39	41	24	104	100	124	1.87	2.07	1.16	6.15	5.58	6.1	2.46658e-08	1.51272	up
TRINITY_DN16765_c0_g1	70	101	71	527	382	672	6.66	9.29	6.72	52.29	40.65	62.92	7.59243e-40	2.57357	up
TRINITY_DN16852_c0_g2	1	0	1	7	15	16	0.24	0	0.24	1.72	4.03	3.74	0.00169134	1.41342	up
TRINITY_DN17353_c0_g1	2	6	4	25	33	35	0.55	1.58	1.09	7	10.13	9.32	4.11768e-06	1.86311	up
TRINITY_DN1747_c0_g1	34	38	35	0	1	2	4.74	5.12	4.85	0	0.16	0.27	1.90527e-10	-2.50746	down
TRINITY_DN17626_c0_g1	9	22	26	1	4	4	1.66	3.71	4.51	0.19	0.78	0.68	0.00668586	-1.27542	down
TRINITY_DN17822_c0_g1	50	73	52	9	12	13	8.9	12.54	9.2	1.66	2.39	2.27	4.26625e-07	-1.7546	down
TRINITY_DN18500_c0_g1	14	20	8	44	65	51	5.06	6.93	2.86	16.09	26.33	17.81	2.18549e-05	1.53826	up
TRINITY_DN18597_c0_g1	37	61	59	0	1	1	2.63	4.09	4.11	0	0.08	0.07	7.56647e-16	-3.03778	down
TRINITY_DN18666_c0_g1	56	50	47	10	14	13	5.29	4.57	4.42	0.99	1.48	1.21	2.44935e-05	-1.51381	down
TRINITY_DN18900_c0_g2	45	35	42	6	3	6	15.03	11.15	13.91	2.01	1.11	1.92	2.96692e-07	-1.96778	down
TRINITY_DN20185_c0_g1	312	304	260	65	51	62	82.05	77.26	68.19	17.73	14.9	15.86	1.85632e-25	-2.06453	down
TRINITY_DN20242_c0_g1	68	69	38	286	329	341	5.7	5.6	3.17	25.04	30.85	28.16	2.40202e-28	2.31969	up
TRINITY_DN20842_c0_g1	1	1	2	23	37	29	0.34	0.33	0.68	7.99	14.21	9.61	1.61786e-08	2.27544	up
TRINITY_DN21215_c0_g1	44	48	27	7	7	9	12.63	13.25	7.69	2.05	2.25	2.51	4.86615e-05	-1.59569	down
TRINITY_DN21714_c0_g1	21	30	25	0	0	3	6.16	8.47	7.28	0	0	0.86	9.97897e-07	-2.04081	down
TRINITY_DN21714_c0_g2	87	54	85	1	0	2	30.11	17.94	29.15	0.35	0	0.67	1.89198e-21	-3.42157	down
TRINITY_DN21_c0_g1	3	1	1	24	13	19	3.24	1.02	1.05	24.41	15.86	19.13	0.000199496	1.63363	up
TRINITY_DN22091_c0_g1	13	22	10	127	89	100	12.81	21.06	9.56	118.97	99.39	92.15	8.51826e-16	2.37689	up
TRINITY_DN22091_c0_g4	4	4	3	38	15	23	1.84	1.79	1.36	17.69	7.96	10.26	0.000168616	1.61794	up
TRINITY_DN22324_c0_g1	134	140	100	39	33	73	140.98	139.34	102.13	38.65	39.45	71.92	9.03317e-05	-1.13986	down
TRINITY_DN23061_c0_g3	35	27	51	3	6	8	13.56	10.01	19.55	1.17	2.6	2.99	1.56259e-05	-1.73471	down
TRINITY_DN24152_c0_g1	52	44	51	169	173	228	11.81	9.67	11.51	39.45	44.08	50.54	1.15398e-16	1.84213	up
TRINITY_DN24366_c1_g1	22	35	31	0	0	0	41.22	61.44	55.07	0	0	0	6.17133e-10	-2.49278	down
TRINITY_DN24628_c0_g1	19	30	19	1	4	0	2.34	3.52	2.29	0.13	0.54	0.06	7.5641e-05	-1.71566	down
TRINITY_DN24945_c0_g1	27	19	18	0	0	0	17.72	14.36	12.3	0	0	0	4.12198e-07	-2.10898	down
TRINITY_DN25191_c0_g2	1	3	0	9	14	16	1.24	3.5	0	10.35	19.59	18.35	0.00525247	1.29729	up
TRINITY_DN25583_c0_g1	391	365	376	5	6	17	75.91	69.97	74.12	0.8	1.22	2.82	1.33648e-70	-4.48421	down
TRINITY_DN25784_c0_g1	77	61	86	30	16	31	72.6	54.97	79.19	26.94	17	27.38	0.00021217	-1.22506	down
TRINITY_DN26209_c0_g1	91	73	83	258	124	183	34.28	26.36	30.73	97.42	52.11	66.19	2.12585e-05	1.12617	up
TRINITY_DN26798_c0_g1	21	22	19	0	0	0	3.8	3.84	3.42	0	0	0	5.30585e-07	-2.09188	down
TRINITY_DN27624_c0_g1	3361	3301	2819	302	237	342	137.57	131.62	114.65	13.17	10.86	14.08	2.46617e-129	-3.24598	down
TRINITY_DN27769_c0_g3	37	34	24	79	72	91	22.66	19.64	14.52	47.1	48.55	52.15	5.23668e-05	1.21895	up
TRINITY_DN28540_c0_g1	32	37	21	2	8	3	3.96	4.45	2.58	0.27	1.11	0.38	0.000161415	-1.60274	down
TRINITY_DN28990_c0_g1	94	84	43	22	25	20	18.12	15.61	8.23	4.37	5.39	3.77	0.000162402	-1.31166	down
TRINITY_DN29039_c0_g2	49	53	74	21	17	9	39.84	40.9	59.73	17.22	15.57	6.9	0.000124008	-1.40034	down
TRINITY_DN29154_c0_g1	397	451	497	39	34	64	25.36	27.29	31.22	2.63	2.45	4.02	2.60388e-49	-2.97663	down
TRINITY_DN29182_c0_g2	64	65	94	2	0	5	4.19	4.12	6.17	0.2	0	0.38	7.94434e-19	-3.13671	down
TRINITY_DN29673_c0_g1	59	76	83	3	0	0	6.73	8.05	9.44	0.36	0	0	2.6315e-21	-3.40255	down
TRINITY_DN30094_c1_g1	5112	4968	3377	9355	10003	8201	544.62	511.7	357.72	1037.54	1191.16	858.55	6.04367e-10	1.06905	up
TRINITY_DN30613_c0_g2	39	27	19	0	0	0	42.29	27.99	20.32	0	0	0	2.95319e-09	-2.40957	down
TRINITY_DN31859_c0_g1	99	102	216	36	43	45	48.5	47.77	104.6	17.6	23.65	21.15	4.63221e-06	-1.41309	down
TRINITY_DN31923_c0_g3	17	9	19	0	2	1	14.84	7.45	16.24	0	1.97	0.82	0.00161815	-1.42957	down
TRINITY_DN32025_c0_g1	57	61	77	23	19	27	22.05	22.62	29.49	8.98	8.24	10.08	0.000453924	-1.18006	down
TRINITY_DN32375_c0_g1	100	132	106	193	280	239	11.4	14.55	12.02	22.89	35.7	26.78	2.01724e-06	1.0706	up
TRINITY_DN32394_c0_g1	4	1	10	50	52	77	2.36	0.56	5.81	29.09	34.44	43.28	4.59752e-12	2.48673	up
TRINITY_DN32566_c0_g1	69	46	128	23	27	44	4.86	2.94	8.17	1.71	1.81	2.67	0.00682411	-1.0387	down
TRINITY_DN33287_c0_g1	34	29	50	4	4	3	23.88	18.94	33.45	2.7	3.27	1.88	2.6428e-07	-2.03092	down
TRINITY_DN33400_c0_g1	10	14	3	38	35	25	1.14	1.54	0.34	4.51	4.46	2.8	0.00238254	1.30414	up
TRINITY_DN33754_c1_g1	32	43	103	21	9	12	16.36	20.97	51.96	10.67	5.18	5.86	0.000424748	-1.41897	down
TRINITY_DN34086_c0_g3	15	20	42	0	1	0	2.02	2.61	5.6	0	0.15	0	3.47406e-07	-2.12033	down
TRINITY_DN34209_c0_g1	143	140	177	60	56	71	9.2	8.72	11.33	4.04	4.03	4.51	4.39769e-06	-1.1171	down
TRINITY_DN34302_c1_g1	1120	1091	977	2369	2039	2811	44.18	41.68	38.35	98.05	89.88	109.5	2.47761e-21	1.21215	up
TRINITY_DN34382_c0_g1	134	142	113	316	251	278	22.07	22.56	18.48	53.83	46.24	44.83	5.78624e-09	1.12509	up
TRINITY_DN34663_c0_g1	10	21	17	2	0	0	4.41	8.87	7.42	0.88	0	0	0.000410287	-1.56156	down
TRINITY_DN34700_c0_g5	8	19	17	0	0	0	3.08	6.4	5.94	0	0	0	0.000129621	-1.64753	down
TRINITY_DN34940_c1_g1	99	98	67	294	178	287	15.22	14.54	10.31	46.87	30.69	43.25	9.80569e-11	1.45449	up
TRINITY_DN34940_c1_g2	19	15	17	232	165	195	1.75	1.35	1.53	21.41	16.33	17.01	2.41495e-35	3.12986	up
TRINITY_DN35367_c0_g1	1275	1645	1478	321	628	602	61.23	76.49	70.62	16.16	33.7	28.53	9.6247e-11	-1.32329	down
TRINITY_DN35574_c0_g2	52	44	63	13	15	27	16.07	12.76	18.32	3.65	5.32	8.59	0.00216894	-1.15289	down
TRINITY_DN3559_c0_g1	1006	1030	1923	100	319	161	124.44	123.09	236.43	12.85	44.13	19.56	0.00028586	-1.57035	down
TRINITY_DN35787_c2_g1	626	664	522	1322	1708	1389	31.65	32.48	26.26	69.95	96.42	69.21	7.58726e-16	1.31233	up
TRINITY_DN36132_c0_g2	28	29	12	2	0	3	5.1	4.99	2.12	0.37	0	0.52	6.44692e-05	-1.72978	down
TRINITY_DN36574_c0_g1	630	799	910	1630	1808	1536	164.57	200.62	235.65	435.34	528.31	390.17	2.58306e-11	1.11936	up
TRINITY_DN36687_c0_g1	25	29	21	0	0	0	9.96	11.07	8.28	0	0	0	1.61017e-08	-2.31182	down
TRINITY_DN3671_c0_g1	137	162	117	15	20	24	26.93	30.68	22.9	3.11	4.56	4.71	1.2748e-18	-2.35442	down
TRINITY_DN3671_c0_g2	301	231	150	34	51	37	59.2	43.84	29.3	7	11.25	7.18	1.22284e-15	-2.08936	down
TRINITY_DN36881_c0_g2	109	109	58	10	8	10	20.78	20.08	11.08	1.95	1.71	1.99	1.61118e-14	-2.48405	down
TRINITY_DN36898_c1_g3	17	19	27	0	0	0	3.54	3.92	5.76	0	0	0	5.73032e-07	-2.08639	down
TRINITY_DN3737_c0_g1	227	240	176	41	29	37	38.34	39.11	29.53	7.16	5.48	6.12	6.48739e-23	-2.26114	down
TRINITY_DN37475_c0_g1	118	116	83	347	276	273	14.91	14.16	10.42	45.54	38.99	33.86	7.00325e-13	1.46726	up
TRINITY_DN37541_c0_g2	58	71	81	11	28	17	24.81	29.26	34.4	5	13.64	7.37	3.14989e-05	-1.44181	down
TRINITY_DN37790_c0_g1	42	45	49	0	0	0	4.48	4.64	5.19	0	0	0	1.00623e-15	-3.07413	down
TRINITY_DN37799_c0_g5	37	30	52	9	4	5	21.07	16.3	29.21	5.07	2.56	2.72	8.01295e-06	-1.76384	down
TRINITY_DN38103_c0_g1	26	46	36	14	8	11	35.48	59.11	47.32	18.66	12.37	14.9	0.00549505	-1.16677	down
TRINITY_DN38208_c0_g1	9	8	5	29	48	36	0.88	0.75	0.48	2.94	5.22	3.45	1.92386e-05	1.67717	up
TRINITY_DN38322_c0_g1	4	4	9	28	17	22	1.28	1.23	2.85	9.09	6.08	6.81	0.00748446	1.22923	up
TRINITY_DN38402_c0_g1	275	226	194	86	56	82	14.29	11.43	10.03	4.82	3.19	4.19	1.48728e-10	-1.43251	down
TRINITY_DN38519_c0_g1	17	22	23	5	3	6	6.31	10.22	6.29	1.4	0.94	1.57	0.00982321	-1.20607	down
TRINITY_DN38530_c1_g1	124	132	86	1904	2147	2527	8.2	8.46	5.65	131.76	158.84	164.82	2.52546e-153	4.13529	up
TRINITY_DN38624_c1_g1	468	455	441	145	198	215	60.28	56.61	56.51	19.4	28.52	27.18	1.48728e-10	-1.15131	down
TRINITY_DN38633_c0_g1	54	22	28	8	7	4	4.28	1.69	2.21	0.66	0.62	0.31	0.000369067	-1.50467	down
TRINITY_DN3863_c0_g1	176	193	128	731	876	795	9.08	9.64	6.57	39.5	50.49	40.45	5.49163e-39	2.23133	up
TRINITY_DN38658_c0_g1	0	1	2	15	14	23	0	0.71	1.46	10.97	11.72	16.43	0.000105644	1.69126	up
TRINITY_DN38844_c0_g1	36	54	74	15	24	24	5.62	8.13	11.47	2.42	4.19	3.67	0.00936659	-1.01866	down
TRINITY_DN39017_c0_g1	24	27	31	6	6	4	7.01	7.58	8.98	1.79	1.96	1.14	0.000880434	-1.43013	down
TRINITY_DN39207_c0_g1	6	15	12	46	45	87	1.28	3.09	2.55	10.13	10.78	18.18	1.6988e-07	1.85958	up
TRINITY_DN39409_c0_g1	89	93	103	33	15	26	21.05	21.17	24.17	8.01	3.97	5.99	1.02658e-07	-1.58466	down
TRINITY_DN39579_c0_g1	81	82	72	19	23	21	7.08	6.93	6.26	1.73	2.25	1.81	6.56658e-07	-1.52354	down
TRINITY_DN39693_c0_g1	142	115	73	26	20	37	34.45	26.86	17.57	6.47	5.43	8.74	8.79126e-08	-1.61587	down
TRINITY_DN39755_c0_g1	20	30	18	47	94	79	2.89	4.19	2.59	7.05	15.22	11.21	2.38479e-05	1.43227	up
TRINITY_DN40124_c0_g1	77	63	125	30	29	37	17.33	13.66	27.93	6.94	7.31	8.12	0.000412015	-1.16633	down
TRINITY_DN40230_c0_g1	11	18	44	0	1	0	0.99	1.57	3.94	0	0.1	0	2.51905e-06	-1.98306	down
TRINITY_DN40290_c0_g1	53	66	61	111	144	138	8.77	10.54	10.03	19	26.66	22.36	1.94556e-05	1.08813	up
TRINITY_DN40395_c0_g1	24	31	25	0	1	2	5.98	7.43	6.18	0	0.28	0.49	2.2673e-07	-2.13269	down
TRINITY_DN40437_c0_g1	23	24	19	49	58	47	3.51	3.54	2.88	7.75	9.91	7.04	0.00373778	1.05567	up
TRINITY_DN40592_c0_g2	34	26	62	12	10	15	6.4	4.48	11.19	2.38	1.6	2.83	0.0049583	-1.18156	down
TRINITY_DN40693_c0_g1	3	4	2	38	16	15	1.01	1.23	0.7	11.95	5.32	4.38	0.000310645	1.58263	up
TRINITY_DN40759_c0_g1	38	55	86	99	141	212	7.14	9.96	16.03	19.18	29.63	38.92	9.90423e-05	1.19345	up
TRINITY_DN41180_c1_g1	31	27	22	57	61	87	3.39	2.86	2.39	6.49	7.47	9.36	0.000266232	1.18946	up
TRINITY_DN41256_c0_g1	29	17	2	0	0	0	8.71	4.94	0.61	0	0	0	0.000582975	-1.4865	down
TRINITY_DN41356_c0_g1	44	62	39	5	1	1	9.09	12.35	8	1.06	0.23	0.2	1.27656e-11	-2.56074	down
TRINITY_DN41416_c0_g1	42	43	103	6	21	17	16.94	16.62	41.12	2.44	9.5	6.61	0.000281954	-1.44014	down
TRINITY_DN4149_c0_g1	12	17	21	4	1	0	9.22	12.41	15.84	2.98	0.87	0	0.00271883	-1.37906	down
TRINITY_DN41924_c0_g1	51	48	72	3	4	8	22.34	20.13	31.21	1.32	1.97	3.37	4.60677e-11	-2.3745	down
TRINITY_DN41973_c0_g1	40	54	44	354	290	281	9.09	11.59	9.68	80.62	72.29	60.77	1.56293e-35	2.59219	up
TRINITY_DN41999_c0_g1	66	98	49	12	28	35	61.36	86.3	44.5	10.65	29.36	30.52	0.00248542	-1.12845	down
TRINITY_DN42474_c0_g1	52	65	67	18	27	24	13.35	16.06	17.07	4.73	7.76	6	0.00175797	-1.09371	down
TRINITY_DN42494_c0_g2	80	61	90	37	24	24	3.66	2.7	4.13	1.77	1.23	1.08	0.000592131	-1.14015	down
TRINITY_DN42578_c0_g1	11	14	21	98	75	83	2.6	3.19	4.93	23.78	19.85	19.13	9.90159e-12	2.08062	up
TRINITY_DN42631_c0_g1	22	13	31	4	5	4	6.52	3.7	9.1	1.21	1.66	1.15	0.00569723	-1.27758	down
TRINITY_DN42788_c0_g1	21	18	14	1	1	3	11.02	9.02	7.26	0.52	0.59	1.51	0.000779309	-1.50827	down
TRINITY_DN42788_c0_g2	276	280	142	7	6	21	24.32	23.87	12.44	0.64	0.59	1.82	1.13617e-32	-3.46676	down
TRINITY_DN43022_c0_g1	60	77	48	28	13	25	3.21	3.99	2.56	1.57	0.78	1.32	0.00161202	-1.13754	down
TRINITY_DN43221_c0_g1	21	22	38	6	3	0	7.94	7.97	14.22	2.29	1.27	0	0.00015118	-1.641	down
TRINITY_DN43567_c0_g1	44	60	93	3	17	7	10.67	14.01	22.39	0.75	4.62	1.65	2.33485e-07	-1.93751	down
TRINITY_DN43727_c0_g1	26	26	21	8	3	4	4.88	4.71	3.92	1.55	0.63	0.73	0.00305417	-1.32665	down
TRINITY_DN43796_c0_g1	265	210	119	32	35	40	39.93	30.55	17.82	5	5.9	5.91	1.35433e-14	-2.07034	down
TRINITY_DN43799_c0_g1	3	5	9	24	16	33	1.08	1.72	3.2	8.73	6.44	11.47	0.00373778	1.30443	up
TRINITY_DN44226_c0_g1	350	395	247	71	62	70	27.04	29.41	18.81	5.7	5.39	5.31	8.81138e-23	-2.03578	down
TRINITY_DN44229_c0_g1	1199	1053	864	3256	2363	3214	78.48	66.71	56.26	222.96	172.89	207.39	6.76081e-24	1.51057	up
TRINITY_DN44231_c0_g1	1006	907	610	187	158	242	40.91	35.73	24.69	7.98	7.18	9.72	1.02539e-24	-1.90963	down
TRINITY_DN44286_c0_g1	139	150	173	338	316	439	12.38	12.93	15.33	31.42	31.48	38.5	7.59482e-12	1.23809	up
TRINITY_DN44370_c0_g1	41	35	29	15	9	11	6.06	5.15	4.36	2.24	1.51	1.67	0.00994535	-1.09265	down
TRINITY_DN44698_c0_g1	5	5	7	28	18	24	1.34	1.29	1.86	7.68	5.41	6.26	0.00343506	1.30452	up
TRINITY_DN44767_c0_g1	93	106	70	16	3	17	10.7	11.78	8	1.91	0.39	1.92	1.38821e-11	-2.20908	down
TRINITY_DN44824_c1_g1	264	308	750	82	77	149	172.25	191.16	481.38	52.42	56.43	92.3	0.00301869	-1.31096	down
TRINITY_DN44839_c0_g1	200	199	201	94	65	111	59.06	56.47	59.05	28.15	21.47	31.82	7.9646e-06	-1.00501	down
TRINITY_DN44858_c0_g1	6	5	10	30	29	56	1.14	0.91	1.88	5.86	6.15	10.37	1.78119e-05	1.69482	up
TRINITY_DN44910_c0_g4	201	258	250	80	70	76	47.52	58.71	58.78	19.36	18.65	17.49	1.70135e-12	-1.45768	down
TRINITY_DN44972_c0_g2	31	29	47	0	0	0	8.97	7.94	13.27	0	0	0	6.04379e-12	-2.72034	down
TRINITY_DN44975_c0_g3	24	35	53	10	11	9	16.32	22.36	35.49	7.08	8.94	6.06	0.00236171	-1.27101	down
TRINITY_DN45079_c2_g1	640	932	572	227	279	313	136.71	191.64	121.19	50.03	66.86	65.34	6.67812e-11	-1.231	down
TRINITY_DN45095_c0_g1	0	0	0	27	20	25	0	0	0	14.3	11.97	12.75	7.36285e-09	2.35823	up
TRINITY_DN45095_c0_g2	0	1	0	24	23	16	0	0.54	0	13.52	14.71	8.7	5.53138e-07	2.08955	up
TRINITY_DN45218_c0_g1	14	34	30	3	6	6	3.29	7.69	6.99	0.72	1.58	1.37	0.00237023	-1.35929	down
TRINITY_DN45230_c0_g1	1824	1815	1579	320	545	405	132.62	127.69	114.19	24.32	44.3	29.02	3.08014e-24	-1.83531	down
TRINITY_DN45267_c0_g1	246	273	543	49	126	92	47.13	50.43	103.31	9.68	27.02	17.23	0.0067836	-1.22063	down
TRINITY_DN45352_c0_g1	14	13	23	43	80	56	1.39	1.25	2.27	4.45	8.87	5.46	3.64964e-05	1.48441	up
TRINITY_DN45570_c0_g1	26	30	33	9	8	6	5.5	3.65	7.4	2.49	2.5	0.58	0.00343549	-1.25883	down
TRINITY_DN45937_c0_g1	131	148	110	61	35	51	7.59	8.3	6.34	3.7	2.27	2.91	1.00324e-05	-1.1823	down
TRINITY_DN46098_c1_g10	8	9	2	25	21	29	13.84	14.6	3.29	38.77	41.26	45.81	0.00433747	1.27773	up
TRINITY_DN46098_c1_g2	1	5	4	42	25	27	0.12	0.56	0.46	5.09	3.26	3.04	1.70435e-06	1.94526	up
TRINITY_DN46135_c0_g1	166	219	184	33	48	89	29.48	37.52	32.46	6.05	9.54	15.47	2.29493e-08	-1.48172	down
TRINITY_DN46186_c0_g1	189	163	130	357	291	381	18.1	15	12.44	35.64	31.03	36.02	8.91275e-09	1.0971	up
TRINITY_DN46249_c0_g1	1	2	3	2	37	23	0.22	0.4	0.64	0.43	8.92	4.82	0.0025215	1.38191	up
TRINITY_DN46266_c0_g1	14	17	17	70	73	132	1.9	2.22	2.29	9.84	11.06	17.54	1.09218e-11	2.09283	up
TRINITY_DN46381_c0_g1	16	12	15	59	35	51	29.98	21.06	26.65	98.22	74.59	86.98	0.000130989	1.39944	up
TRINITY_DN46426_c1_g1	62	54	56	95	141	134	7.97	6.71	7.15	12.68	20.27	16.91	9.91683e-05	1.05432	up
TRINITY_DN46455_c0_g1	0	0	0	32	20	19	0	0	0	12.35	8.96	7.01	1.77832e-08	2.30684	up
TRINITY_DN46586_c0_g2	0	0	0	29	12	26	0	0	0	6.19	2.78	5.26	1.13413e-07	2.19281	up
TRINITY_DN46629_c0_g1	22	22	30	6	2	6	8.21	7.85	11.08	2.27	0.84	2.16	0.00170591	-1.39136	down
TRINITY_DN46647_c0_g4	20	35	18	5	0	4	3.56	6.07	3.26	1.04	0	0.69	0.000419731	-1.55401	down
TRINITY_DN46726_c0_g1	195	186	384	53	25	62	65.76	60.22	128.33	18.13	9.45	20.24	3.46633e-13	-2.04279	down
TRINITY_DN46765_c0_g1	0	0	0	80	89	105	0	0	0	6.45	7.68	7.95	2.75568e-31	4.09307	up
TRINITY_DN46765_c0_g4	112	119	125	0	0	0	8.68	8.87	9.56	0	0	0	3.34834e-36	-4.32762	down
TRINITY_DN46774_c0_g1	51	73	108	6	6	7	1.96	2.71	4.12	0.24	0.26	0.27	1.05741e-13	-2.55543	down
TRINITY_DN46924_c0_g1	137	113	130	853	542	686	12.31	9.55	11.39	70.12	51.26	56.03	2.18857e-39	2.37098	up
TRINITY_DN46977_c0_g1	43	52	20	86	127	133	2.57	3.01	1.19	5.39	8.5	7.85	2.9737e-06	1.4151	up
TRINITY_DN47090_c0_g1	3	17	11	61	36	76	0.98	5.34	3.57	20.27	13.2	24.09	7.10817e-07	1.83484	up
TRINITY_DN47093_c1_g1	133	134	165	56	67	61	10.74	10.49	13.33	4.74	6.05	4.87	3.88927e-05	-1.04315	down
TRINITY_DN47219_c0_g1	519	602	402	81	81	102	38.49	43.28	29.64	6.27	6.74	7.48	1.16496e-35	-2.29812	down
TRINITY_DN47229_c0_g1	7	6	7	35	28	28	0.96	0.82	0.86	4.55	3.93	3.41	0.00022832	1.51085	up
TRINITY_DN47261_c0_g1	859	822	728	217	276	383	104.68	96.78	88.18	27.49	37.61	45.84	7.46058e-14	-1.32005	down
TRINITY_DN47315_c0_g1	336	348	306	101	66	68	30.06	30.11	27.22	9.43	6.6	5.99	2.52572e-20	-1.85158	down
TRINITY_DN47542_c1_g2	785	759	799	388	300	325	34.96	32.73	35.41	18.12	14.93	14.29	2.16361e-12	-1.08938	down
TRINITY_DN47580_c0_g1	852	934	753	291	368	447	62.71	66.52	55.13	22.39	30.28	32.42	8.26462e-11	-1.07589	down
TRINITY_DN47618_c0_g1	648	673	704	1364	1390	1273	15.77	15.87	17.05	34.89	37.8	30.62	2.57411e-13	1.03776	up
TRINITY_DN47657_c0_g2	21	29	88	8	11	6	4.05	5.39	16.84	1.59	2.37	1.13	0.000411263	-1.50108	down
TRINITY_DN47878_c0_g1	28	34	20	4	6	11	15.02	16.11	10.36	2.13	3.62	5.32	0.00683263	-1.2145	down
TRINITY_DN47910_c0_g1	57	52	53	19	5	12	9.94	8.74	9.18	3.42	0.98	2.05	1.77315e-05	-1.57595	down
TRINITY_DN48030_c0_g1	148	162	154	67	58	75	22.2	23.46	22.95	10.41	9.73	11.03	7.11172e-06	-1.04792	down
TRINITY_DN48043_c0_g1	50	64	61	23	17	16	5.27	6.52	6.39	2.52	2	1.66	0.000307085	-1.25809	down
TRINITY_DN48113_c0_g1	10	20	11	73	60	52	1.67	3.22	1.82	12.59	11.19	8.49	2.46997e-07	1.76019	up
TRINITY_DN48144_c0_g1	31	35	39	4	2	10	5.67	6.18	7.09	0.76	0.41	1.79	2.68413e-05	-1.70595	down
TRINITY_DN48190_c0_g1	49	65	43	138	102	116	14.26	18.18	12.41	40.95	33.24	32.78	2.83065e-05	1.12227	up
TRINITY_DN48356_c0_g1	29	40	42	102	68	89	4.23	5.43	5.7	15.55	11.26	12.62	0.000226793	1.11666	up
TRINITY_DN48627_c0_g1	991	1017	757	162	199	169	68.56	68.09	52.09	11.72	15.39	11.52	6.19126e-39	-2.18106	down
TRINITY_DN48729_c0_g1	45	56	47	18	2	9	8.82	10.47	9.04	3.38	0.49	1.71	4.33094e-05	-1.59939	down
TRINITY_DN48809_c0_g1	166	163	94	19	12	15	14.67	13.93	8.26	1.75	1.19	1.3	2.57581e-19	-2.5857	down
TRINITY_DN48935_c0_g1	234	281	528	10	13	15	10.31	12.32	23.37	0.45	0.63	0.63	1.59395e-43	-3.86797	down
TRINITY_DN49048_c0_g1	454	573	330	129	136	179	65.99	80.41	47.66	19.44	22.11	25.51	1.22916e-12	-1.43067	down
TRINITY_DN49182_c0_g1	54	50	28	117	225	166	3.36	3.01	1.73	7.63	15.67	10.2	4.86752e-10	1.74642	up
TRINITY_DN49248_c0_g1	426	411	212	82	87	109	40.96	38.21	20.27	8.22	9.35	10.31	1.33354e-12	-1.66326	down
TRINITY_DN49283_c0_g1	35	23	23	4	5	2	6.87	4.8	4.71	1.18	1.1	0.38	0.000146471	-1.61999	down
TRINITY_DN49286_c1_g1	4042	4008	2817	7279	6333	8137	273.02	261.99	189.27	514.21	478.16	541.73	2.74777e-12	1.0351	up
TRINITY_DN49372_c0_g1	70	91	71	16	30	29	40.08	49.61	40.24	9.25	19.19	15.82	6.71033e-05	-1.28818	down
TRINITY_DN49400_c0_g2	17	28	29	3	3	6	4.42	7	7.48	0.8	0.87	1.52	0.000752584	-1.47851	down
TRINITY_DN49529_c0_g1	34	34	66	12	15	9	5.17	4.99	9.97	1.89	2.55	1.34	0.00122925	-1.30525	down
TRINITY_DN49694_c0_g1	125	106	69	40	38	22	22.75	18.61	12.47	7.52	7.74	3.92	0.000108539	-1.24794	down
TRINITY_DN49713_c0_g1	4	0	1	74	20	63	0.77	0	0.19	14.75	4.33	11.9	4.58261e-12	2.67589	up
TRINITY_DN49713_c0_g2	2	0	0	75	35	81	0.38	0	0	14.78	7.48	15.13	3.00962e-19	3.31311	up
TRINITY_DN49785_c0_g1	320	334	324	460	955	716	17.56	17.75	17.69	26.45	58.59	38.77	9.79647e-07	1.11527	up
TRINITY_DN49829_c0_g1	28	23	29	4	3	2	5.25	3.87	5.38	0.77	0.65	0.33	3.47311e-05	-1.74264	down
TRINITY_DN49920_c0_g1	47	48	58	18	11	22	9.17	9.02	11.23	3.62	2.4	4.19	0.00125839	-1.19487	down
TRINITY_DN49937_c0_g4	8	6	10	48	16	31	3.31	2.62	4.26	18.57	7.08	12.21	0.00213987	1.33043	up
TRINITY_DN49984_c2_g1	7773	7797	6914	2671	2718	3357	191.86	186.48	169.86	69.29	74.96	81.91	6.47255e-27	-1.25977	down
TRINITY_DN50041_c0_g1	214	252	169	55	61	81	14.52	16.46	11.2	3.86	4.62	5.25	6.73242e-11	-1.47454	down
TRINITY_DN50095_c0_g1	19	21	24	48	89	47	6.62	6.99	8.29	16.96	34.69	15.83	0.00048174	1.27125	up
TRINITY_DN50160_c1_g1	95	141	117	32	50	41	7.38	10.61	9.04	2.59	4.35	3.14	8.31453e-06	-1.25462	down
TRINITY_DN50214_c0_g1	28	34	49	10	6	16	4.19	4.92	7.29	1.55	1	2.35	0.00363481	-1.22254	down
TRINITY_DN50295_c1_g1	25	26	87	6	9	10	3.86	3.88	13.36	0.96	1.56	1.51	0.000248701	-1.53563	down
TRINITY_DN50372_c0_g1	26	37	29	5	2	7	9.6	13.11	10.61	1.87	0.83	2.5	7.1401e-05	-1.64889	down
TRINITY_DN50533_c0_g1	507	484	498	171	147	212	66.21	61.05	64.7	23.19	21.47	27.17	8.27372e-17	-1.3585	down
TRINITY_DN50566_c0_g1	944	947	702	166	183	190	44.42	43.15	32.87	8.19	9.62	8.82	2.48508e-38	-2.08435	down
TRINITY_DN50596_c0_g2	68	67	66	14	6	4	7.08	6.74	6.83	1.52	0.7	0.41	1.22762e-10	-2.21428	down
TRINITY_DN50789_c0_g1	13	9	15	61	55	86	3.38	2.25	3.87	24.62	26.03	26.9	1.82128e-09	1.97252	up
TRINITY_DN50801_c0_g1	120	143	94	6	22	22	19	21.85	14.78	0.98	3.9	3.41	1.4914e-13	-2.24371	down
TRINITY_DN50911_c0_g1	97	70	93	40	26	36	14.58	10.16	13.89	6.23	4.37	5.31	0.000431792	-1.09737	down
TRINITY_DN50975_c0_g1	54	54	39	17	18	22	6.31	6.1	4.53	2.07	2.35	2.53	0.00689654	-1.02614	down
TRINITY_DN50984_c0_g1	68	75	60	28	24	30	18.58	19.52	16.1	7.74	7.27	7.89	0.00163495	-1.04017	down
TRINITY_DN51021_c0_g1	887	821	831	349	303	363	150.32	134.14	139.78	61.1	57.55	60.28	8.22692e-18	-1.20875	down
TRINITY_DN51051_c0_g1	132	143	109	53	39	57	28.94	29.88	23.4	11.73	9.31	12.06	7.64961e-06	-1.15962	down
TRINITY_DN51062_c0_g1	20	18	12	2041	1634	1872	3.38	2.94	2.02	357.18	309.53	310.25	1.99506e-208	6.23913	up
TRINITY_DN51369_c0_g1	146	111	109	0	0	0	15.52	11.4	11.52	0	0	0	5.36145e-36	-4.32644	down
TRINITY_DN51409_c0_g1	57	68	87	14	5	23	8.81	10.15	13.36	2.24	0.86	3.48	5.0791e-07	-1.75248	down
TRINITY_DN51471_c0_g2	28	26	21	2	3	4	6.68	7.16	5.56	0.51	0.71	0.74	8.99261e-05	-1.67154	down
TRINITY_DN51500_c0_g1	138	180	131	450	477	487	9.3	11.74	8.78	31.72	35.94	32.36	1.76817e-22	1.64847	up
TRINITY_DN51526_c0_g3	20	26	32	3	4	4	4.03	5.05	6.41	0.62	0.9	0.79	0.000181841	-1.60049	down
TRINITY_DN51679_c0_g4	64	72	97	34	38	16	6.76	7.4	10.15	3.75	4.47	1.65	0.00322434	-1.06229	down
TRINITY_DN51739_c0_g1	85	91	160	24	44	44	11.51	11.9	21.54	3.37	6.67	5.85	8.26275e-05	-1.26458	down
TRINITY_DN51832_c0_g2	45	33	30	9	15	10	5.77	3.64	3.4	1.44	1.91	1.12	0.00724179	-1.13509	down
TRINITY_DN51857_c3_g1	837	889	605	354	226	334	799.57	803.48	563.54	321.98	243.83	299.37	5.54837e-11	-1.20817	down
TRINITY_DN51857_c3_g2	3091	3170	2447	903	806	1049	373.22	369.88	293.78	113.43	108.9	124.41	4.87798e-31	-1.53754	down
TRINITY_DN51941_c0_g1	570	696	437	147	178	245	45.59	53.85	34.76	12.28	15.91	19.3	7.69543e-13	-1.40847	down
TRINITY_DN51949_c0_g1	85	99	120	731	506	620	19.75	22.13	29.42	184.19	142.25	146.74	7.56135e-44	2.51835	up
TRINITY_DN52077_c0_g2	58	49	74	17	19	12	5.54	4.5	7.15	1.69	2.07	1.16	4.26154e-05	-1.43952	down
TRINITY_DN52132_c1_g1	219	250	263	454	413	615	50.38	55.7	59.73	106.04	106.06	137.34	2.4634e-09	1.03137	up
TRINITY_DN52132_c1_g3	79	86	101	223	174	226	18.44	19.34	23.39	53.38	45.65	51.57	1.45489e-08	1.2036	up
TRINITY_DN52144_c0_g8	21	31	25	0	0	0	3.8	5.3	4.52	0	0	0	1.02946e-08	-2.33801	down
TRINITY_DN52250_c0_g1	139	109	110	214	288	243	4.96	3.77	3.91	8.02	11.49	8.57	1.94394e-06	1.05358	up
TRINITY_DN52280_c0_g1	710	737	750	1151	1755	1569	49.96	50.19	52.5	84.68	138.05	108.81	9.80884e-10	1.05559	up
TRINITY_DN52285_c0_g1	29	40	29	7	12	8	3.72	4.96	3.69	0.93	1.72	1	0.00392266	-1.2259	down
TRINITY_DN52288_c0_g1	12	13	2	71	55	36	2.17	2.22	0.35	13.19	11.15	6.31	8.44355e-07	1.86728	up
TRINITY_DN52290_c0_g1	28	31	46	8	7	6	5.1	5.44	8.32	1.5	1.43	1.07	0.000203199	-1.51269	down
TRINITY_DN52382_c0_g1	166	192	95	36	26	46	26.4	29.43	15.03	6	4.78	7.15	6.5617e-10	-1.72003	down
TRINITY_DN52382_c0_g2	33	47	33	4	7	10	5.63	7.61	5.58	0.69	1.38	1.75	5.29197e-05	-1.60666	down
TRINITY_DN52382_c0_g7	45	60	45	5	18	9	7.63	9.76	7.45	0.86	3.36	1.56	5.30165e-05	-1.54546	down
TRINITY_DN52382_c0_g9	408	437	284	49	66	71	64.68	66.85	44.78	8.14	11.86	11.12	1.07361e-28	-2.31761	down
TRINITY_DN52385_c0_g1	325	412	534	111	175	203	38.46	47.11	62.82	13.66	23.16	23.6	1.97789e-07	-1.19727	down
TRINITY_DN52397_c0_g8	7	19	17	0	0	0	2.76	7.17	6.63	0	0	0	0.000194277	-1.6077	down
TRINITY_DN52448_c0_g1	35	20	25	1	2	3	5.17	2.82	3.83	0.16	0.35	0.43	5.75762e-06	-1.8995	down
TRINITY_DN52476_c0_g1	29	43	35	2	11	6	6.19	8.84	7.41	0.44	2.63	1.25	0.000164151	-1.55749	down
TRINITY_DN52562_c0_g1	33	46	34	6	10	13	4.82	6.46	4.92	0.88	1.61	1.86	0.000865843	-1.34467	down
TRINITY_DN52584_c0_g1	1	4	4	36	32	56	0.17	0.64	0.66	6.19	5.96	9.12	6.74181e-10	2.35918	up
TRINITY_DN52658_c0_g1	53	52	29	79	186	174	8.04	7.62	4.37	12.42	31.57	25.88	8.97082e-07	1.50551	up
TRINITY_DN52665_c0_g1	12	18	30	2	2	1	3.89	5.65	9.69	0.66	0.73	0.31	0.000317373	-1.59235	down
TRINITY_DN52668_c1_g3	3	6	5	30	19	26	4.59	1.36	1.17	12.23	7.9	11.18	0.000446811	1.50945	up
TRINITY_DN52703_c1_g1	44	29	53	14	10	12	5	2.73	6.54	1.59	1.28	1.34	0.00142981	-1.27372	down
TRINITY_DN52779_c0_g1	80	96	107	29	52	37	10.14	11.76	13.49	3.82	7.37	4.61	0.00152359	-1.00797	down
TRINITY_DN52798_c0_g1	9	6	14	45	36	55	11.88	7.46	17.82	56.03	55.24	67.1	7.22924e-06	1.67171	up
TRINITY_DN52798_c0_g2	49	45	61	164	122	158	6.89	6.11	8.53	23.93	19.2	21.8	3.88171e-09	1.42982	up
TRINITY_DN52798_c0_g3	9	10	12	47	26	44	16.86	17.56	21.32	78.28	55.49	75.04	0.000254474	1.43132	up
TRINITY_DN52871_c0_g2	27	23	65	2	4	6	2.94	2.42	7.04	0.23	0.49	0.64	4.59237e-06	-1.88058	down
TRINITY_DN52885_c0_g3	34	46	42	9	0	6	6.74	12.81	11.85	1.71	0	2.87	2.01461e-06	-1.88812	down
TRINITY_DN52938_c0_g1	19	28	30	85	38	72	2.37	3.37	3.71	11.01	5.3	8.81	0.00166557	1.13168	up
TRINITY_DN52969_c0_g1	34	40	65	12	8	8	4.02	4.57	7.63	1.47	1.06	0.93	3.22548e-05	-1.59774	down
TRINITY_DN53024_c1_g1	58	30	33	16	7	11	10.86	5.42	6.14	3.09	1.47	2.01	0.002688	-1.24835	down
TRINITY_DN53058_c1_g1	79	83	117	5	4	12	15.88	16.08	23.35	1.04	0.9	2.36	2.03094e-17	-2.76565	down
TRINITY_DN53089_c0_g1	84	82	102	190	300	374	6.75	6.36	8.14	15.92	26.92	29.53	4.76496e-12	1.59362	up
TRINITY_DN53113_c0_g1	13	18	16	1	0	0	4.05	5.19	4.76	0.31	0	0	0.000115387	-1.67434	down
TRINITY_DN53184_c0_g1	125	142	71	236	273	291	6.93	7.63	3.94	13.66	16.86	15.88	1.43877e-07	1.2117	up
TRINITY_DN53209_c0_g1	44	53	89	5	4	17	7.84	9.1	15.74	0.92	0.8	2.96	1.43065e-07	-1.9609	down
TRINITY_DN53240_c0_g1	80	71	91	18	35	33	11.84	10.06	13.35	2.79	5.8	4.79	0.000265343	-1.18587	down
TRINITY_DN53365_c1_g1	261	248	264	50	59	67	30.24	26.41	29.24	5.26	8.19	6.64	5.09539e-21	-1.90824	down
TRINITY_DN53399_c0_g1	83	100	100	239	291	261	5.58	6.49	6.68	16.73	21.79	17.21	4.55727e-13	1.4568	up
TRINITY_DN53454_c0_g2	57	67	75	10	26	19	21.66	24.42	28.23	3.84	11.08	6.97	5.58024e-05	-1.4044	down
TRINITY_DN53483_c0_g1	935	1110	1370	494	491	551	11.34	13.05	16.54	6.3	6.65	6.61	3.197e-10	-1.03245	down
TRINITY_DN53520_c0_g1	172	212	130	69	47	60	19.78	23.56	14.86	8.26	6.05	6.78	1.11479e-07	-1.32005	down
TRINITY_DN53525_c0_g1	193	152	164	20	27	30	27.77	21.08	23.46	2.99	4.35	4.25	1.11477e-20	-2.33155	down
TRINITY_DN53532_c0_g1	32	34	27	14	6	6	3.76	3.86	3.15	1.71	0.79	0.69	0.00672396	-1.18685	down
TRINITY_DN53569_c1_g8	78	143	83	41	37	50	30.17	53.56	32.12	16.03	16.05	19.14	0.00128396	-1.00741	down
TRINITY_DN53744_c0_g1	44	43	40	83	87	105	8.38	7.9	7.57	16.31	18.55	19.55	0.000226219	1.0465	up
TRINITY_DN53774_c0_g1	9	21	14	203	146	219	1.17	2.64	1.81	27.56	21.38	28.03	2.49053e-34	3.20743	up
TRINITY_DN53774_c0_g2	4	10	8	99	69	95	0.53	1.28	1.05	13.63	10.25	12.44	1.30069e-18	2.80093	up
TRINITY_DN53802_c0_g1	58	65	68	9	24	12	6.32	6.84	7.36	1.02	2.92	1.28	1.23366e-05	-1.54432	down
TRINITY_DN53811_c0_g1	21	35	19	79	40	67	5.5	8.82	4.94	21.36	11.73	17.08	0.00219941	1.11123	up
TRINITY_DN53852_c0_g1	35	24	35	8	9	10	3.59	2.38	3.57	0.86	1.03	1.01	0.00547154	-1.19397	down
TRINITY_DN53865_c0_g2	93	85	118	341	261	325	24.28	21.5	30.89	92.26	77.43	83.42	3.78753e-16	1.60069	up
TRINITY_DN53933_c0_g1	27	16	23	69	68	66	2.13	1.22	1.8	5.61	5.92	5.09	1.57638e-05	1.3975	up
TRINITY_DN53941_c2_g7	187	172	152	538	284	369	170.05	148.3	135.03	466.49	291.08	314.75	6.27421e-08	1.19332	up
TRINITY_DN54002_c4_g1	99606	91996	92204	8879	6437	8164	6082.95	5438.04	5601.73	567.53	439.4	491.64	3.96173e-167	-3.42333	down
TRINITY_DN54042_c0_g1	8	2	2	719	491	854	0.96	0.23	0.24	89.27	65.57	100.17	2.82308e-106	5.91236	up
TRINITY_DN54099_c0_g1	15	23	20	106	60	119	4.26	5.89	5.53	31.91	19.62	34.12	1.37773e-10	1.9449	up
TRINITY_DN54124_c0_g1	20	43	44	7	5	3	6.18	12.75	13.47	2.2	1.75	0.9	2.69827e-05	-1.71948	down
TRINITY_DN54124_c1_g1	35	30	50	4	11	6	8.88	7.33	12.59	1.04	3.13	1.48	8.76721e-05	-1.58559	down
TRINITY_DN54160_c0_g1	8	8	9	24	44	43	0.67	0.65	0.75	2.09	4.1	3.53	9.67978e-05	1.54691	up
TRINITY_DN54204_c0_g2	480	538	227	142	136	119	23.11	25.03	10.86	7.15	7.3	5.64	2.19937e-08	-1.39764	down
TRINITY_DN54218_c0_g2	6	4	2	19	15	25	2.68	1.71	0.88	8.51	7.52	11.15	0.00439674	1.3096	up
TRINITY_DN54225_c0_g1	382	369	355	76	72	89	69.99	65.21	64.81	14.36	14.66	15.89	9.21693e-30	-2.0249	down
TRINITY_DN54229_c0_g1	1657	2038	1970	446	618	542	272.48	323.35	321.86	75.8	113.53	87.3	1.85425e-26	-1.65971	down
TRINITY_DN54274_c0_g1	30	40	25	5	8	12	3.29	4.25	2.73	0.57	0.98	1.3	0.00348615	-1.25463	down
TRINITY_DN54354_c1_g1	195	225	182	446	442	551	23.12	25.79	21.51	54.89	58.57	64.1	1.88703e-15	1.27259	up
TRINITY_DN54387_c4_g1	2418	2553	1891	763	990	1043	215.29	219.56	167.42	71.34	99.16	93.62	1.16286e-13	-1.16661	down
TRINITY_DN54411_c0_g1	29	37	49	7	12	11	3.39	4.18	5.69	0.85	1.57	1.26	0.00111603	-1.32404	down
TRINITY_DN54418_c0_g2	36	28	33	6	7	16	4.94	3.71	4.5	0.85	1.07	2.15	0.0077154	-1.16015	down
TRINITY_DN54449_c0_g1	488	588	651	99	202	209	32.76	38.2	43.47	6.95	15.16	13.83	3.12326e-12	-1.54228	down
TRINITY_DN54461_c0_g1	78	68	126	27	40	42	5.83	4.92	9.37	2.11	3.34	3.09	0.00183324	-1.04662	down
TRINITY_DN54468_c0_g1	7	15	12	29	51	26	1.54	3.22	2.58	6.66	12.74	5.61	0.00462145	1.20918	up
TRINITY_DN54481_c0_g1	93	111	85	19	26	25	16.7	19.22	15.16	3.52	5.22	4.39	6.46551e-09	-1.67295	down
TRINITY_DN54481_c0_g2	20	16	23	3	3	6	103.85	76.36	105.34	12.19	17.96	27.1	0.00801043	-1.24035	down
TRINITY_DN54483_c0_g1	22	23	47	4	0	4	5.04	5.13	10.74	1.01	0	0.94	8.87978e-06	-1.86298	down
TRINITY_DN54573_c0_g1	48	46	75	13	19	19	5.7	6.65	9.26	1.68	2.52	2.22	0.000396261	-1.29301	down
TRINITY_DN54579_c0_g1	129	124	114	21	39	32	10.71	9.96	9.41	1.82	3.62	2.62	1.07118e-09	-1.66243	down
TRINITY_DN54590_c0_g1	41	75	56	13	20	20	3.35	5.93	4.55	1.11	1.83	1.61	0.000470857	-1.26959	down
TRINITY_DN54595_c0_g3	58	89	115	16	19	21	7.7	11.42	15.29	2.2	2.93	2.82	4.61249e-08	-1.74495	down
TRINITY_DN54634_c0_g2	27	18	14	67	61	46	2.64	1.69	1.35	6.65	6.7	4.59	0.000257979	1.30207	up
TRINITY_DN54709_c0_g1	804	826	516	284	308	343	76.85	76.34	49.04	28.3	32.92	32.26	1.59468e-08	-1.05853	down
TRINITY_DN54732_c0_g1	94	125	92	234	622	412	7.51	9.43	6.95	19.71	55.31	32.22	6.30994e-05	1.54271	up
TRINITY_DN54740_c0_g5	301	282	229	726	478	723	121.16	109.93	83.83	299.54	228	298.64	2.01324e-12	1.24543	up
TRINITY_DN54764_c0_g1	218	228	251	105	94	116	11.29	11.44	12.94	5.7	5.44	5.93	7.66257e-07	-1.00619	down
TRINITY_DN54900_c0_g1	98	89	69	2	0	6	12.92	11.25	8.92	0.29	0	0.83	1.74675e-21	-3.27529	down
TRINITY_DN54951_c0_g1	3	1	5	29	30	14	0.35	0.11	0.57	3.48	3.87	1.59	0.000130206	1.65496	up
TRINITY_DN55112_c1_g4	1736	1772	1427	4537	3601	4992	253.62	255.83	210.21	696.01	605.72	727.51	4.3723e-28	1.43674	up
TRINITY_DN55178_c0_g2	11	11	16	32	28	43	3.97	3.81	5.73	11.7	11.34	15.02	0.00853609	1.09931	up
TRINITY_DN55207_c0_g1	251	225	266	341	610	703	16.05	13.92	16.92	22.81	43.59	44.31	4.9854e-07	1.12901	up
TRINITY_DN55211_c1_g3	133	170	211	46	103	68	20.53	25.86	32.61	7.2	18.2	10.27	0.000906869	-1.00396	down
TRINITY_DN55300_c0_g2	65	36	50	1	0	0	18.8	9.95	14.36	0.31	0	0	1.17913e-15	-3.04949	down
TRINITY_DN55364_c1_g1	55	61	71	13	17	27	46.32	48.73	58.56	10.54	16.13	21.41	0.000124814	-1.32492	down
TRINITY_DN55364_c1_g2	73	69	102	15	16	50	65.34	58.53	89.27	12.86	16.15	42.04	0.000862916	-1.22141	down
TRINITY_DN55364_c1_g4	157	150	113	17	53	65	90.65	83.5	62.27	9.07	34.18	36.04	4.06343e-05	-1.30961	down
TRINITY_DN55418_c0_g1	67	74	89	19	26	17	12.97	13.8	17.14	3.8	5.63	3.21	3.41145e-06	-1.48709	down
TRINITY_DN55461_c1_g1	129	155	109	1023	846	991	28.99	35.35	26.2	277.44	248.35	234.38	7.71653e-74	2.80878	up
TRINITY_DN55461_c1_g2	3	1	6	40	23	35	2.72	0.86	5.32	34.76	23.51	30.51	9.09585e-07	1.98213	up
TRINITY_DN55462_c0_g1	41	44	60	231	351	261	3.16	3.26	4.64	18.38	30.06	19.78	4.58214e-24	2.35506	up
TRINITY_DN55479_c0_g1	137	174	147	36	47	86	22.58	26.84	24.49	6.17	8.78	13.78	9.87493e-06	-1.2141	down
TRINITY_DN55535_c0_g2	25	22	16	3	0	4	7.15	6.19	4.71	0.91	0	1.04	0.000496966	-1.54555	down
TRINITY_DN55536_c1_g1	67	74	94	19	22	31	8.08	8.96	11.77	2.47	3.09	3.84	1.58939e-05	-1.36689	down
TRINITY_DN55555_c0_g7	287	338	330	88	55	88	8.07	9.21	9.24	2.6	1.73	2.45	8.44191e-21	-1.84077	down
TRINITY_DN55610_c3_g1	225	276	236	572	620	673	19.41	23.03	20.25	51.51	59.81	57.17	2.80392e-19	1.36097	up
TRINITY_DN55708_c1_g4	122	107	100	1	1	0	24.71	20.88	20.03	0.24	0.26	0	2.25992e-32	-4.05261	down
TRINITY_DN55708_c1_g5	57	81	52	0	0	0	33.25	44.75	30.22	0	0	0	7.74689e-21	-3.46955	down
TRINITY_DN55717_c0_g1	285	320	402	98	82	130	21.91	23.8	30.74	7.87	7.05	9.85	8.12717e-14	-1.51914	down
TRINITY_DN55746_c0_g1	395	364	448	164	146	188	29.28	25.98	33.5	12.53	12.19	13.63	1.11512e-10	-1.14649	down
TRINITY_DN55749_c0_g2	190	197	200	22	14	13	49.38	49.26	51.56	5.85	4.07	3.29	3.19054e-33	-3.03747	down
TRINITY_DN55762_c0_g2	13	23	11	33	37	56	3.65	6.21	3.07	9.47	11.64	15.29	0.00521086	1.12327	up
TRINITY_DN55819_c0_g1	267	268	185	46	31	71	104.88	100.87	71.95	18.38	13.69	27.12	1.22378e-16	-1.98643	down
TRINITY_DN55943_c0_g1	226	255	173	42	38	56	30.02	31.32	22.43	4.51	4.51	8.02	2.05968e-18	-1.98605	down
TRINITY_DN55961_c0_g1	46	48	35	5	7	14	8.19	8.24	6.19	0.92	1.39	2.44	3.59636e-05	-1.59629	down
TRINITY_DN55986_c0_g12	22	28	19	52	54	61	5.64	7.03	4.82	13.82	15.49	15.3	0.00142981	1.10904	up
TRINITY_DN56007_c0_g5	109	109	124	50	48	41	21.41	20.02	22.95	10.91	11.92	8.55	6.86917e-05	-1.08372	down
TRINITY_DN56041_c0_g1	24	20	32	46	54	72	2.46	2.12	3.46	5.07	6.79	8.02	0.0050222	1.01373	up
TRINITY_DN56077_c2_g1	7692	6766	6083	2493	2734	2141	429.43	365.67	337.85	145.8	170.64	117.94	9.43113e-18	-1.33456	down
TRINITY_DN56094_c0_g1	68	58	80	22	8	40	8.9	7.33	10.4	2.99	1.17	5.14	0.00193699	-1.1771	down
TRINITY_DN56123_c0_g1	41	31	26	76	61	92	6.57	4.79	4.25	12.73	10.94	14.44	0.000552197	1.09687	up
TRINITY_DN56151_c0_g1	144	143	35	8	19	14	16.19	15.54	3.91	0.94	2.39	1.55	8.79473e-09	-2.07765	down
TRINITY_DN56152_c1_g1	6	6	13	36	21	33	14.31	13.35	28.97	74.11	57.14	70.84	0.00316734	1.27464	up
TRINITY_DN56152_c1_g2	127	120	108	249	222	265	43.56	33.42	41.18	74.02	86.53	96.88	4.52675e-08	1.05883	up
TRINITY_DN56227_c0_g6	107	83	92	237	175	250	13.19	9.88	11.27	30.35	24.12	30.31	2.04502e-08	1.20132	up
TRINITY_DN5624_c0_g1	18	29	19	1	5	8	6.8	10.83	7.11	0.38	2.12	2.92	0.00943597	-1.21853	down
TRINITY_DN56272_c0_g1	65	67	124	14	17	15	19.54	16.91	36.9	4.73	6.17	6.76	8.45331e-09	-1.89541	down
TRINITY_DN56294_c0_g1	167	165	211	52	46	50	17.03	15.95	20.9	4.7	4.46	4.26	1.8282e-12	-1.63249	down
TRINITY_DN56330_c1_g2	18	20	18	0	0	0	3.72	4	3.8	0	0	0	2.77122e-06	-1.97349	down
TRINITY_DN56372_c0_g5	147	161	160	29	42	34	8.08	7.39	7.34	1.27	1.96	1.4	4.80082e-14	-1.84799	down
TRINITY_DN56379_c0_g1	49	59	33	14	5	14	22.83	26.29	15.2	6.52	2.61	6.26	0.000131002	-1.47506	down
TRINITY_DN56384_c0_g1	35	47	84	15	20	22	1.84	2.4	4.4	0.83	1.18	1.14	0.004345	-1.12317	down
TRINITY_DN56426_c0_g1	36	29	26	2	2	7	3.51	2.74	2.52	0.2	0.22	0.67	1.98784e-05	-1.76976	down
TRINITY_DN56434_c1_g1	150	145	102	30	53	42	12.13	11.34	8.2	2.53	4.79	3.34	7.29523e-07	-1.37969	down
TRINITY_DN56460_c0_g1	142	139	179	63	60	55	6.63	6.52	8.63	3.19	3.15	2.63	2.43342e-06	-1.16833	down
TRINITY_DN56491_c0_g1	155	166	117	14	6	12	6.54	7.68	7.75	2.35	1.09	3.86	1.65992e-26	-3.03842	down
TRINITY_DN56531_c2_g8	25	29	26	1	1	1	10.53	7.97	8.97	0.24	0.26	0.23	1.63841e-07	-2.15035	down
TRINITY_DN56569_c0_g1	272	216	246	29	15	32	7.84	6.16	7.08	0.89	0.5	0.95	7.12729e-33	-2.84457	down
TRINITY_DN56639_c0_g2	616	688	548	313	273	223	73.34	81.87	64.45	38.07	43.84	29.13	1.0118e-08	-1.04914	down
TRINITY_DN56663_c0_g2	40	29	33	4	0	0	6.55	5.96	5.38	4.59	0	0	9.84142e-09	-2.30207	down
TRINITY_DN56719_c0_g1	110	120	81	33	35	38	7.68	8.11	5.62	2.41	2.73	2.63	5.49232e-06	-1.28521	down
TRINITY_DN56765_c1_g1	20	23	22	61	42	72	3.4	3.53	3.13	8.79	9.06	14.61	0.000404539	1.21601	up
TRINITY_DN56765_c1_g2	30	35	45	113	73	100	17.03	18.99	24.66	62.64	45.53	53.1	1.9866e-05	1.25071	up
TRINITY_DN56769_c0_g1	63	49	43	27	12	16	6.17	4.74	4.3	2.81	1.35	1.57	0.00437885	-1.10233	down
TRINITY_DN56790_c3_g1	11047	11019	10764	133	113	178	585.89	565.79	568	7.39	6.7	9.31	0	-5.99484	down
TRINITY_DN56858_c0_g1	55	64	85	20	32	29	5.42	6.09	8.32	2.05	3.52	2.81	0.00321547	-1.03395	down
TRINITY_DN56882_c0_g1	0	0	1	98	68	69	0	0	0.38	37.82	29.38	25.79	5.25153e-26	3.76864	up
TRINITY_DN56941_c0_g4	33	53	48	18	11	20	12.72	22.04	18.62	7.09	4.96	8.15	0.00784236	-1.05943	down
TRINITY_DN56981_c1_g1	441	462	362	40	35	35	110.22	111.83	102.05	7.34	11.01	9.18	1.7543e-56	-3.17316	down
TRINITY_DN56981_c1_g2	57	66	53	6	3	1	307.64	327.41	254.29	25.08	18.57	4.66	1.20572e-13	-2.67055	down
TRINITY_DN56981_c1_g3	31	45	29	3	0	0	12.66	17.56	11.54	1.21	0	0	1.17561e-09	-2.42338	down
TRINITY_DN56981_c1_g4	157	177	158	7	3	6	64.6	70.03	64.56	2.89	1.38	2.38	2.86828e-38	-3.80519	down
TRINITY_DN56981_c1_g5	2769	2716	1875	127	80	132	385.39	365.03	259.32	18.34	12.45	18.02	3.87258e-125	-4.11785	down
TRINITY_DN57018_c0_g1	44	51	66	9	18	19	3.41	3.83	5.09	0.73	1.56	1.45	0.000294131	-1.33599	down
TRINITY_DN57018_c0_g4	142	153	165	54	41	56	11.13	11.6	12.86	4.42	3.59	4.32	4.5281e-09	-1.39174	down
TRINITY_DN57082_c0_g2	13	10	2	32	22	37	3.54	2.67	0.6	8.78	6.64	9.7	0.00462145	1.2519	up
TRINITY_DN57234_c0_g1	88	64	72	34	20	29	11.42	8.03	9.29	4.58	2.9	3.7	0.000499908	-1.14189	down
TRINITY_DN57235_c0_g1	88	66	69	35	24	33	8.64	6.26	6.73	3.58	2.63	3.19	0.00184841	-1.02274	down
TRINITY_DN57255_c0_g1	176	154	69	13	15	10	15.06	12.78	5.9	1.16	1.45	0.83	1.92214e-16	-2.59288	down
TRINITY_DN57262_c0_g1	140	143	107	46	66	48	20.3	20.07	15.46	6.93	10.72	6.85	0.000110608	-1.06369	down
TRINITY_DN57316_c1_g1	26	20	34	160	149	306	2.87	2.13	3.72	18.12	18.27	32.89	6.46326e-22	2.56586	up
TRINITY_DN57316_c2_g1	69	83	75	154	263	179	8.86	10.35	9.58	20.48	37.74	22.5	1.38248e-07	1.33025	up
TRINITY_DN57349_c0_g3	72	70	67	26	7	11	12.79	11.99	11.89	4.77	1.39	1.91	1.55824e-06	-1.67702	down
TRINITY_DN57353_c2_g4	20	30	45	9	4	10	6.26	9.32	14.16	3.19	1.37	3.4	0.00301869	-1.29331	down
TRINITY_DN57377_c1_g1	251	267	321	84	120	136	16.33	16.81	20.78	5.72	8.73	8.72	1.43877e-07	-1.14016	down
TRINITY_DN57412_c0_g1	138	135	78	47	46	50	10.24	9.69	5.76	3.64	3.82	3.65	0.000268406	-1.06406	down
TRINITY_DN57447_c0_g1	28	31	20	7	5	6	5.96	6.42	4.39	1.63	1.15	1.21	0.0030735	-1.30392	down
TRINITY_DN57465_c0_g4	34	45	56	9	12	8	20.95	26.43	34.01	5.46	8.31	4.69	4.83885e-05	-1.54936	down
TRINITY_DN57465_c0_g8	25	35	44	7	4	9	143.45	184.21	220.9	31.03	26.5	44.75	0.000169907	-1.53817	down
TRINITY_DN57514_c0_g9	13	35	23	49	88	105	13.09	33.33	22.56	46.76	100	98.83	1.86759e-05	1.46968	up
TRINITY_DN57533_c1_g3	60	88	105	9	38	29	5.68	8.1	10	0.93	3.97	2.67	0.000448211	-1.28696	down
TRINITY_DN57617_c0_g1	26	35	38	10	10	10	3.78	4.92	5.49	1.5	1.62	1.43	0.00600062	-1.16482	down
TRINITY_DN57673_c0_g2	73	120	197	27	34	76	13.99	22.82	38.6	5	8.16	16.38	0.000962227	-1.17656	down
TRINITY_DN57673_c0_g8	15	16	39	2	1	3	6.71	6.84	17.24	0.9	0.5	1.29	0.00013004	-1.66869	down
TRINITY_DN57766_c0_g1	85	91	182	37	23	63	11.75	12.14	25.21	5.34	3.58	8.6	0.000349641	-1.22236	down
TRINITY_DN5777_c1_g1	1887	1951	4523	890	878	1000	362.61	361.45	863.03	176.35	188.81	187.83	0.00596756	-1.13109	down
TRINITY_DN57809_c0_g2	463	487	757	218	225	184	30.04	30.58	48.85	14.8	16.32	11.77	3.08124e-09	-1.26295	down
TRINITY_DN57818_c0_g4	29	30	34	3	14	9	11.29	13.49	14.61	1.38	6.96	3.94	0.00969261	-1.15828	down
TRINITY_DN57883_c1_g1	35	32	44	68	132	130	10.9	10.29	15.22	23.02	48.36	43.3	3.80275e-06	1.39683	up
TRINITY_DN57883_c1_g2	6	18	14	23	49	43	3.2	8.79	6.88	11.89	27.54	20.52	0.00535004	1.18436	up
TRINITY_DN57884_c2_g1	334	309	511	82	78	80	155.6	137.8	235.79	38.52	40.93	36.1	1.67068e-20	-2.00588	down
TRINITY_DN57884_c2_g2	257	278	322	84	64	108	119.94	124.18	148.34	39.28	33.74	48.6	2.71412e-14	-1.55733	down
TRINITY_DN57884_c2_g3	85	100	121	32	37	62	39.83	44.74	55.78	15.23	19.44	27.84	0.00111061	-1.00536	down
TRINITY_DN57884_c2_g4	70	77	97	24	18	23	30.83	32.36	41.9	10.8	8.98	9.85	6.62847e-07	-1.53294	down
TRINITY_DN57884_c2_g5	1092	1322	1751	340	359	443	209.1	244.21	333.43	67.02	76.89	82.77	6.05599e-23	-1.70244	down
TRINITY_DN57884_c2_g6	121	128	188	28	24	56	56.39	57.37	86.63	13.24	12.54	25.28	3.47139e-09	-1.68075	down
TRINITY_DN57936_c0_g2	51	55	40	94	110	122	4.2	4.55	3.38	8.54	10.38	9.82	4.90173e-05	1.09872	up
TRINITY_DN57941_c0_g19	39	53	44	17	13	18	38.21	49.15	42.05	15.83	14.37	16.51	0.00378578	-1.1109	down
TRINITY_DN57985_c0_g1	22	27	25	43	87	47	2.79	3.31	3.15	5.66	12.34	5.85	0.0048799	1.06949	up
TRINITY_DN58026_c0_g2	78	70	153	26	17	29	7.93	6.88	46.53	5.75	1.93	6.16	7.78041e-07	-1.61843	down
TRINITY_DN58031_c0_g1	71	63	152	25	38	28	8.94	7.89	20.26	5.05	5.25	2.93	0.000356957	-1.26005	down
TRINITY_DN58082_c0_g1	20	27	22	439	327	492	2.06	2.69	2.26	47.14	37.7	49.88	3.15841e-70	3.84163	up
TRINITY_DN58166_c0_g3	32	28	31	182	117	153	6.59	5.56	6.34	38.61	26.98	30.78	1.00984e-16	2.0966	up
TRINITY_DN58166_c0_g4	69	87	66	538	397	464	17.14	20.82	16.15	135.85	109.64	111.42	5.21662e-44	2.55898	up
TRINITY_DN58166_c0_g6	32	22	16	238	149	177	25.73	16.71	13.17	183.37	133.61	133.01	1.51197e-24	2.66301	up
TRINITY_DN58214_c0_g1	1525	1534	1445	84	62	116	104.19	101.5	97.56	6.06	4.76	7.79	1.01984e-128	-3.84242	down
TRINITY_DN58216_c0_g1	92	92	99	48	30	44	12.39	13.6	14.15	6.61	4.59	5.44	0.000706612	-1.0017	down
TRINITY_DN58259_c0_g1	37	27	34	128	54	73	2.23	1.58	2.05	8.04	3.62	4.32	0.000503556	1.18816	up
TRINITY_DN58313_c0_g4	41	48	41	7	17	18	8.45	9.53	8.39	1.48	3.92	3.62	0.00362169	-1.16288	down
TRINITY_DN58346_c1_g1	109	156	224	19	37	49	6.85	9.73	14.49	1.18	2.53	3.07	7.63915e-10	-1.81053	down
TRINITY_DN58469_c0_g4	27	39	18	5	5	11	5.65	7.73	3.63	0.93	1.17	2.07	0.00641276	-1.22597	down
TRINITY_DN58484_c0_g2	123	138	109	30	40	54	9.48	10.34	8.42	2.56	3.44	4.12	7.02816e-07	-1.32962	down
TRINITY_DN58523_c0_g1	220	172	264	95	29	78	13.55	10.25	16.17	6.12	2	4.74	8.62275e-07	-1.41829	down
TRINITY_DN58580_c0_g3	84	97	141	18	48	31	13.4	14.93	22.34	2.97	8.56	4.84	3.93411e-05	-1.35136	down
TRINITY_DN58646_c0_g1	344	298	623	21	51	73	24.7	20.71	44.49	1.58	4.09	5.17	3.91381e-06	-1.88639	down
TRINITY_DN58649_c0_g1	189	185	313	89	97	98	15.32	14.5	25.22	7.53	8.79	7.82	1.5208e-05	-1.08678	down
TRINITY_DN58693_c2_g3	79	69	48	176	187	121	5.63	4.75	3.4	13.1	14.89	8.49	5.34361e-06	1.23426	up
TRINITY_DN58693_c2_g4	131	128	265	692	1015	688	9.86	9.32	19.85	54.45	85.44	51.03	5.85007e-06	1.68268	up
TRINITY_DN58708_c0_g4	39	48	33	96	82	81	40.93	47.63	33.7	95.14	97.19	79.34	0.000523777	1.03703	up
TRINITY_DN58726_c0_g1	567	502	490	92	76	63	25.85	22.07	22.01	4.58	3.8	2.78	2.31838e-41	-2.50112	down
TRINITY_DN58742_c4_g6	3101	2974	3143	1051	880	1239	403.9	369.73	401	146.47	125.85	157.99	4.23759e-30	-1.43287	down
TRINITY_DN58744_c0_g1	126	142	213	53	26	57	7.07	7.67	11.65	3.08	1.6	3.07	4.57033e-08	-1.52792	down
TRINITY_DN58761_c0_g1	57	67	118	11	17	28	4.49	5.46	9.38	0.87	1.34	2.22	3.90865e-06	-1.60256	down
TRINITY_DN58764_c2_g2	39	55	39	1	4	4	9.6	13.04	9.53	0.25	1.1	0.96	5.29525e-10	-2.35982	down
TRINITY_DN58773_c0_g1	609	611	504	1575	860	1112	47.68	47.85	39.03	133.31	78.92	86.66	7.06389e-08	1.04897	up
TRINITY_DN58780_c4_g1	6226	5973	6341	2433	2637	2690	233.74	217.21	236.97	95.83	110.63	99.72	1.57533e-21	-1.15033	down
TRINITY_DN58857_c0_g18	17	23	25	1	0	0	23.67	29.79	32.83	1.29	0	0	1.15413e-06	-2.03856	down
TRINITY_DN58900_c0_g1	249	282	442	95	123	112	39.91	45.03	71.54	19.55	27.15	15.33	9.9409e-09	-1.34763	down
TRINITY_DN58918_c0_g2	14	16	16	0	0	2	9.08	6.74	9.64	0	0.17	0.35	0.000405493	-1.56315	down
TRINITY_DN58926_c0_g1	41	21	12	5	3	1	9.92	4.9	2.95	1.25	1.03	0.37	0.00074859	-1.50542	down
TRINITY_DN58926_c0_g2	452	418	508	40	15	28	17.82	15.99	19.94	1.68	0.67	1.11	1.32258e-59	-3.59046	down
TRINITY_DN58930_c1_g1	59	51	49	24	16	20	5.07	4.25	4.31	2.15	1.71	1.69	0.00338842	-1.07178	down
TRINITY_DN58975_c0_g1	54	47	66	11	5	10	8.49	7.13	10.31	1.79	0.88	1.54	5.41784e-08	-1.93393	down
TRINITY_DN59012_c0_g1	17	15	25	129	74	94	2.04	1.74	2.98	16.1	9.94	11.09	1.96097e-11	2.0208	up
TRINITY_DN59066_c1_g6	39	54	58	15	23	21	5.04	6.74	7.45	2.01	3.33	2.67	0.00875879	-1.00877	down
TRINITY_DN59072_c0_g1	30	25	37	61	84	77	6.95	4.76	6.06	11.55	19.92	14.62	0.000433469	1.13555	up
TRINITY_DN59090_c0_g1	209	187	142	44	33	32	11.34	10.07	7.9	2.55	1.96	1.68	1.05093e-15	-1.97474	down
TRINITY_DN59105_c1_g1	457	479	545	1031	929	1370	42.81	43.39	50.77	100.71	97.3	126.28	4.88619e-15	1.18545	up
TRINITY_DN59147_c0_g1	68	60	127	17	34	33	6.65	4.92	10.07	2.03	3.63	3.72	0.00058544	-1.22452	down
TRINITY_DN59174_c1_g1	17	22	15	81	101	123	1.5	1.87	1.49	7.61	10.12	10.95	6.92274e-14	2.15458	up
TRINITY_DN59246_c1_g1	39	82	119	18	39	30	1.88	3.86	5.69	0.92	2.77	2.37	0.00634737	-1.06865	down
TRINITY_DN59264_c0_g1	6	7	8	22	29	60	2.19	3.24	3.49	9.55	14.41	25.81	6.71033e-05	1.61885	up
TRINITY_DN59270_c0_g2	128	96	162	3	4	3	99.95	71.17	123.91	2.26	3.5	2.2	6.93686e-30	-3.68078	down
TRINITY_DN59270_c0_g6	659	791	894	131	69	97	86.06	97.82	114.97	18.51	10.03	13.3	5.93678e-46	-2.70952	down
TRINITY_DN59286_c0_g1	122	127	131	52	48	29	4.91	4.95	5.25	2.2	2.16	1.15	3.29677e-06	-1.28888	down
TRINITY_DN59294_c0_g2	90	104	132	187	258	264	17.84	19.73	25.79	37.92	56.92	50.9	1.41616e-06	1.1003	up
TRINITY_DN59333_c0_g1	45	39	41	111	86	109	3.19	2.81	3.07	8.52	7.17	7.62	9.55918e-06	1.20441	up
TRINITY_DN59355_c1_g1	1516	1379	1429	3690	3693	3531	71.95	65.6	69.06	183.9	195.59	164.76	4.41756e-27	1.37479	up
TRINITY_DN59362_c0_g5	3	2	4	14	40	26	0.75	0.48	0.99	3.57	11.15	6.31	3.76575e-05	1.75272	up
TRINITY_DN59365_c6_g2	28	26	33	6	4	6	5.14	4.35	5.23	1.21	0.69	1.03	0.000322781	-1.51165	down
TRINITY_DN59432_c0_g2	204	167	215	69	72	64	35.69	29.31	42.05	9.71	16.43	13.95	8.12529e-09	-1.31525	down
TRINITY_DN59446_c0_g1	24	27	23	66	44	82	1.73	1.76	1.5	5.9	4.61	5.43	0.000441137	1.18511	up
TRINITY_DN59451_c1_g1	297	326	251	4322	2803	3699	12.48	13.12	10.42	193.63	134.08	156.26	1.72944e-119	3.54118	up
TRINITY_DN59475_c0_g1	371	326	300	106	114	128	34.51	29.32	27.75	10.28	11.86	11.71	2.16403e-13	-1.36087	down
TRINITY_DN59500_c0_g1	53	77	110	28	32	39	5.87	8.2	12.46	3.32	3.92	4.24	0.00385196	-1.00271	down
TRINITY_DN59645_c0_g1	3540	3635	2368	869	1189	1036	156.27	155.39	104.02	40.23	58.66	45.15	1.04992e-16	-1.45668	down
TRINITY_DN59650_c0_g2	35	55	30	144	176	218	1.95	2.96	1.66	8.38	10.93	11.96	5.9936e-16	1.98969	up
TRINITY_DN59655_c0_g2	31	45	32	91	90	94	4.9	6.7	4.91	14.68	15.67	14.27	1.23366e-05	1.24503	up
TRINITY_DN59655_c0_g3	472	656	749	1583	1672	1672	65.06	86.34	105	233.37	263.01	223.02	8.78356e-18	1.40413	up
TRINITY_DN59661_c0_g6	56	41	22	10	5	9	13.39	9.44	5.22	2.45	1.34	2.1	0.000214928	-1.51016	down
TRINITY_DN59699_c0_g1	97	99	62	30	34	19	4.7	4.69	2.98	1.59	1.83	1	8.74295e-05	-1.2795	down
TRINITY_DN59748_c0_g3	18	18	18	52	58	43	1.61	1.58	1.61	4.87	5.82	3.85	0.000452283	1.2584	up
TRINITY_DN59805_c0_g2	280	279	252	100	117	79	25.94	25.43	23.4	10.61	13.29	8.23	4.2494e-09	-1.2627	down
TRINITY_DN59805_c0_g3	62	72	48	26	24	20	5.95	6.68	4.58	2.6	2.58	1.89	0.00282388	-1.0582	down
TRINITY_DN59820_c0_g10	2	3	3	16	13	23	20.09	27.32	25.17	116.04	155.01	198.83	0.00240205	1.38916	up
TRINITY_DN59820_c0_g12	61	31	56	245	187	308	53.52	28.91	46.42	207.53	202.16	281.4	3.64454e-19	2.12689	up
TRINITY_DN59820_c0_g15	17	5	9	46	48	54	13.82	3.86	7.17	36.09	43.96	41.39	3.88877e-06	1.70423	up
TRINITY_DN59820_c0_g4	10	5	3	42	41	64	8.84	4.19	2.59	36.36	40.86	53.17	6.00186e-09	2.13998	up
TRINITY_DN59820_c0_g5	23	20	34	178	175	191	8.09	6.75	11.85	63.41	69.21	64.97	4.74254e-26	2.55873	up
TRINITY_DN59820_c0_g6	4	5	1	33	18	35	24.57	23.89	4.58	137.31	110.85	159.91	1.12988e-05	1.82393	up
TRINITY_DN59820_c0_g7	31	39	37	117	86	158	17.21	20.67	20.28	64.37	54.09	84.18	4.14439e-09	1.58554	up
TRINITY_DN59822_c0_g1	79	127	259	49	71	70	3.87	6.07	12.56	2.54	3.93	3.35	0.00462435	-1.00375	down
TRINITY_DN59832_c0_g1	223	213	152	37	36	38	23.16	20.33	16.14	3.99	4.23	4.26	1.14306e-18	-2.08478	down
TRINITY_DN59832_c0_g2	24	17	17	2	3	1	8.74	6.01	5.97	0.71	1.34	0.42	0.000579079	-1.53323	down
TRINITY_DN59832_c0_g3	25	43	22	0	5	7	8.82	14.69	7.82	0	2.1	2.45	0.000170103	-1.61498	down
TRINITY_DN59840_c0_g1	60	60	36	752	542	554	16.22	15.56	9.73	204.84	161.71	143.45	5.52463e-62	3.35549	up
TRINITY_DN59840_c0_g12	0	3	0	35	21	39	0	1.86	0	22.67	16.04	24.68	2.72119e-09	2.38569	up
TRINITY_DN59840_c0_g13	1	1	1	50	7	34	11.9	10.74	9.8	426.92	100.75	343.96	6.42701e-07	2.07717	up
TRINITY_DN59840_c0_g14	1	6	4	85	44	51	1.3	5.71	3.83	74.67	46.02	44.1	1.27274e-13	2.68902	up
TRINITY_DN59840_c0_g15	4	11	9	128	98	121	1.62	4.02	3.19	46.11	39.04	41.66	2.11167e-25	3.11754	up
TRINITY_DN59840_c0_g2	23	18	20	435	255	293	9.88	7.64	8.76	187.96	122.95	121.4	3.07079e-48	3.57021	up
TRINITY_DN59840_c0_g3	4	8	22	97	56	75	1.08	2.2	5.84	26.42	16.85	19.58	3.08209e-09	2.08116	up
TRINITY_DN59840_c0_g4	0	1	0	90	40	64	0	0.42	0	24.55	11.95	16.76	1.52832e-20	3.43312	up
TRINITY_DN59840_c0_g5	7	21	15	271	162	228	1.86	5.38	3.96	73.85	48.56	59.09	4.85377e-37	3.39441	up
TRINITY_DN59840_c0_g6	62	67	39	956	716	787	14.57	15.02	8.9	225.26	182.9	175.36	7.19387e-86	3.67895	up
TRINITY_DN59860_c0_g2	26	38	21	64	47	90	2.16	3.04	1.75	5.37	4.21	7.01	0.00203106	1.07484	up
TRINITY_DN59861_c3_g1	523	572	323	31	32	51	38.6	40.8	23.69	2.39	2.64	3.71	2.80598e-46	-3.20723	down
TRINITY_DN59871_c1_g3	63	76	178	31	22	37	77.94	88.65	212.97	35.64	31.29	42.42	6.48021e-05	-1.39571	down
TRINITY_DN59949_c1_g1	19	14	10	58	38	33	95.5	64.72	44.45	228.99	220.14	144.49	0.00179985	1.23778	up
TRINITY_DN59949_c1_g10	23	20	9	47	60	73	273.63	214.87	88.18	395.86	831.93	732.91	3.13957e-05	1.4629	up
TRINITY_DN59949_c1_g11	42	28	26	51	79	122	499.68	300.82	254.75	429.55	1095.38	1224.87	0.000461627	1.19103	up
TRINITY_DN59949_c1_g13	67	61	57	245	131	181	241.36	203.46	186.43	723.4	541.47	576.16	1.75253e-09	1.4882	up
TRINITY_DN59949_c1_g21	14	19	25	64	44	64	63.97	80.01	101.81	232.52	231.44	255.78	0.000167287	1.31059	up
TRINITY_DN59949_c1_g6	9	21	28	79	37	49	1.82	3.81	5.26	15.3	7.85	9.06	0.0026199	1.19001	up
TRINITY_DN59949_c1_g8	34	47	41	117	113	123	16.42	21.7	19.57	56.74	61.49	57.24	1.97108e-08	1.43368	up
TRINITY_DN59951_c0_g2	75	91	140	4	12	13	7.71	9.04	14.31	0.43	1.38	1.31	3.57136e-15	-2.55252	down
TRINITY_DN59971_c0_g1	821	782	701	358	313	344	139.86	138.92	124.76	63.43	55.84	62.8	5.28461e-13	-1.06709	down
TRINITY_DN59984_c4_g3	197	198	233	66	72	116	10.12	10.22	11.18	3.99	4.54	6.7	1.0456e-06	-1.1385	down
TRINITY_DN59997_c0_g1	956	1011	792	1792	1507	2340	61.17	62.61	50.41	119.98	107.79	147.62	2.47751e-12	1.05581	up
TRINITY_DN60048_c5_g2	246	251	218	65	41	66	33.22	32.67	29.35	9.16	6.02	8.72	7.9439e-18	-1.82546	down
TRINITY_DN60050_c0_g1	48	59	47	11	16	18	5.41	6.44	5.24	1.29	2	1.98	0.000247638	-1.32665	down
TRINITY_DN60051_c0_g6	1	2	3	13	15	23	0.25	0.49	0.66	3.66	4.25	5.2	0.00110641	1.4737	up
TRINITY_DN60074_c1_g8	49	37	44	2	9	11	21.19	15.32	18.82	0.87	4.37	4.58	1.11374e-05	-1.7135	down
TRINITY_DN60194_c0_g2	126	134	162	71	22	42	7.79	9.08	10.6	8.56	1.3	2.92	1.03727e-05	-1.34006	down
TRINITY_DN60197_c5_g1	1235	1495	3538	249	400	396	208.23	243.01	592.11	43.37	75.51	65.32	7.15908e-05	-1.63627	down
TRINITY_DN60197_c5_g10	164	233	549	21	20	25	92.59	125.51	306.09	11.74	12.73	13.48	5.17016e-09	-2.29669	down
TRINITY_DN60197_c5_g16	245	262	563	131	93	141	149.61	152.49	339.44	79.4	64.08	82.02	1.53204e-06	-1.31246	down
TRINITY_DN60197_c5_g17	9	16	53	1	0	0	4.96	8.41	29.14	0.55	0	0	4.26337e-06	-1.94262	down
TRINITY_DN60197_c5_g8	29	23	68	15	6	11	31.42	24.3	72.27	15.25	7.32	11.07	0.00485817	-1.23147	down
TRINITY_DN60197_c5_g9	311	279	549	160	87	126	2125.89	1742.86	3236.3	826.73	688.29	741.27	8.04398e-08	-1.37879	down
TRINITY_DN60233_c0_g2	102	103	108	26	20	30	12.42	12.09	13.08	3.36	2.72	3.67	6.47955e-10	-1.7036	down
TRINITY_DN60233_c0_g3	365	370	410	88	99	110	36.53	40.79	39.97	9.18	13.57	10.8	3.6951e-23	-1.76703	down
TRINITY_DN60307_c1_g1	31	24	29	324	205	216	8.92	6.45	8.12	91.56	63.68	59.24	1.05291e-31	2.84456	up
TRINITY_DN60310_c1_g3	75	132	82	12	36	15	12.04	19.24	12.44	1.78	6.09	2.07	1.53275e-06	-1.64267	down
TRINITY_DN60325_c0_g1	23	29	15	51	47	58	1.39	1.7	0.9	3.23	3.18	3.46	0.00440136	1.04456	up
TRINITY_DN60446_c0_g1	24	18	19	102	97	189	2.18	1.58	1.71	9.65	9.84	16.87	1.2656e-15	2.28259	up
TRINITY_DN60610_c0_g1	142	146	156	35	87	67	61.79	36.02	53.49	10.28	15	11.12	0.000829764	-1.00135	down
TRINITY_DN60647_c3_g3	7374	6851	6638	636	596	752	657.01	590.34	588.13	59.12	59.37	65.95	1.45479e-170	-3.24058	down
TRINITY_DN60647_c3_g4	145	177	201	9	12	9	47.24	55.52	65.01	2.98	4.38	2.84	1.61746e-33	-3.34553	down
TRINITY_DN60647_c3_g5	114	160	135	15	15	11	37.21	49.89	43.46	4.94	5.44	3.45	2.53593e-22	-2.70759	down
TRINITY_DN60651_c0_g1	1025	1093	960	276	300	344	42.11	43.34	38.91	11.75	13.69	13.82	7.60257e-32	-1.61176	down
TRINITY_DN60726_c0_g2	52	46	16	7	1	8	16.93	14.38	5.16	2.32	0.36	2.52	7.54453e-05	-1.66553	down
TRINITY_DN60768_c5_g1	41	56	130	13	10	32	4.07	7.87	12.45	1.24	1.03	4.05	0.000219034	-1.44822	down
TRINITY_DN60768_c6_g6	38	32	40	3	1	0	5.29	4.3	5.53	0.43	0.16	0	5.76524e-10	-2.43968	down
TRINITY_DN60768_c6_g8	63	71	58	0	0	0	9.54	10.37	8.72	0	0	0	1.15806e-21	-3.5218	down
TRINITY_DN60784_c0_g13	17	17	15	40	45	48	4.11	4.04	3.63	10.05	12.33	11.51	0.00149437	1.18622	up
TRINITY_DN60817_c0_g3	111	104	117	146	349	209	17.98	15.65	18.86	23.78	59.53	31.99	0.00039272	1.03405	up
TRINITY_DN60823_c0_g2	18	22	33	2	4	8	13.69	16.16	24.52	1.57	3.84	6.39	0.00290349	-1.34506	down
TRINITY_DN60823_c0_g5	849	946	1848	86	162	166	52.49	56.6	113.65	5.56	11.19	10.12	8.96741e-09	-2.14066	down
TRINITY_DN60823_c0_g6	67	79	144	10	12	18	50.6	56.69	106.89	7.91	10.55	12.8	2.932e-11	-2.17656	down
TRINITY_DN60834_c2_g1	32	28	32	8	9	11	4.8	4.05	4.77	1.24	1.51	1.62	0.00772645	-1.14854	down
TRINITY_DN60897_c2_g4	257	302	253	0	0	2	11.65	13.24	11.42	0	0	0.09	4.32923e-63	-5.22997	down
TRINITY_DN60902_c1_g1	548	652	506	1974	1913	1930	20.48	23.51	18.79	77.42	79.97	71.28	4.76276e-42	1.79339	up
TRINITY_DN60985_c1_g2	28	42	46	111	114	102	14.58	20.89	23.65	57.47	66.64	50.84	5.44395e-07	1.37978	up
TRINITY_DN61001_c0_g1	52	52	31	9	12	13	9.21	4.01	2.47	0.87	0.98	0.93	0.000232612	-1.41183	down
TRINITY_DN61016_c0_g1	139	123	133	384	459	524	8.58	7.37	8.16	24.75	31.68	31.8	3.57231e-24	1.76251	up
TRINITY_DN61041_c0_g1	139	148	110	45	41	63	10.37	12.59	9.64	3.35	4.21	4.78	3.455e-06	-1.20281	down
TRINITY_DN61045_c0_g1	70	66	87	5	5	12	6.38	5.82	7.89	0.48	0.51	1.08	2.34773e-13	-2.45338	down
TRINITY_DN61088_c0_g1	1133	1064	1184	39	21	33	33.65	30.59	34.99	1.22	0.7	0.97	2.34151e-141	-4.74609	down
TRINITY_DN61101_c1_g13	24	24	28	0	0	0	5.61	5.48	6.39	0	0	0	1.07828e-08	-2.33529	down
TRINITY_DN61112_c2_g3	2	6	4	40	40	79	0.14	0.8	0.5	7.06	8.76	13.78	1.6511e-11	2.48076	up
TRINITY_DN61192_c0_g1	61	58	88	16	16	13	3.33	3.22	4.3	0.83	0.82	0.58	4.41445e-07	-1.68568	down
TRINITY_DN61219_c1_g3	11	17	24	0	0	0	16.67	24.22	34.87	0	0	0	1.52749e-05	-1.83814	down
TRINITY_DN61258_c2_g1	354	337	288	5717	4593	4397	16.02	14	12.55	252.39	213.72	183.46	5.80099e-150	3.82805	up
TRINITY_DN61267_c1_g1	66	55	36	24	16	19	8.23	6.62	4.46	3.11	2.23	2.33	0.00636684	-1.04952	down
TRINITY_DN61275_c0_g1	11	19	12	50	59	59	9.49	15.54	10.13	41.43	57.36	47.87	2.00679e-06	1.63102	up
TRINITY_DN61328_c5_g1	344	381	306	128	153	189	45.57	48.77	40.55	18.41	23.71	25.7	1.63751e-07	-1.00049	down
TRINITY_DN61407_c0_g1	7	6	8	35	27	25	1.3	1.07	1.47	6.74	5.59	4.55	0.00076701	1.41259	up
TRINITY_DN61544_c1_g3	69	81	86	43	23	26	25.4	28.39	31.12	15.89	9.42	9.43	0.00109502	-1.07765	down
TRINITY_DN61552_c0_g1	75	89	130	21	18	22	4.09	4.71	7.07	1.2	1.1	1.19	1.78374e-09	-1.82191	down
TRINITY_DN61595_c0_g1	179	150	165	76	68	70	19.27	14.78	15.5	6.06	6.77	5.67	1.04945e-05	-1.03763	down
TRINITY_DN61648_c0_g10	112	141	138	28	58	53	22.99	23.82	25.3	8.08	8.17	7.49	1.29469e-05	-1.2336	down
TRINITY_DN61682_c0_g1	60	76	80	1106	982	916	4.57	5.6	6.06	88.02	83.62	68.73	7.54078e-101	3.65876	up
TRINITY_DN61689_c1_g1	238	186	290	892	508	572	12.1	9.17	14.75	46.99	28.97	28.77	1.00574e-10	1.41369	up
TRINITY_DN61747_c0_g1	43	31	82	11	14	10	4.37	2.78	8.59	1.22	1.7	0.95	0.000143244	-1.48797	down
TRINITY_DN61781_c0_g1	145	178	178	69	76	67	12.1	14.31	15.08	6.37	7.39	6.01	7.27172e-06	-1.06098	down
TRINITY_DN61903_c0_g2	175	145	145	465	332	340	10.98	8.88	9.05	30.67	23.58	21.1	9.80569e-11	1.27884	up
TRINITY_DN61907_c0_g1	3	6	5	16	45	26	0.49	0.96	0.81	2.77	8.44	4.23	0.000160239	1.60977	up
TRINITY_DN61908_c0_g1	355	339	213	29	20	25	22.8	21.08	13.61	1.95	1.44	1.58	2.50302e-38	-3.1202	down
TRINITY_DN61916_c2_g1	404	438	517	140	176	191	59.26	61.1	74.88	20.95	27.47	27.12	2.95998e-12	-1.27389	down
TRINITY_DN61918_c0_g12	18	13	16	0	0	0	5.01	3.73	4.47	0	0	0	3.55769e-05	-1.76769	down
TRINITY_DN61995_c0_g2	1	6	6	96	109	91	0.22	1.09	1.58	21.36	29.78	19.41	6.38864e-25	3.34087	up
TRINITY_DN62042_c0_g1	69	86	38	121	123	183	6.58	7.95	3.61	12.05	13.14	17.22	0.000180415	1.06967	up
TRINITY_DN62049_c0_g1	202	144	146	62	58	78	12.85	8.89	9.15	3.97	4	4.67	5.64641e-06	-1.12762	down
TRINITY_DN62058_c0_g14	166	191	191	68	66	106	12.61	13.13	13.67	5.13	5.57	7.62	1.03889e-05	-1.03307	down
TRINITY_DN62117_c0_g7	23	39	37	83	82	114	4.01	6.14	6.03	14.81	15.26	20.28	4.02669e-06	1.3465	up
TRINITY_DN62122_c0_g1	209	246	228	377	556	608	30.85	33.06	32.33	54.42	86.38	84.47	6.52926e-10	1.17596	up
TRINITY_DN62149_c2_g1	34	37	111	4	11	12	7.32	9.29	25.52	1.07	2.69	1.6	7.0306e-06	-1.78192	down
TRINITY_DN62149_c2_g7	69	47	176	14	25	22	45.24	33.5	110.3	9.44	14.99	13.84	1.22777e-05	-1.62297	down
TRINITY_DN62168_c1_g13	269	256	475	137	147	121	15.71	14.59	27.74	8.34	9.59	6.84	1.18963e-05	-1.10652	down
TRINITY_DN62183_c3_g5	1695	1366	1500	44	29	48	77.32	60.34	68.09	2.1	1.48	2.16	1.08021e-157	-4.82987	down
TRINITY_DN62225_c0_g6	26	37	44	5	5	14	5.1	7	8.57	1.01	1.1	2.68	0.000711582	-1.41152	down
TRINITY_DN62227_c0_g1	91	92	79	222	267	257	6.99	6.84	6.03	17.81	22.92	19.44	1.61759e-13	1.47968	up
TRINITY_DN62246_c0_g1	110	120	206	33	64	75	22.52	33.14	46.58	7.34	14.82	14.32	0.000661204	-1.08477	down
TRINITY_DN62327_c0_g1	45	48	76	13	23	16	2.21	2.28	3.71	0.67	1.26	0.77	0.000809723	-1.25206	down
TRINITY_DN62341_c1_g1	19	18	11	0	2	0	7.12	6.59	4.07	0	0.97	0	0.000376724	-1.57072	down
TRINITY_DN62358_c1_g19	1016	1025	892	2774	2648	2872	98.85	96.49	86.36	281.33	288.13	274.93	2.03705e-38	1.53724	up
TRINITY_DN62385_c1_g17	81	92	79	28	29	39	15.27	16.38	14.63	5.39	6.43	7.37	0.000146989	-1.13959	down
TRINITY_DN62438_c0_g1	103	101	107	23	24	20	9.72	9.21	10.04	2.26	2.53	1.86	5.97359e-11	-1.82805	down
TRINITY_DN62448_c0_g1	104	93	148	44	24	49	9.86	8.52	13.95	4.35	2.54	4.57	1.59323e-05	-1.28753	down
TRINITY_DN62452_c0_g1	392	516	303	864	673	1061	43.52	56.8	34.54	105.26	87.11	122.41	3.61957e-09	1.10504	up
TRINITY_DN62463_c0_g7	96	88	188	505	429	492	14.22	12.68	28.02	77.58	71.47	71.81	7.67476e-16	1.82263	up
TRINITY_DN62480_c0_g1	1094	1241	854	515	392	528	70.67	77.53	55.82	35.26	28.1	34.29	2.54039e-10	-1.03246	down
TRINITY_DN62493_c0_g1	29	31	34	5	7	9	5.74	4.76	14.74	0.86	1.31	1.76	0.000755117	-1.40468	down
TRINITY_DN62509_c0_g6	102	112	111	41	40	26	7.73	8.22	8.37	3.3	3.39	1.96	3.31349e-06	-1.31831	down
TRINITY_DN62574_c1_g1	297	367	343	1925	2257	1849	21.25	25.4	24.4	143.81	180.2	130.15	3.81459e-64	2.55684	up
TRINITY_DN62625_c0_g1	58	84	108	17	31	28	4.42	6.22	8.27	1.34	2.68	2.12	5.27515e-05	-1.34169	down
TRINITY_DN62668_c0_g3	84	78	79	28	25	31	17.26	14.84	17.5	7.85	5.1	6.3	4.04222e-05	-1.23975	down
TRINITY_DN62684_c2_g2	117	135	62	42	27	42	13.03	13.42	5.89	4.24	2.89	4.04	0.000155701	-1.20207	down
TRINITY_DN62684_c2_g4	57	57	26	11	11	3	5.16	5.06	2.34	1.08	1.11	0.27	5.24423e-05	-1.61563	down
TRINITY_DN62699_c1_g1	8	8	6	25	34	54	0.8	0.77	0.6	2.61	3.81	5.32	2.84356e-05	1.65362	up
TRINITY_DN62739_c1_g1	47	31	28	277	245	317	7.79	2.96	4.83	11.95	9.56	14.64	2.61656e-37	2.77236	up
TRINITY_DN62749_c2_g3	29	26	28	7	5	7	17.89	15.61	17.12	4.34	3.63	4.13	0.00192575	-1.33804	down
TRINITY_DN62758_c0_g1	6955	5617	6026	699	503	669	377.64	295.27	325.54	39.76	30.53	35.84	1.35194e-111	-3.12788	down
TRINITY_DN62793_c1_g1	1135	1213	1310	490	608	541	38.09	39.41	43.28	17.04	22.36	17.64	2.34003e-11	-1.03482	down
TRINITY_DN62803_c1_g10	67	66	73	217	287	261	102.33	78.93	96.22	345.11	452.8	361.55	3.12358e-18	1.81833	up
TRINITY_DN62803_c1_g13	22	24	12	83	76	80	5.83	6.12	3.16	22.58	22.56	20.63	1.00373e-08	1.75537	up
TRINITY_DN62803_c1_g16	60	48	60	223	139	181	28.97	22.16	28.64	107.89	75.69	84.17	2.75998e-11	1.58786	up
TRINITY_DN62803_c1_g4	7	8	4	33	20	21	6.86	7.42	3.82	31.51	22.35	20.17	0.00420863	1.27813	up
TRINITY_DN62803_c1_g5	9	4	5	29	16	23	4.35	1.85	2.39	13.98	8.67	10.66	0.00892199	1.20478	up
TRINITY_DN62803_c1_g6	181	148	192	515	631	577	33.59	26.42	35.29	98.19	130.39	104.22	2.6368e-22	1.7051	up
TRINITY_DN62803_c1_g7	1	0	2	19	27	16	0.48	0	0.95	9.28	14.81	7.57	8.96517e-06	1.8892	up
TRINITY_DN62803_c1_g8	1	11	6	53	27	37	0.28	2.95	1.7	14.49	8.23	9.78	9.98524e-06	1.78096	up
TRINITY_DN62845_c14_g3	426	517	504	1115	995	1065	96.63	113.93	113.6	251.63	246.7	229.9	4.49002e-17	1.17184	up
TRINITY_DN62850_c0_g1	36	37	54	11	7	21	4.09	4.12	6.03	1.33	0.87	2.18	0.00322463	-1.20331	down
TRINITY_DN62852_c2_g17	55	43	41	135	63	110	173.93	126.74	118.26	355.93	227.33	307.52	0.000938919	1.03954	up
TRINITY_DN62879_c0_g1	93	118	75	32	31	34	5.73	7.03	4.59	2.06	2.13	2.06	1.33426e-05	-1.2765	down
TRINITY_DN62884_c0_g1	14	14	19	95	94	95	1.49	1.44	2.18	11.64	12.43	10.98	1.77361e-14	2.22387	up
TRINITY_DN62987_c4_g1	1432	1758	1529	641	819	644	428.61	443.79	366.86	159.85	281.67	232.08	3.48215e-10	-1.02968	down
TRINITY_DN62987_c4_g2	39	27	22	0	0	0	309.11	194.98	149.74	0	0	0	9.06271e-10	-2.47306	down
TRINITY_DN62996_c0_g1	3625	3431	3644	342	392	348	209.86	192.27	209.87	20.73	25.36	19.87	2.35667e-120	-3.11796	down
TRINITY_DN63069_c0_g2	191	163	233	454	357	379	16.59	13.7	20.1	41.03	34.48	32.24	2.19354e-07	1.02676	up
TRINITY_DN63087_c0_g11	37	32	37	191	141	202	13.05	11.02	12.47	63.97	48.5	62.37	3.06198e-20	2.15324	up
TRINITY_DN63087_c0_g13	5	4	8	27	16	27	4.37	3.27	6.84	22.44	15.65	21.83	0.004374	1.28367	up
TRINITY_DN63087_c0_g2	12	12	10	107	47	78	11.33	10.27	9.14	92.55	48.35	66.18	4.64985e-11	2.1847	up
TRINITY_DN63087_c0_g3	14	6	6	81	43	79	6.96	2.85	2.95	40.6	24	38.1	9.19043e-11	2.23743	up
TRINITY_DN63087_c0_g5	4	7	12	50	28	48	2.24	4.24	6.67	28.11	17.85	26.04	6.69861e-06	1.74094	up
TRINITY_DN63087_c0_g6	7	9	12	64	31	49	3.89	4.81	7.09	35.38	19.68	26.42	2.289e-06	1.75709	up
TRINITY_DN63087_c0_g7	5	3	4	38	36	28	2.45	1.41	1.94	18.58	19.8	13.16	4.89989e-07	1.98653	up
TRINITY_DN63087_c0_g9	13	12	13	72	51	99	11.64	11.02	11.89	62.23	52.21	83.28	1.80291e-10	2.05865	up
TRINITY_DN63096_c0_g1	325	339	156	93	88	106	14.62	14.77	6.98	4.39	4.42	4.71	4.36411e-07	-1.28646	down
TRINITY_DN63108_c0_g1	30	43	48	9	14	18	8.15	11.22	12.94	2.41	4.04	4.82	0.00723707	-1.10457	down
TRINITY_DN63112_c1_g6	55	55	51	373	220	391	9.69	9.47	9.34	68.2	44	67.97	7.26139e-30	2.4396	up
TRINITY_DN63142_c6_g1	299	383	184	92	83	89	24.06	29.81	14.73	7.73	7.47	7.05	4.55676e-10	-1.47517	down
TRINITY_DN63156_c0_g1	238	188	105	14	14	25	13.55	10.24	5.37	0.71	0.88	1.19	1.80875e-20	-2.68642	down
TRINITY_DN63188_c1_g4	382	413	396	11	25	24	40.73	41.66	40.7	2.76	8.22	5.88	1.11373e-64	-3.79293	down
TRINITY_DN63189_c0_g1	70	45	128	256	266	200	5.95	3.7	10.83	22.73	25.29	16.75	5.88119e-07	1.42548	up
TRINITY_DN63202_c0_g1	138	144	145	31	65	62	29.11	28.01	28.46	7.01	15.57	12.21	1.3761e-05	-1.19645	down
TRINITY_DN63209_c0_g1	652	705	579	241	235	335	145.37	157.15	135.98	60.77	62.16	73.37	1.58066e-12	-1.13607	down
TRINITY_DN63214_c1_g1	64	59	144	9	11	16	2.7	2.41	6.33	0.4	0.52	0.75	7.97714e-10	-2.121	down
TRINITY_DN63247_c0_g1	28	24	33	81	59	130	1.28	1.06	1.49	3.87	3	5.84	4.75464e-06	1.43399	up
TRINITY_DN63250_c0_g1	162	183	136	48	56	58	6.15	6.7	5.15	1.91	2.38	2.16	1.19422e-08	-1.35229	down
TRINITY_DN63263_c0_g3	101	100	66	303	165	215	17.66	16.81	12.3	57.07	30.51	39.64	2.03809e-07	1.2879	up
TRINITY_DN63276_c0_g1	297	305	194	89	94	127	80.1	54.63	33.71	14.49	25.16	24.99	1.09736e-07	-1.18627	down
TRINITY_DN63349_c0_g1	823	771	448	210	220	252	61.76	55.93	33.42	16.45	18.5	18.62	3.73517e-12	-1.40186	down
TRINITY_DN63390_c0_g2	45	66	62	287	318	283	6.85	12.4	12.43	47.69	53.88	39.82	4.99971e-28	2.25176	up
TRINITY_DN63397_c1_g2	85	91	105	29	39	34	6.39	6.58	7.97	2.33	3.46	2.55	4.5901e-05	-1.19719	down
TRINITY_DN63434_c0_g1	37	82	31	317	318	454	12.36	21.09	5.65	55.49	74.4	80.75	4.99971e-28	2.61309	up
TRINITY_DN63434_c0_g2	5	1	2	22	36	34	2.08	0.4	0.82	9.21	16.8	13.63	6.30072e-07	2.02558	up
TRINITY_DN63434_c0_g4	1	3	3	18	17	35	0.76	2.17	2.24	13.42	15.04	25.14	4.73726e-05	1.74305	up
TRINITY_DN63437_c0_g1	35	61	48	144	104	167	36.83	61.32	49.95	143.39	123.47	163.62	5.1173e-08	1.41577	up
TRINITY_DN63437_c0_g3	33	44	47	101	109	104	11.13	14.29	15.69	34.58	41.27	34.11	4.51192e-06	1.25197	up
TRINITY_DN63437_c0_g6	383	391	458	1155	907	1098	41.51	40.96	49.35	130.31	109.92	116.97	5.16989e-21	1.37749	up
TRINITY_DN63519_c0_g3	37	42	64	5	12	14	16.69	16.63	22.91	2.6	4.97	7.06	6.54877e-05	-1.53834	down
TRINITY_DN63561_c0_g1	129	128	104	3	2	11	7.27	6.98	5.83	0.18	0.13	0.61	2.12855e-26	-3.34084	down
TRINITY_DN63615_c2_g1	55	98	58	6	13	11	3.88	6.71	4.07	0.44	1.02	0.76	2.01261e-09	-2.05804	down
TRINITY_DN63641_c3_g1	20	17	22	117	40	83	1.82	1.5	1.99	11.08	4.01	7.44	1.90197e-06	1.6355	up
TRINITY_DN63654_c3_g5	28	16	8	0	0	0	15.17	8.63	4.28	0	0	0	3.42585e-05	-1.76849	down
TRINITY_DN63655_c0_g1	15	12	40	34	48	111	1.83	1.37	4.86	4.15	6.16	12.35	0.00859618	1.11932	up
TRINITY_DN63692_c3_g1	1028	1044	1046	1843	2246	2104	55.36	54.43	56.04	103.97	135.19	111.78	1.38784e-13	1.0361	up
TRINITY_DN63729_c0_g1	79	80	155	20	25	25	5.38	4.91	10.44	1.52	2.13	1.95	5.61919e-08	-1.71302	down
TRINITY_DN63754_c0_g32	102	114	116	40	43	57	43.33	46.37	48.5	16.95	20.37	23.2	0.000119724	-1.04687	down
TRINITY_DN63767_c1_g1	46	46	59	5	9	22	5.09	4.7	6.44	0.63	1.06	2.38	0.000146038	-1.46752	down
TRINITY_DN63804_c0_g3	106	93	115	55	29	45	10.58	9.33	7.96	4.5	4.37	3.17	0.000336438	-1.06022	down
TRINITY_DN63812_c0_g1	57	60	61	15	22	17	5.7	4.95	5.35	1.47	3.56	1.61	0.000123504	-1.31984	down
TRINITY_DN63838_c0_g2	37	25	35	16	2	4	9.25	3.04	2.86	2.5	0.18	0.32	0.00475886	-1.27256	down
TRINITY_DN63879_c3_g1	16658	15475	14065	475	326	495	820.94	738.45	689.68	24.53	17.96	24.07	1.42163e-287	-4.91204	down
TRINITY_DN63894_c2_g18	71	101	158	33	42	61	12.55	17.16	27.55	6.02	8.29	10.52	0.00225291	-1.02214	down
TRINITY_DN63894_c2_g7	27	14	20	0	2	6	10.71	5.64	8.02	0	0.96	2.57	0.00218056	-1.40202	down
TRINITY_DN63924_c0_g1	147	117	89	52	33	46	12.62	9.71	7.6	4.66	3.17	3.89	3.79569e-05	-1.18516	down
TRINITY_DN63937_c3_g24	196	158	217	82	79	84	39.8	31.22	44.15	17.18	18.25	16.46	5.7332e-06	-1.05442	down
TRINITY_DN63954_c0_g3	43	49	78	20	23	22	9.15	10.04	16.47	4.38	5.48	4.57	0.00565609	-1.0432	down
TRINITY_DN63954_c0_g4	182	248	248	74	96	89	10.84	14.29	14.7	4.61	6.4	5.23	6.53393e-08	-1.2036	down
TRINITY_DN63973_c0_g4	118	106	71	26	24	29	16.27	13	8.71	3.42	3.45	3.84	1.56881e-07	-1.54902	down
TRINITY_DN63973_c0_g6	26	18	10	4	2	3	6.85	4.85	2.74	1.06	0.66	0.78	0.00802118	-1.25281	down
TRINITY_DN63986_c0_g2	240	229	115	503	410	633	17.57	16.33	8.43	38.89	33.92	46.16	1.19504e-09	1.35143	up
TRINITY_DN64022_c0_g1	314	294	528	145	123	90	70.33	58.2	107.32	29.13	28.43	15.21	1.09521e-08	-1.42048	down
TRINITY_DN64025_c2_g7	48	63	46	138	86	114	6.23	7.9	5.93	18.6	12.49	14.53	0.000190038	1.04517	up
TRINITY_DN64107_c9_g74	14	17	12	41	39	60	40.63	46.87	32.67	100.24	131.02	157.93	0.000202552	1.36397	up
TRINITY_DN64111_c0_g1	29	36	43	252	134	172	1.71	2.05	2.77	15.56	9.11	10.53	1.47135e-16	2.13372	up
TRINITY_DN64123_c0_g1	218	249	223	109	88	100	6.6	7.36	6.7	3.47	2.96	3	1.60849e-07	-1.06622	down
TRINITY_DN64131_c0_g7	123	103	117	697	737	745	12	10.27	9.48	64.65	78.28	64.37	7.8166e-61	2.61445	up
TRINITY_DN64134_c1_g2	11	29	19	3	2	6	3.6	9.11	6.16	1	0.73	1.9	0.00895463	-1.23523	down
TRINITY_DN64163_c1369_g1	2	49	16	0	0	0	29.39	601.99	182.7	0	0	0	0.000109774	-1.65252	down
TRINITY_DN64163_c1433_g1	307	341	347	31	15	16	233.35	246.6	259.51	23.38	13.65	11.59	1.43354e-51	-3.49218	down
TRINITY_DN64163_c1461_g1	46	47	104	20	13	24	250.32	241.8	476.2	80.28	83.4	169.76	0.000412523	-1.32369	down
TRINITY_DN64179_c1_g20	29	21	20	59	55	64	9.79	6.76	6.65	20.09	20.68	20.8	0.000565674	1.16831	up
TRINITY_DN64179_c1_g9	32	27	24	66	53	77	19.6	15.73	14.77	40.05	36.7	45.31	0.000880434	1.09662	up
TRINITY_DN64207_c0_g1	157	161	127	386	541	499	8.25	7.83	6.17	20.07	30.3	24.76	5.55889e-19	1.65491	up
TRINITY_DN64221_c0_g2	68	78	88	23	28	32	7.38	6.02	6.44	1.73	2.95	2.38	0.000114203	-1.20556	down
TRINITY_DN64245_c0_g9	144	97	99	0	0	0	46.23	30.07	31.75	0	0	0	2.74773e-33	-4.2012	down
TRINITY_DN64248_c0_g4	98	127	71	28	39	38	5.12	6.43	3.69	1.53	2.28	1.96	7.56331e-05	-1.20732	down
TRINITY_DN64278_c0_g11	127	155	130	502	307	353	16.35	19.16	17.19	68.19	42.88	43.7	6.13751e-13	1.46304	up
TRINITY_DN64278_c0_g2	13	15	11	45	32	35	2.01	2.24	1.69	7.2	5.61	5.3	0.00292166	1.19044	up
TRINITY_DN64305_c0_g1	120	151	194	57	54	68	9.57	13.85	14.16	3.84	2.89	7.51	5.00033e-06	-1.17237	down
TRINITY_DN64327_c2_g5	43	54	34	16	2	19	6.28	7.62	5.02	2.4	0.46	2.74	0.00375845	-1.23039	down
TRINITY_DN64331_c0_g1	1553	1418	1423	465	394	400	152.9	135.06	139.33	47.71	43.42	38.74	5.1557e-33	-1.66646	down
TRINITY_DN64331_c0_g3	90	105	83	22	14	30	79.2	87.38	71.62	18.57	14.56	25.02	1.23587e-08	-1.6897	down
TRINITY_DN64331_c0_g4	2367	2159	2013	769	567	680	164.81	145.5	139.42	56.06	44.16	46.72	2.17745e-29	-1.56864	down
TRINITY_DN64331_c0_g5	99	84	56	34	34	21	86.75	69.83	48	28.83	33.6	17.61	0.00130026	-1.10299	down
TRINITY_DN64352_c4_g1	19	22	21	1	1	1	156.47	164.91	153.8	6.09	9.56	7.04	1.54801e-05	-1.84605	down
TRINITY_DN64352_c4_g10	403	354	282	15	28	37	340.94	281.62	232.35	11.86	25.79	28.99	1.41238e-43	-3.22835	down
TRINITY_DN64352_c4_g3	169	179	187	30	19	23	97.88	98.88	106.84	17.17	12.36	12.71	2.69756e-24	-2.48791	down
TRINITY_DN64352_c4_g5	48	32	32	2	0	3	430.57	264.86	244.91	15.13	0	22.76	1.60303e-09	-2.3792	down
TRINITY_DN64352_c4_g7	4702	4313	4090	335	227	398	1449.19	1276.8	1260.07	109.72	79.2	121.98	8.13286e-129	-3.55748	down
TRINITY_DN64352_c4_g9	859	887	726	74	49	75	397.42	392.79	332.52	34.68	25.54	33.75	1.00792e-85	-3.36843	down
TRINITY_DN64384_c1_g17	17	33	41	1	7	9	4.92	8.39	10.63	0.42	2.79	1.47	0.0015344	-1.40263	down
TRINITY_DN64384_c1_g19	6	16	15	1	0	0	5.24	13.24	12.82	0.84	0	0	0.00213395	-1.37179	down
TRINITY_DN64384_c1_g23	148	189	174	26	41	35	17.9	21.17	20.61	3.26	5.66	3.96	3.51898e-16	-1.9942	down
TRINITY_DN64387_c0_g2	61	60	46	190	161	166	2.78	2.63	2.08	9.02	8.17	7.44	8.55462e-12	1.55563	up
TRINITY_DN64412_c0_g1	25	22	21	37	79	56	2.29	1.36	1.68	3.17	6.43	4.97	0.00260709	1.12541	up
TRINITY_DN64437_c0_g1	100	102	104	497	313	565	7.14	7.22	7.34	37.37	25.08	42.31	7.01433e-27	2.07573	up
TRINITY_DN64437_c0_g2	8	14	12	60	23	39	2.61	4.25	3.99	19.38	8.45	12.01	0.000838449	1.35526	up
TRINITY_DN64459_c0_g1	554	616	478	151	122	180	16.23	18.32	14.85	4.33	4.41	5.28	1.63087e-24	-1.70428	down
TRINITY_DN64461_c1_g3	43	34	26	190	123	133	4.78	3.65	2.87	21.97	15.29	14.53	4.48481e-13	1.91017	up
TRINITY_DN64496_c1_g2	80	62	44	0	0	2	29.63	21.99	16.29	0	0	1.07	2.62831e-18	-3.23433	down
TRINITY_DN64496_c1_g3	172	132	136	11	13	8	63.86	47	50.12	4.11	5.38	2.86	8.68114e-27	-3.04348	down
TRINITY_DN64496_c1_g4	4754	4302	3910	268	202	278	199.43	174.76	163.21	11.79	9.47	11.51	1.25231e-181	-3.90519	down
TRINITY_DN64518_c0_g2	49	56	82	0	0	0	2.66	2.93	4.37	0	0	0	3.93466e-20	-3.423	down
TRINITY_DN64520_c0_g1	24	65	24	85	122	102	3.48	8.74	3.25	12.92	17.51	12.87	0.000139658	1.27205	up
TRINITY_DN64546_c0_g1	632	533	537	0	0	0	243.56	187.62	199.87	0	0	0	2.84902e-96	-6.27481	down
TRINITY_DN64546_c0_g2	395	124	304	0	0	0	110.32	33.4	84.14	0	0	0	1.79762e-13	-2.91649	down
TRINITY_DN64546_c0_g3	102	121	104	0	0	0	16.77	19.21	17.13	0	0	0	7.30133e-34	-4.21555	down
TRINITY_DN64546_c0_g4	528	464	455	0	0	3	86.8	73.67	74.38	0	0	0.48	1.02835e-88	-5.88927	down
TRINITY_DN64557_c1_g3	8	12	11	35	29	37	9.74	13.05	12.61	38.08	37.6	39.94	0.00168707	1.27759	up
TRINITY_DN64586_c5_g1	322	356	307	150	71	136	38.28	41.09	36.52	18.49	9.41	15.94	4.05875e-09	-1.28883	down
TRINITY_DN64606_c1_g2	176	179	174	0	2	2	45.32	41.62	42.55	0	0.41	0.69	2.80598e-46	-4.54844	down
TRINITY_DN64619_c0_g3	19	48	20	2471	1851	2002	0.73	1.77	0.76	99.01	78.95	75.48	6.41308e-56	4.83345	up
TRINITY_DN64641_c0_g10	74	89	68	10	9	8	4.76	5.54	4.32	0.7	0.71	0.56	3.40588e-13	-2.34424	down
TRINITY_DN64641_c0_g2	278	374	312	43	48	98	21.48	27.94	23.99	3.5	4.15	7.49	1.1129e-19	-2.07028	down
TRINITY_DN64641_c0_g3	137	108	126	43	14	50	7.73	5.9	7.03	2.58	0.93	2.79	1.52078e-06	-1.46777	down
TRINITY_DN64641_c0_g5	228	256	241	49	33	54	88.55	95.08	92.44	19.45	14.4	20.29	5.97148e-24	-2.14753	down
TRINITY_DN64641_c0_g6	45	52	46	9	9	14	17.73	19.37	18.09	3.57	4.18	5.48	1.68554e-05	-1.5718	down
TRINITY_DN64641_c0_g9	22	17	29	9	0	4	4.61	3.27	5.75	1.87	0	0.77	0.00822238	-1.24376	down
TRINITY_DN64765_c0_g1	100	153	112	32	39	44	7.29	10.68	8.04	2.42	3.07	3.14	2.71473e-07	-1.39362	down
TRINITY_DN64790_c0_g1	643	636	619	255	266	313	25.99	24.9	24.9	10.81	12.02	12.49	5.59306e-13	-1.0731	down
TRINITY_DN64797_c0_g1	7	4	14	30	23	37	0.74	0.41	1.48	5.09	4.77	5.58	0.00393485	1.25787	up
TRINITY_DN64804_c2_g1	601	612	530	1411	1419	1417	18	17.76	15.8	44.4	47.5	41.95	1.02019e-23	1.32349	up
TRINITY_DN64835_c1_g1	57	65	57	27	13	23	16.61	17.94	16.29	7.91	4.18	6.42	0.000962227	-1.16336	down
TRINITY_DN64835_c1_g6	789	878	724	320	323	420	167.47	178.35	151.19	69.52	75.99	86.63	1.27597e-12	-1.05783	down
TRINITY_DN64922_c0_g1	35	52	60	16	10	17	2.85	5.41	6.22	1.36	0.91	1.69	0.000582033	-1.29912	down
TRINITY_DN64926_c0_g1	242	356	441	105	153	130	35.2	51.18	66.46	16.08	24.44	19.54	2.55024e-07	-1.21884	down
TRINITY_DN64952_c0_g1	362	357	290	885	776	1041	21.84	20.79	17.37	55.78	52.4	61.91	6.93431e-23	1.43573	up
TRINITY_DN65000_c0_g3	488	430	410	153	154	199	20.52	17.64	17.32	6.98	7.67	8.34	2.26301e-13	-1.25753	down
TRINITY_DN65047_c0_g1	3004	2726	3173	1103	1101	1379	90.19	79.3	94.82	34.79	36.94	40.91	2.37005e-20	-1.20853	down
TRINITY_DN65095_c0_g1	10	15	16	66	28	46	1.44	2.31	2.32	8.22	5.56	6.63	0.000423539	1.36331	up
TRINITY_DN65109_c2_g8	56	47	64	8	1	4	23.9	19.21	27.03	3.43	0.48	1.64	3.22385e-11	-2.42314	down
TRINITY_DN65139_c0_g1	40	48	48	158	334	197	1.73	2.02	2.08	7.19	16.24	8.46	2.91583e-15	2.10926	up
TRINITY_DN65142_c0_g6	17	8	17	0	0	0	6.2	4.66	2.48	0	0	0	0.000193719	-1.6085	down
TRINITY_DN65160_c0_g1	96	158	194	49	69	50	6.49	10.33	13.03	3.46	5.21	3.33	8.96592e-05	-1.15238	down
TRINITY_DN65163_c2_g1	142	119	131	42	35	49	18.48	14.85	17.08	5.56	5.14	6.19	3.42068e-08	-1.40071	down
TRINITY_DN65192_c0_g7	73	76	79	20	17	19	18.57	18.57	19.9	5.2	4.83	4.81	1.52929e-07	-1.61899	down
TRINITY_DN65207_c7_g2	96	94	103	210	241	239	18.67	11.77	23.28	36.15	52.96	28.55	1.33827e-09	1.22541	up
TRINITY_DN65216_c2_g2	47	26	10	0	0	0	87.53	44.74	18.21	0	0	0	1.00602e-07	-2.20083	down
TRINITY_DN65234_c0_g1	48	47	35	11	12	13	5.06	4.79	3.67	1.21	1.41	1.35	0.000479236	-1.33345	down
TRINITY_DN65242_c0_g1	211	244	248	1794	1214	1364	4.9	5.49	5.74	43.8	31.52	31.35	8.27582e-58	2.58256	up
TRINITY_DN65277_c0_g5	48	53	47	115	110	140	16.93	19.95	27.85	47.65	53.62	53.04	7.56751e-07	1.23693	up
TRINITY_DN65277_c0_g8	13	9	15	35	38	46	5.37	3.9	6.48	14.94	18	18.37	0.000776699	1.30587	up
TRINITY_DN65280_c0_g3	22	53	32	7	8	17	8.48	18.88	12.06	3.57	3.5	8.02	0.00932641	-1.14368	down
TRINITY_DN65283_c3_g1	1239	1227	1285	307	255	368	91.77	87.13	95.34	23.22	21.22	26.89	3.26855e-42	-1.87848	down
TRINITY_DN65283_c3_g5	41	68	88	28	9	17	22.95	36.33	48.62	15.52	5.66	9.09	0.000255458	-1.36748	down
TRINITY_DN65340_c0_g5	34	42	97	22	15	9	2.39	2.85	6.78	1.62	1.18	0.62	0.00137615	-1.30509	down
TRINITY_DN65370_c1_g5	17	17	11	50	43	45	39.21	35.58	24.21	98.42	110.16	91.82	0.0003573	1.31333	up
TRINITY_DN65371_c3_g3	110	144	94	433	284	344	14.95	18.91	12.67	61.07	43.21	45.88	1.75384e-14	1.56476	up
TRINITY_DN65381_c0_g1	261	301	399	74	127	121	28.73	34.87	44.21	8.23	13.98	13.05	4.0686e-09	-1.36631	down
TRINITY_DN65397_c1_g1	6	10	9	29	49	32	0.24	0.39	0.36	1.23	17.95	1.28	0.00011673	1.53877	up
TRINITY_DN65438_c2_g2	5361	4831	4012	2073	2164	1907	291.33	254.17	216.92	118	131.44	102.24	6.0385e-13	-1.08348	down
TRINITY_DN65440_c0_g2	1	5	2	14	24	17	0.54	2.2	1.07	6.77	10.89	6.66	0.00170131	1.42724	up
TRINITY_DN65462_c0_g1	166	140	103	47	41	48	11.96	9.74	7.36	3.53	3.29	3.41	3.71859e-07	-1.34147	down
TRINITY_DN65466_c0_g1	40	41	44	6	1	3	27.11	26.44	29.34	3.98	0.76	1.93	6.30251e-09	-2.23101	down
TRINITY_DN65466_c8_g11	52	55	67	1	1	4	950.92	896.08	972.46	16.3	21.13	60.14	1.40759e-15	-2.91277	down
TRINITY_DN65466_c8_g15	91	171	150	4	7	7	23.23	42.01	38	1.05	2	1.74	2.20832e-27	-3.37528	down
TRINITY_DN65466_c8_g17	19	31	31	1	0	1	342.9	500.86	445.36	12.2	0	15.04	7.54047e-08	-2.20853	down
TRINITY_DN65466_c8_g7	19684	17941	16365	891	611	1036	1309.24	1230.46	1102.88	49.56	37.14	58.7	2.93289e-187	-4.18077	down
TRINITY_DN65476_c0_g3	117	145	119	3687	3398	3281	7.46	8.95	7.55	245.89	242.1	206.18	1.24764e-230	4.65672	up
TRINITY_DN65529_c1_g6	48	38	47	2	7	7	15.36	11.28	15.39	0.75	1.64	1.38	1.22692e-07	-2.00775	down
TRINITY_DN65539_c0_g15	20	34	27	68	57	65	30.96	59.31	51.6	103.84	121.24	99.54	0.00118597	1.09043	up
TRINITY_DN65553_c0_g1	16	20	22	74	56	41	2.26	2.12	2.69	8.31	7.42	4.55	0.000289916	1.29926	up
TRINITY_DN65553_c0_g2	52	48	72	137	133	117	4.37	3.92	6.01	12.06	12.49	9.73	2.9811e-05	1.11383	up
TRINITY_DN65575_c0_g1	197	235	254	321	544	515	7.66	10.01	8.79	13.08	25.01	19.88	3.40922e-06	1.01051	up
TRINITY_DN65594_c0_g2	657	656	456	168	222	243	65.19	60.64	44.47	17.16	22.62	21.5	2.28291e-12	-1.32213	down
TRINITY_DN65598_c0_g3	273	274	259	690	478	757	8.26	8.07	7.84	22.09	16.71	23.05	3.53167e-14	1.25943	up
TRINITY_DN65604_c0_g5	11	21	20	28	60	59	2.7	4.82	4.63	6.58	15.64	13.36	0.00257574	1.18929	up
TRINITY_DN65625_c6_g3	14	22	38	6	2	7	2.63	3.98	7.09	1.16	0.42	1.29	0.00515212	-1.28542	down
TRINITY_DN65625_c6_g5	29	20	20	3	2	4	7.45	4.94	5.1	0.79	0.58	1	0.000329327	-1.56785	down
TRINITY_DN65625_c7_g1	57	73	58	271	291	294	7.59	9.95	7.64	35.04	44.47	34.96	4.68639e-27	2.10706	up
TRINITY_DN65683_c3_g13	56	55	36	11	5	10	13.96	13.24	8.98	2.78	1.38	2.4	2.10238e-06	-1.75864	down
TRINITY_DN65705_c5_g2	78	79	159	15	23	14	6.49	6.36	13.16	1.3	2.14	1.15	8.18155e-10	-1.99532	down
TRINITY_DN65708_c6_g8	793	665	763	159	118	173	49.83	40.47	47.69	10.49	8.31	10.73	8.77085e-39	-2.12835	down
TRINITY_DN65712_c0_g1	216	307	309	70	80	118	28.64	35.56	35.26	10.12	12.43	16.03	5.77939e-11	-1.43852	down
TRINITY_DN65734_c0_g1	12	20	18	0	3	3	3.11	4.98	4.62	0	0.87	0.74	0.00376436	-1.34321	down
TRINITY_DN65774_c0_g1	53	61	64	18	7	14	2.22	6.79	2.67	0.79	0.33	0.58	2.3899e-06	-1.6432	down
TRINITY_DN65817_c2_g5	24	23	38	9	6	6	6.17	5.83	9.48	2.33	1.63	1.88	0.00427253	-1.25915	down
TRINITY_DN65870_c0_g1	256	234	223	591	428	513	14.56	12.89	12.62	35.23	27.26	28.79	5.30394e-11	1.1208	up
TRINITY_DN65896_c1_g5	119	148	80	291	258	341	20.15	24.29	13.08	48.4	46.3	54.21	2.54039e-10	1.3284	up
TRINITY_DN65898_c2_g6	86	83	105	24	34	33	11.11	10.22	13.98	3.46	5.46	4.19	1.29867e-05	-1.29838	down
TRINITY_DN65906_c8_g5	25	13	30	3	4	3	4.19	2.21	5.1	0.54	0.81	0.53	0.00114213	-1.45555	down
TRINITY_DN65906_c8_g8	290	318	317	106	94	140	48.74	51.43	52.85	18.48	17.67	23	4.73371e-12	-1.29558	down
TRINITY_DN65918_c0_g1	76	96	200	1584	2053	1530	2.64	3.23	6.92	57.81	79.76	52.54	1.99082e-14	2.72774	up
TRINITY_DN65927_c0_g1	81	86	183	67	26	42	3.84	3.84	8.76	3.89	1.34	1.9	0.00346346	-1.06081	down
TRINITY_DN65999_c4_g1	795	777	617	2693	2293	2823	146.15	140.55	97.92	542.79	468.84	489.45	2.8685e-45	1.84909	up
TRINITY_DN65999_c4_g3	20	28	19	86	58	76	15.96	21.22	14.91	66.6	52.43	57.39	2.25434e-06	1.48629	up
TRINITY_DN66060_c0_g3	48	46	84	9	19	21	4.27	3.95	7.42	0.83	1.89	1.84	0.000258664	-1.36475	down
TRINITY_DN66070_c0_g1	36	32	48	133	238	146	1.54	1.33	2.08	5.96	11.42	6.22	2.20013e-12	1.93172	up
TRINITY_DN66096_c0_g6	708	651	621	290	286	340	112.7	100.06	98.15	47.78	51.05	53.05	2.81349e-11	-1.00186	down
TRINITY_DN66152_c4_g2	32	45	36	346	231	281	4.64	6.85	5.61	56.29	41.51	44.85	4.38413e-35	2.71854	up
TRINITY_DN66178_c0_g2	74	87	53	20	27	29	8.85	8.39	5.1	2.71	3.95	2.7	0.000451997	-1.17171	down
TRINITY_DN66180_c2_g2	105	90	160	41	18	38	4.68	4.92	7.09	1.91	0.97	1.67	7.11005e-07	-1.51986	down
TRINITY_DN66188_c0_g1	29	42	31	6	7	12	7.45	10.68	8.52	1.51	1.89	3.72	0.00112142	-1.35057	down
TRINITY_DN66188_c0_g2	157	157	125	13	13	9	22.72	21.93	17.97	1.95	2.1	1.28	1.36289e-26	-2.96929	down
TRINITY_DN66212_c0_g1	244	306	335	70	163	113	31.08	36	35.26	7.03	14.09	17.04	2.09428e-05	-1.12872	down
TRINITY_DN66226_c0_g1	63	70	56	12	17	23	3.6	3.87	4.63	0.72	1.09	2.68	2.01107e-05	-1.43969	down
TRINITY_DN66269_c0_g1	184	217	236	65	29	62	6.46	7.25	8.03	2.78	1.25	2.28	3.53025e-13	-1.76042	down
TRINITY_DN66316_c1_g17	59	53	51	146	108	181	3.58	3.17	3.21	8.65	7.94	9.98	7.42985e-08	1.33053	up
TRINITY_DN66320_c0_g2	165	160	133	29	37	39	6.32	5.94	5.07	1.17	1.58	1.48	1.0821e-13	-1.82492	down
TRINITY_DN66369_c0_g1	41	43	31	9	13	17	5.7	6.43	4.66	1.33	1.87	2.17	0.00757463	-1.10112	down
TRINITY_DN66402_c2_g11	222	179	164	38	34	45	16.53	13.62	12.17	2.97	2.75	3.68	3.09343e-17	-1.97882	down
TRINITY_DN66410_c0_g1	126	122	67	280	238	330	6.2	5.08	2.33	13.38	9.31	14.71	5.23418e-10	1.37661	up
TRINITY_DN66441_c2_g5	14	24	38	2	9	4	5.37	8.61	13.87	0.73	3.63	1.39	0.00615467	-1.26871	down
TRINITY_DN66467_c0_g1	1129	1107	1243	302	231	280	77.21	73.26	84.56	21.6	17.66	18.87	8.18034e-42	-1.94961	down
TRINITY_DN66467_c0_g2	667	770	732	192	219	258	73.67	82.23	80.4	22.09	27.09	27.99	7.5769e-25	-1.55778	down
TRINITY_DN66495_c0_g2	327	324	330	78	82	84	22.78	21.73	22.8	5.58	6.3	5.6	3.52835e-23	-1.81519	down
TRINITY_DN66511_c2_g1	1864	1871	1663	3651	3562	3833	59.19	57.56	52.55	121.75	126.39	120.26	1.67889e-20	1.08424	up
TRINITY_DN66529_c2_g1	203	222	228	59	53	57	22.56	23.84	25.19	6.82	6.59	6.23	1.69039e-16	-1.72776	down
TRINITY_DN66529_c3_g1	222	189	244	48	45	61	25.54	21.01	27.9	5.74	5.79	6.89	7.10049e-17	-1.84347	down
TRINITY_DN66540_c1_g1	88	144	334	43	26	40	3.98	6.5	15.96	2.04	1.4	2.14	0.00217757	-1.37373	down
TRINITY_DN66595_c0_g1	340	267	389	32	42	48	19.03	13.87	19.82	1.76	2.46	2.52	5.12548e-34	-2.68159	down
TRINITY_DN66666_c0_g1	16	24	18	1	2	2	4.94	7.12	5.51	0.32	0.69	0.6	0.000253741	-1.61106	down
TRINITY_DN66684_c0_g18	1	6	10	25	25	19	0.89	4.89	8.05	18.25	21.9	13.87	0.00831124	1.22615	up
TRINITY_DN66684_c0_g2	165	143	219	26	48	51	19.08	15.66	25.35	3.17	6.02	6	3.13281e-11	-1.75433	down
TRINITY_DN66701_c0_g2	248	224	220	710	431	529	137.87	128.64	130.09	382.68	272.05	293.07	2.66964e-11	1.26398	up
TRINITY_DN66701_c0_g3	1052	1101	1126	2244	1984	2526	132.8	129.97	136.09	304.88	285.69	308.24	1.63186e-19	1.0856	up
TRINITY_DN66701_c0_g4	83	91	83	205	134	188	43.04	45.18	42.5	105.39	77.89	93.31	1.23109e-05	1.01705	up
TRINITY_DN66766_c1_g11	1078	1030	1028	83	65	93	45.41	41.08	41.66	7.19	5.47	7.75	1.60836e-108	-3.46236	down
TRINITY_DN66775_c0_g1	28	36	46	50	128	115	1.4	1.92	2.49	2.96	7.81	6.18	0.000364378	1.21947	up
TRINITY_DN66838_c3_g1	119	177	205	22	56	44	14.26	20	23.91	2.77	7.39	5.13	7.07021e-09	-1.66594	down
TRINITY_DN66844_c0_g2	146	129	121	230	294	310	15.57	16.11	17.72	39.63	48.42	39.79	9.59647e-08	1.07647	up
TRINITY_DN66849_c4_g13	22	22	28	7	0	3	17.25	15.57	20.62	5.67	0	1.99	0.000787852	-1.49266	down
TRINITY_DN66849_c4_g26	236	181	225	80	49	86	37.12	25.07	31.01	15.66	8.97	14.7	2.57779e-09	-1.38086	down
TRINITY_DN66849_c4_g29	17	15	24	2	3	0	15.81	13.21	21.8	1.77	3.15	0	0.000657814	-1.52451	down
TRINITY_DN66853_c0_g2	542	478	395	753	1098	1028	50.27	44.09	41.05	61.26	107.4	102.76	1.6174e-08	1.04561	up
TRINITY_DN66880_c2_g2	15	27	36	0	7	6	10.07	17.57	24.21	0	5.28	3.82	0.00259463	-1.37041	down
TRINITY_DN66880_c2_g5	241	300	569	39	63	125	58.49	62.15	118.4	9.58	16.78	25.16	0.0017468	-1.38337	down
TRINITY_DN66910_c0_g1	55	71	226	24	14	21	4.09	5.17	16.85	1.86	1.16	1.55	0.00539331	-1.2995	down
TRINITY_DN66935_c0_g2	30	35	35	7	9	10	4.99	5.62	5.78	1.2	1.67	1.63	0.00155797	-1.30807	down
TRINITY_DN66942_c1_g4	9	19	25	0	1	3	2.51	4.86	6.73	0	0.3	0.86	0.00088239	-1.49486	down
TRINITY_DN66947_c0_g6	17	16	23	78	40	50	16.65	15.75	22.93	73.47	45.3	45.87	0.000369067	1.29618	up
TRINITY_DN66972_c3_g4	247	263	246	36	31	46	192.58	194.18	188.19	27.39	27.78	33.87	1.29348e-30	-2.44217	down
TRINITY_DN66972_c3_g6	9293	8556	8309	2244	2116	1994	1489.26	1323.31	1322.78	372.25	379.4	313.14	1.65598e-51	-1.90474	down
TRINITY_DN66972_c5_g11	10	17	18	1	0	3	118.96	182.64	181.71	8.42	6.85	30.12	0.00290304	-1.36857	down
TRINITY_DN66972_c5_g15	20267	18335	16502	4153	2786	3255	3093.05	2671.65	2548.02	584.78	357.44	396.58	4.29111e-54	-2.26714	down
TRINITY_DN66972_c5_g18	2446	2859	2523	380	374	356	375.58	423.73	384.88	60.53	64.28	53.66	2.3008e-94	-2.65258	down
TRINITY_DN66972_c5_g19	19	17	9	0	1	3	150.71	122.76	60.77	0	9.19	20.35	0.00329861	-1.35286	down
TRINITY_DN66972_c5_g2	494	417	396	78	45	52	233.43	188.73	185.03	36.93	23.91	23.63	1.21171e-37	-2.60447	down
TRINITY_DN66972_c5_g20	47	50	65	17	4	7	478.2	460.36	546.28	125.22	47.6	64.72	2.25434e-06	-1.76709	down
TRINITY_DN66972_c5_g21	28	30	38	9	2	4	558.61	534.72	598.67	120.15	46.77	66.29	9.56328e-05	-1.62488	down
TRINITY_DN66972_c5_g22	422	347	240	72	34	51	702.69	542.64	381.6	108.43	64.74	78.4	2.78578e-22	-2.32684	down
TRINITY_DN66972_c5_g23	376	359	306	89	49	66	177.94	162.62	143.2	42.25	26.33	30.13	1.47905e-24	-2.10095	down
TRINITY_DN66972_c5_g25	109	79	102	21	13	18	1623.75	1057.73	1228.45	215.97	226.29	224.67	2.13959e-11	-1.99722	down
TRINITY_DN66972_c5_g4	307	286	300	54	51	43	47.27	42.41	45.83	8.74	8.83	6.51	3.86479e-30	-2.31887	down
TRINITY_DN66972_c5_g5	43	49	42	15	3	12	273.7	285.45	231.91	72.81	22.08	65.92	0.00012174	-1.49953	down
TRINITY_DN66972_c5_g7	3955	3697	3301	545	515	529	938.85	844.86	777.58	132.7	136.88	122.44	3.00429e-96	-2.62777	down
TRINITY_DN66972_c5_g8	381	403	327	61	39	38	368.39	368.84	308.48	56.1	42.55	34.41	1.28295e-38	-2.68836	down
TRINITY_DN67033_c16_g1	69	96	91	4	12	18	11.44	15.36	15.06	0.69	2.23	2.97	1.16637e-11	-2.21278	down
TRINITY_DN67033_c16_g11	27	20	15	6	0	3	189.88	130.14	92.1	36.13	0	17.65	0.00287057	-1.37028	down
TRINITY_DN67033_c16_g17	38	58	56	13	5	4	259.77	362.32	330.11	67.17	39.56	23.53	4.5637e-07	-1.89299	down
TRINITY_DN67033_c16_g18	65	67	64	15	1	6	366.02	345.82	313.36	64.59	6.4	28.88	9.4244e-10	-2.19593	down
TRINITY_DN67033_c16_g20	604	526	551	109	62	67	193.79	162.12	175.42	35.77	22.48	20.92	7.37372e-39	-2.54728	down
TRINITY_DN67033_c16_g23	72	42	58	10	1	2	401.21	213.87	282.32	43.04	6.4	9.63	2.53139e-10	-2.36799	down
TRINITY_DN67033_c16_g24	104	114	117	13	7	12	17.32	18.2	19.32	2.28	1.32	2	3.11133e-20	-2.7023	down
TRINITY_DN67033_c16_g25	20692	18601	16595	2520	1571	2188	2397.03	2082.15	1910.97	303.71	203.62	249.08	1.34558e-88	-2.95844	down
TRINITY_DN67033_c16_g27	27	37	30	6	3	3	282.74	350.84	261.47	45.14	36.56	26.62	1.50128e-05	-1.77158	down
TRINITY_DN67033_c16_g30	165	177	128	7	1	15	859.36	845.78	590.65	32.11	10.32	70.84	1.02031e-29	-3.38614	down
TRINITY_DN67033_c16_g31	41	36	41	11	2	9	431.19	348.69	357.71	83.45	27.74	82.7	5.41317e-05	-1.60834	down
TRINITY_DN67033_c16_g32	1571	1390	1132	136	151	181	747.74	632.67	532.95	64.91	80.73	83	9.17592e-75	-2.91091	down
TRINITY_DN67033_c16_g33	41	60	45	12	1	8	429.35	568.94	392.21	90.27	12.19	71	1.08315e-06	-1.8679	down
TRINITY_DN67033_c16_g34	361	395	351	45	22	45	170.67	178.5	164.4	21.52	11.87	20.81	8.40222e-46	-2.96212	down
TRINITY_DN67033_c16_g35	100	130	119	9	2	6	16.52	20.77	19.57	1.56	0.37	1	1.17404e-25	-3.2638	down
TRINITY_DN67033_c16_g37	73	66	86	25	9	10	407.08	338.08	422.47	110.03	57.63	48.14	1.6315e-07	-1.77728	down
TRINITY_DN67033_c16_g38	345	281	224	12	13	24	163.25	126.99	105.05	5.87	7.18	10.91	8.83338e-44	-3.49987	down
TRINITY_DN67033_c16_g4	97	87	108	16	5	18	668.99	548.84	637.86	84.93	39.56	105.9	1.45941e-13	-2.28596	down
TRINITY_DN67033_c16_g41	876	836	634	116	57	131	391.64	357.93	280.6	52.33	28.84	56.5	2.1322e-40	-2.668	down
TRINITY_DN67033_c16_g5	103	98	107	16	5	20	1034.88	892.38	897.84	116.04	58.43	170.54	2.71716e-14	-2.3121	down
TRINITY_DN67033_c16_g7	4437	4531	4003	496	440	571	472.34	466.27	423.63	55.08	52.44	59.79	3.6115e-138	-2.9558	down
TRINITY_DN67033_c16_g8	443	418	433	75	33	53	209.44	188.93	202.3	35.8	17.59	24.36	1.38322e-38	-2.69497	down
TRINITY_DN67056_c0_g1	13	23	9	77	52	99	0.78	1.33	0.53	4.81	3.47	5.83	8.22075e-09	1.89886	up
TRINITY_DN67063_c0_g1	303	405	364	64	119	162	28.55	37.75	34.29	6.41	12.78	15.34	2.497e-09	-1.41868	down
TRINITY_DN67078_c2_g1	37	58	39	12	12	11	3.66	5.52	3.86	1.22	1.32	1.06	0.000287195	-1.38214	down
TRINITY_DN67175_c0_g1	40	55	69	13	10	12	2.3	3.06	3.95	0.78	0.64	0.68	5.23691e-06	-1.63375	down
TRINITY_DN67182_c2_g12	69	52	98	194	95	179	4.59	3.26	6.25	13.16	6.9	11.3	0.000906869	1.00241	up
TRINITY_DN67197_c1_g1	146	153	244	304	441	429	13.84	16.2	26.65	31.03	54.2	46.53	2.5815e-06	1.08959	up
TRINITY_DN67245_c0_g3	120	105	105	29	19	29	9.08	7.65	7.58	2.2	1.54	2.18	1.71588e-10	-1.75333	down
TRINITY_DN67255_c0_g1	427	396	351	130	168	151	22.17	19.93	18.45	6.79	9.97	8.21	3.57053e-11	-1.23162	down
TRINITY_DN67260_c3_g1	189	209	174	2414	1514	1911	11.91	12.75	10.91	159.15	106.62	118.71	1.5869e-89	3.25542	up
TRINITY_DN67282_c0_g4	45	35	38	161	133	158	1.68	1.27	22.66	6.33	5.57	5.84	4.14466e-14	1.80309	up
TRINITY_DN67282_c0_g8	0	0	2	20	36	45	0	0	0.98	9.92	20.1	21.45	2.70121e-10	2.51574	up
TRINITY_DN67317_c0_g1	12	10	14	35	44	44	1.71	1.23	2.03	5.31	5.96	6.04	0.000286532	1.38069	up
TRINITY_DN67350_c0_g10	10	27	30	1	0	4	3.6	9.43	10.78	0.37	0	1.43	0.000171254	-1.64809	down
TRINITY_DN67385_c0_g1	500	572	708	234	174	306	26.88	29.77	37.87	13.18	10.46	16.23	9.31889e-10	-1.18181	down
TRINITY_DN67387_c2_g11	334	313	212	77	89	66	93.29	60.47	117.31	71.04	50.54	10.78	2.91301e-13	-1.64161	down
TRINITY_DN67387_c2_g4	74	92	38	2	21	11	15.9	19.14	8.19	0.57	5.06	2.44	1.11703e-05	-1.71333	down
TRINITY_DN67388_c4_g8	135	138	109	24	27	34	17.06	15.82	15.31	2.74	7.31	7.17	2.39916e-12	-1.83306	down
TRINITY_DN67403_c0_g12	55	48	41	26	13	12	16.1	10.65	11.04	7.7	8.05	2.95	0.00637885	-1.08359	down
TRINITY_DN67436_c2_g6	9	18	29	1	2	4	1.66	3.14	5.11	0.31	0.39	0.76	0.00308921	-1.36533	down
TRINITY_DN67474_c0_g1	118	103	98	30	22	32	6.86	5.64	5.61	1.76	1.35	1.48	5.40252e-09	-1.60798	down
TRINITY_DN67513_c2_g3	517	489	366	177	138	166	40.57	36.45	29.47	16.22	13.29	14.78	1.37198e-13	-1.35576	down
TRINITY_DN67521_c1_g1	61	79	148	14	42	32	10.95	13.68	26.39	2.6	8.44	5.62	0.000567544	-1.27039	down
TRINITY_DN67525_c1_g2	87	144	121	455	354	379	12	19.18	16.56	65.11	54.65	51.26	1.50835e-18	1.71247	up
TRINITY_DN67525_c1_g3	1824	1741	1701	4524	3354	4513	117.1	108.19	108.61	303.77	240.65	285.58	7.97716e-23	1.26613	up
TRINITY_DN67525_c1_g4	197	245	183	545	525	532	27.57	33.11	25.43	79.06	82.09	73.01	1.97669e-17	1.37469	up
TRINITY_DN67525_c1_g5	53	57	49	146	139	175	7.36	7.66	6.82	21.05	21.7	23.87	1.73477e-10	1.46157	up
TRINITY_DN67525_c1_g6	112	169	148	453	480	442	15.59	22.73	20.49	65.2	74.5	60.14	2.89518e-20	1.66337	up
TRINITY_DN67525_c1_g9	22	24	13	89	56	59	5.96	6.21	3.5	24.21	16.83	15.29	7.6136e-06	1.50263	up
TRINITY_DN67595_c1_g1	1456	1317	1198	673	465	628	74.09	64.89	60.66	35.89	26.45	31.53	9.26783e-12	-1.05632	down
TRINITY_DN67604_c2_g17	63	71	89	111	220	146	52.36	55.41	72.01	88.58	204.54	113.74	0.000414545	1.03842	up
TRINITY_DN67604_c2_g18	46	40	38	92	105	107	17.77	14.99	14.41	35.86	45.29	39.57	9.48709e-06	1.20972	up
TRINITY_DN67604_c2_g27	72	75	115	208	325	230	20.35	20.31	32.2	59.86	102.42	63.02	3.98838e-09	1.45967	up
TRINITY_DN67617_c0_g1	148	187	228	415	449	519	10.2	18.24	17.56	40.66	43.98	53.83	2.02985e-12	1.29215	up
TRINITY_DN67635_c0_g1	258	309	596	15	85	54	44.85	51.82	102.9	2.69	16.53	9.19	0.00466815	-1.31855	down
TRINITY_DN67665_c4_g4	70	47	85	12	17	14	4.93	3.26	6.07	0.91	1.38	1	9.80791e-07	-1.68175	down
TRINITY_DN67688_c0_g2	23	43	40	10	9	15	15.09	1.78	1.67	0.48	0.43	0.68	0.00896433	-1.11778	down
TRINITY_DN67760_c0_g3	30	37	39	64	97	84	22.21	25.65	28.15	45.66	80.26	58.25	0.000438737	1.10199	up
TRINITY_DN67818_c6_g2	129	156	439	38	44	74	11.87	13.94	40.15	3.71	4.74	6.7	0.00743411	-1.24627	down
TRINITY_DN67818_c6_g3	31	60	113	6	6	20	3.78	7.04	13.54	0.86	0.85	2.45	4.36831e-06	-1.7907	down
TRINITY_DN67837_c1_g2	31	24	30	7	6	6	11.52	8.69	11.04	2.63	2.5	2.15	0.00156559	-1.35873	down
TRINITY_DN67868_c0_g5	68	54	174	15	11	16	4.39	3.29	10.86	1.25	0.91	1.09	7.19381e-09	-2.04235	down
TRINITY_DN67885_c2_g8	406	437	430	191	145	196	31.98	33.5	34.02	15.85	12.91	15.44	1.74073e-11	-1.13285	down
TRINITY_DN67975_c4_g2	86	68	64	33	24	33	40.64	30.73	29.9	15.99	12.73	14.98	0.00195545	-1.02036	down
TRINITY_DN67975_c4_g9	25	41	26	5	6	5	7.78	12.33	8.05	1.64	2.1	1.55	0.000201412	-1.55149	down
TRINITY_DN67983_c0_g3	7	17	15	0	0	0	6.22	13.6	12.37	0	0	0.68	0.000442869	-1.52398	down
TRINITY_DN67986_c0_g2	54	50	77	9	11	11	2.7	2.42	3.83	0.47	0.61	0.54	6.72111e-08	-1.87593	down
TRINITY_DN68096_c1_g30	32	19	36	111	43	54	23.21	13.39	25.09	76.64	34.68	36.26	0.008104	1.03521	up
TRINITY_DN68096_c1_g7	5	12	8	26	31	36	44.52	97.08	60.09	169.48	320.54	273.18	0.00133179	1.34504	up
TRINITY_DN68103_c0_g1	58	48	36	15	14	5	6.25	1.41	1.08	0.48	0.47	0.15	0.000271723	-1.42409	down
TRINITY_DN68109_c0_g1	101	118	147	278	329	291	4.6	5.21	6.67	13.3	16.78	13.12	4.35285e-10	1.28056	up
TRINITY_DN68208_c0_g3	20	17	29	1	7	1	3.91	3.21	5.63	0.2	1.53	0.19	0.00211008	-1.40232	down
TRINITY_DN68214_c1_g1	94	86	103	38	29	44	8.78	9.09	9.21	4.07	3.17	4.32	0.000119982	-1.11957	down
TRINITY_DN68244_c0_g3	297	314	272	90	145	112	32.14	33.42	30.44	10.97	17.71	12	6.58061e-08	-1.16769	down
TRINITY_DN68249_c0_g1	884	824	838	267	170	186	18.5	16.71	17.46	5.88	3.98	3.85	4.57673e-27	-1.85127	down
TRINITY_DN68295_c2_g1	182	177	190	69	46	56	8.98	11.66	9.28	5.03	2.51	3.92	1.0928e-10	-1.46792	down
TRINITY_DN68301_c1_g4	30	26	42	237	212	237	1.6	1.34	2.22	13.27	12.62	12.46	9.36738e-31	2.59617	up
TRINITY_DN68322_c6_g16	839	839	747	301	324	315	217.51	196.29	202.53	167.56	242.49	165.33	2.05173e-17	-1.24113	down
TRINITY_DN68334_c0_g1	9	12	18	55	44	38	1.3	1.68	2.71	8.35	7.25	5.39	0.000165613	1.41926	up
TRINITY_DN68334_c0_g3	55	47	57	171	117	104	3.49	2.78	3.74	13.65	8.93	8.23	1.06537e-05	1.21653	up
TRINITY_DN68341_c0_g1	26	25	15	48	53	85	1.6	1.49	0.93	3.59	3.62	6.56	0.000318604	1.25549	up
TRINITY_DN68351_c2_g12	209	221	208	438	633	634	15.04	15.72	15.44	33.71	53.59	46.35	2.45038e-15	1.41457	up
TRINITY_DN68365_c0_g6	117	84	111	38	6	13	18.5	15.37	20.29	5.82	1.78	1.85	1.77587e-07	-1.82102	down
TRINITY_DN68385_c0_g2	13	24	10	37	43	46	13.45	23.6	10.23	36.61	51.4	45.4	0.00427478	1.13736	up
TRINITY_DN68412_c0_g3	147	160	152	295	296	363	7.75	7.8	7.93	16.7	17.32	18.23	1.31987e-09	1.07136	up
TRINITY_DN68438_c3_g3	175	153	153	45	23	41	11.95	10.11	10.4	3.21	1.75	2.79	1.77352e-13	-1.83997	down
TRINITY_DN68479_c0_g1	729	707	765	289	239	257	20.37	19.14	21.27	8.48	7.46	7.1	2.36052e-19	-1.35679	down
TRINITY_DN68491_c2_g1	214	252	192	429	490	544	13.27	15.12	11.84	27.83	33.95	33.25	2.61448e-12	1.17291	up
TRINITY_DN68515_c1_g1	46	42	59	0	0	0	46.31	40	57.88	0	0	0	1.30722e-16	-3.1509	down
TRINITY_DN68515_c1_g2	18	21	20	0	0	0	20.31	22.37	21.9	0	0	0	1.21398e-06	-2.03326	down
TRINITY_DN68523_c0_g1	45	34	28	0	0	0	10.76	7.85	6.64	0	0	0	4.66328e-12	-2.73166	down
TRINITY_DN68523_c0_g3	18	48	23	0	0	0	5.9	15.1	7.74	0	0	0	3.90716e-09	-2.39462	down
TRINITY_DN68524_c0_g2	13	24	95	346	440	362	0.53	0.94	3.84	14.74	19.97	14.52	0.00380989	1.33503	up
TRINITY_DN68527_c2_g3	26	36	41	14	10	4	7.08	6.88	11.62	3.42	2.11	0.65	0.00524666	-1.21124	down
TRINITY_DN6854_c0_g1	236	276	221	43	45	53	30.16	34.07	28.07	5.71	6.43	6.65	6.01434e-24	-2.11476	down
TRINITY_DN68551_c2_g2	141	138	183	622	498	557	5.91	5.6	7.63	27.33	23.31	23.04	2.29526e-26	1.83025	up
TRINITY_DN68560_c0_g5	85	102	116	13	15	27	12.27	13.79	15.66	1.61	2.21	4	1.90147e-11	-1.99197	down
TRINITY_DN68595_c3_g19	93	125	98	56	27	49	14.11	16.59	11.28	7.09	5.12	6.78	0.000596699	-1.03343	down
TRINITY_DN68595_c3_g7	88	94	86	25	45	24	23.68	24.17	22.65	6.63	15.44	5.94	0.000181121	-1.19443	down
TRINITY_DN68599_c2_g16	87	61	94	32	14	22	10.93	8.71	11.6	5.28	2.65	4.05	1.34615e-05	-1.43759	down
TRINITY_DN68618_c1_g2	20	20	25	69	49	66	1.33	1.29	1.65	4.8	3.64	4.33	0.000110545	1.28854	up
TRINITY_DN68653_c2_g5	207	206	213	1073	1149	1290	13.43	12.93	13.75	72.82	83.32	82.5	3.41686e-72	2.47241	up
TRINITY_DN68684_c1_g4	128	137	126	333	231	219	93.18	95.4	90.63	236.22	189.34	151.18	7.72725e-06	1.00218	up
TRINITY_DN68699_c0_g2	235	194	139	88	76	74	13.78	11.69	8.63	5.66	5.59	4.88	2.32938e-05	-1.06399	down
TRINITY_DN68719_c0_g1	0	3	6	15	16	30	0.33	1.3	2.1	5.46	6.58	10.38	0.00193699	1.41265	up
TRINITY_DN68719_c0_g2	31	35	44	316	210	481	1.37	1.5	1.98	14.67	10.38	21	9.09739e-33	2.87085	up
TRINITY_DN68734_c0_g1	239	251	218	36	49	51	11.41	11.97	10.64	1.79	2.99	2.56	8.8957e-23	-2.1069	down
TRINITY_DN68741_c3_g1	38	34	27	172	183	141	3.84	3.01	1.89	19.02	21.3	16.89	1.14732e-17	2.12948	up
TRINITY_DN68761_c0_g1	3108	2729	2366	1139	1071	1089	98.54	83.83	74.69	37.96	37.99	34.13	1.6917e-17	-1.19483	down
TRINITY_DN68801_c2_g4	21	13	15	0	0	0	398.33	220.53	225.59	0	0	0	2.37697e-05	-1.80165	down
TRINITY_DN68830_c0_g23	99	119	105	267	191	238	70.91	83.81	71.96	183.52	155.49	170.51	1.03404e-07	1.10223	up
TRINITY_DN68830_c0_g29	35	34	34	78	74	78	7.3	6.84	7.04	16.75	17.28	15.89	0.000425295	1.06811	up
TRINITY_DN68844_c0_g4	34	47	35	11	11	15	7.34	9.65	7.65	2.43	2.7	3.08	0.00374753	-1.16825	down
TRINITY_DN68851_c0_g8	17	24	41	3	5	7	2.05	2.79	4.9	0.38	0.67	0.83	0.00132262	-1.41746	down
TRINITY_DN68865_c7_g14	180	179	207	507	527	516	13.28	12.78	17.3	39.09	43.46	37.5	2.06621e-19	1.46137	up
TRINITY_DN68865_c7_g5	105	106	109	375	254	320	23.48	23.01	24.19	86.32	63.67	69.92	1.87574e-15	1.53455	up
TRINITY_DN68865_c7_g6	18	22	18	59	61	58	4.24	4.78	3.99	13.62	15.41	12.73	2.99805e-05	1.38493	up
TRINITY_DN68877_c3_g1	44	48	32	95	91	112	12.63	13.14	9.03	27.28	28.8	30.59	2.14765e-05	1.17914	up
TRINITY_DN68882_c0_g3	100	130	71	32	31	37	18.06	22.62	12.66	5.96	6.28	6.5	1.3761e-05	-1.29489	down
TRINITY_DN68945_c8_g1	35	42	45	16	10	12	216.33	237.86	243.76	78.2	75.79	66.9	0.00242954	-1.20159	down
TRINITY_DN68945_c8_g12	214	157	245	36	27	37	228.15	158.8	254.69	37	32.88	37.39	2.96712e-20	-2.26283	down
TRINITY_DN68945_c8_g14	95	74	84	28	12	15	114.15	84.42	98.02	32.12	16.35	16.76	6.0491e-08	-1.72862	down
TRINITY_DN68945_c8_g16	677	707	656	76	43	56	14979	13949.7	11371.3	1116.75	1127.18	1035.53	1.44674e-72	-3.25104	down
TRINITY_DN68945_c8_g17	327	381	392	18	27	22	191.6	212.78	226.44	10.55	17.87	12.39	1.5324e-58	-3.56133	down
TRINITY_DN68945_c8_g2	27	35	35	16	5	2	276.51	326.86	297.99	119.17	58.43	18.77	0.00579574	-1.2436	down
TRINITY_DN68945_c8_g20	301	410	369	68	51	88	237.16	305.97	285.02	52.06	45.23	65.48	3.25993e-27	-2.14662	down
TRINITY_DN68945_c8_g22	81	78	108	7	5	4	86.73	79.33	112.27	7.72	6.96	4.7	3.72074e-19	-2.93452	down
TRINITY_DN68945_c8_g26	37	25	30	10	2	7	188.9	115.58	133.86	40.74	12.19	33.97	0.00104828	-1.40967	down
TRINITY_DN68945_c8_g27	35	45	79	2	2	3	616.83	707.77	1097.67	33.5	40.22	43.01	3.38056e-12	-2.62888	down
TRINITY_DN68945_c8_g29	64	76	79	29	24	17	68.79	76.76	82.56	29.97	28.95	17.75	7.72662e-05	-1.29154	down
TRINITY_DN68945_c8_g3	36	49	50	8	4	21	137.7	173.03	174.42	26.45	18.07	70.79	0.000503556	-1.40144	down
TRINITY_DN68945_c8_g30	17	31	26	2	4	2	95.67	156.45	124.17	8.64	26.16	12.34	9.82165e-05	-1.67496	down
TRINITY_DN68945_c8_g31	107	110	123	24	22	24	409.96	390.41	426.19	75.93	100.12	82.58	1.95973e-12	-1.90516	down
TRINITY_DN68945_c8_g33	191	188	188	46	32	55	229.73	213.49	218.28	52.19	43.84	61.82	5.87587e-16	-1.83705	down
TRINITY_DN68945_c8_g36	80	102	103	13	8	29	664.98	767.18	722.64	79.12	84.06	210.25	3.48215e-10	-1.98023	down
TRINITY_DN68945_c8_g37	33	25	26	3	7	7	331.56	227.65	218.17	21.76	81.8	59.69	0.00110641	-1.408	down
TRINITY_DN68945_c8_g39	635	696	642	104	92	104	216.77	227.98	216.74	35.71	35.9	34.32	3.07199e-58	-2.52102	down
TRINITY_DN68945_c8_g4	177	159	189	14	14	37	1943.15	1575.66	1719.33	115.27	185.35	346.56	4.14193e-21	-2.53149	down
TRINITY_DN68945_c8_g5	58	58	48	33	13	6	61.7	57.87	49.47	33	15.72	6.8	0.00668827	-1.13485	down
TRINITY_DN68945_c8_g6	17664	17536	16052	1580	1274	1836	2154.95	2060.7	2003.88	256.64	255.47	295.1	4.03581e-169	-3.29423	down
TRINITY_DN68956_c0_g11	43	50	45	229	123	197	2.33	2.61	2.42	12.77	7.32	10.32	8.04465e-14	1.83516	up
TRINITY_DN68956_c0_g13	1	2	4	20	13	16	10.47	18.96	34.86	155.74	166.07	148.27	0.00290304	1.37207	up
TRINITY_DN68956_c0_g15	8	9	7	47	30	28	3.89	4.18	3.37	22.82	16.38	13.06	0.000150588	1.52088	up
TRINITY_DN68956_c0_g4	35	50	50	167	100	134	1.9	2.61	2.67	9.31	5.98	7.04	4.72717e-08	1.44888	up
TRINITY_DN68956_c0_g8	22	31	19	103	61	106	16.02	21.45	13.59	72.98	49.98	73.06	4.77408e-08	1.65165	up
TRINITY_DN68982_c1_g16	125	110	55	17	33	41	50.5	46.43	16.24	7.27	10.55	14.42	0.000159918	-1.29463	down
TRINITY_DN68997_c0_g1	162	171	147	324	375	343	3.59	5.19	5.48	11.13	18.66	11.91	4.331e-10	1.13592	up
TRINITY_DN69075_c2_g8	67	54	76	32	28	13	24.75	19.38	27.95	12.17	11.6	4.64	0.00403646	-1.07028	down
TRINITY_DN69086_c0_g1	94	97	147	308	477	353	12.91	11.84	8.91	31.05	55.5	43.61	2.00811e-13	1.67034	up
TRINITY_DN69104_c0_g11	2	2	2	22	11	19	0.83	1.34	1.1	12.42	7.74	11.35	0.000854317	1.49853	up
TRINITY_DN69104_c0_g2	5	13	12	64	68	65	0.67	1.68	1.71	9.24	9.68	8.85	1.07512e-10	2.14925	up
TRINITY_DN69104_c0_g8	0	0	3	17	6	19	0	0	1.44	8.25	3.28	8.87	0.00319758	1.34595	up
TRINITY_DN69113_c0_g1	176	196	341	18	51	47	48.9	53.02	97.83	5.62	16.98	10.29	8.34451e-14	-2.14213	down
TRINITY_DN69113_c0_g3	14	17	44	0	9	3	9.32	7.75	25.59	0	4.64	1.32	0.00767159	-1.2592	down
TRINITY_DN69131_c0_g1	20	22	31	1	6	8	8.02	8.31	11.22	0.44	2.93	2.15	0.0048471	-1.28805	down
TRINITY_DN69131_c0_g2	36	40	72	12	12	12	5.73	6.14	11.38	1.98	2.14	1.87	0.000149088	-1.44908	down
TRINITY_DN69134_c4_g1	3	8	6	43	43	69	1.2	2.82	2.28	15.73	17.41	23.63	3.56371e-10	2.26751	up
TRINITY_DN69134_c4_g14	6	0	0	15	21	30	11.47	0	0	26.14	47.85	52.52	0.000246702	1.61518	up
TRINITY_DN69134_c4_g15	353	362	339	1930	1659	1881	68.24	68.04	55.57	333.9	369.29	308.75	2.35543e-80	2.38014	up
TRINITY_DN69134_c4_g3	16	20	33	179	134	144	1.67	2	3.31	18.82	15.13	14.34	1.30881e-19	2.41018	up
TRINITY_DN69134_c4_g8	6	2	7	29	28	43	11.47	4.33	12.68	49.7	63.04	75.35	9.55918e-06	1.78282	up
TRINITY_DN69136_c0_g1	77	72	74	16	14	26	26.1	23.43	24.86	5.5	5.32	8.53	5.55223e-07	-1.58602	down
TRINITY_DN69136_c1_g2	830	849	718	326	294	363	40.77	39.28	34.08	14.84	14.89	14.91	2.96101e-16	-1.17097	down
TRINITY_DN69231_c1_g4	199	174	241	89	56	81	6.47	5.44	7.74	3.01	2.02	2.73	1.05606e-07	-1.25258	down
TRINITY_DN69232_c0_g1	85	181	59	18	37	25	3.41	7.03	2.35	0.76	1.66	0.99	1.86756e-05	-1.50242	down
TRINITY_DN69260_c0_g2	418	409	381	790	785	828	22.57	21.12	19.44	41.85	42.21	39.25	1.48919e-13	1.0346	up
TRINITY_DN69262_c0_g17	95	92	136	34	36	49	48.51	44.03	72.79	17.46	19.83	24.83	3.94477e-05	-1.1943	down
TRINITY_DN69262_c0_g6	186	161	288	39	92	57	6.97	5.83	10.73	1.49	3.87	2.08	1.03875e-06	-1.43004	down
TRINITY_DN69265_c1_g11	39	47	63	10	13	22	2.85	3.32	4.58	0.76	1.06	1.58	0.000926322	-1.26582	down
TRINITY_DN69292_c1_g1	1059	1117	1014	256	232	283	47.72	51.79	49.06	14.16	9.58	12.49	8.42107e-47	-1.91219	down
TRINITY_DN69296_c2_g17	51	60	77	12	1	8	14.45	16.35	21.64	3.47	0.32	2.2	1.14036e-09	-2.19423	down
TRINITY_DN69296_c2_g23	11	17	17	3	0	3	7.24	10.65	11.01	1.94	0	1.88	0.00860396	-1.24545	down
TRINITY_DN69296_c2_g3	77	106	87	8	11	15	22.81	30.18	25.55	2.42	3.65	4.31	4.07146e-14	-2.33529	down
TRINITY_DN69296_c2_g5	36	40	42	4	5	3	14.43	15.37	16.67	1.62	2.25	1.16	8.00511e-08	-2.06939	down
TRINITY_DN69298_c0_g1	53	69	74	28	12	25	4.22	5.84	6.35	2.07	1.14	1.94	0.000407927	-1.23234	down
TRINITY_DN69320_c1_g13	124	111	127	310	336	336	13.33	15.72	15.46	39.78	49.84	44.38	3.13042e-15	1.43062	up
TRINITY_DN69353_c2_g11	29	17	20	113	111	142	5.69	3.53	4.19	25.81	27.79	28.99	6.44426e-16	2.18094	up
TRINITY_DN69353_c2_g14	4	6	6	36	19	48	4.8	6.79	6.97	40.24	25.76	53.41	1.49965e-05	1.75097	up
TRINITY_DN69385_c0_g2	5	15	10	46	44	152	0.76	2.17	1.59	5.91	5.61	18.54	8.20746e-09	2.12787	up
TRINITY_DN69385_c0_g3	1	0	0	24	6	27	0.18	0	0	14.56	3.56	10.38	2.39724e-05	1.80676	up
TRINITY_DN69407_c4_g3	18	18	23	35	60	49	6.76	6.49	8.56	13.29	25.27	17.78	0.00534283	1.07122	up
TRINITY_DN69408_c3_g11	71	72	44	20	11	22	8.73	8.59	5.39	2.54	1.52	2.64	7.99029e-05	-1.38537	down
TRINITY_DN69426_c1_g13	151	129	131	35	43	68	41.16	33.83	35.36	9.81	13.32	18.2	1.75609e-06	-1.26884	down
TRINITY_DN69435_c4_g8	242	195	221	112	51	85	152.28	117.06	136.74	69.2	36.1	51.31	1.19966e-06	-1.21055	down
TRINITY_DN69435_c4_g9	315	389	307	148	134	166	179.39	211.81	172.99	83.73	85.71	90.51	1.0206e-08	-1.04166	down
TRINITY_DN69436_c0_g1	738	713	663	178	158	244	26.4	24.7	23.6	6.68	6.32	8.62	1.41977e-27	-1.72026	down
TRINITY_DN69442_c10_g1	331	344	282	93	31	75	2434.24	2308.34	1781.37	512.38	268.23	473.42	3.51898e-16	-1.96743	down
TRINITY_DN69442_c10_g15	41	30	36	4	8	7	704.56	461.98	494.39	46.73	160.9	100.36	5.28414e-05	-1.62116	down
TRINITY_DN69442_c10_g17	8247	8043	6776	1102	1026	1330	3347.58	3106.25	2705.01	447	465.13	517.99	1.05838e-101	-2.59499	down
TRINITY_DN69442_c10_g28	265	280	254	42	29	61	1686.77	1631.16	1402.52	203.87	213.44	335.08	1.65992e-26	-2.30958	down
TRINITY_DN69442_c10_g29	1244	1458	1447	243	199	274	298.58	336.82	344.67	59.93	53.6	64.1	1.24771e-65	-2.3769	down
TRINITY_DN69442_c10_g30	32	21	37	2	4	2	577.52	339.29	531.55	24.41	84.54	30.07	3.84278e-06	-1.90746	down
TRINITY_DN69442_c10_g31	66	65	52	7	1	14	490.83	437.64	332.88	38.58	13.08	92.6	3.29987e-09	-2.13715	down
TRINITY_DN69442_c10_g34	71	62	56	7	6	7	524.02	417.44	354.29	38.55	59.49	46.25	9.3424e-12	-2.33321	down
TRINITY_DN69442_c10_g36	1558	1339	1353	198	126	197	311.6	285.17	298.46	38.33	31.53	40.57	9.04181e-72	-2.82457	down
TRINITY_DN69442_c10_g45	176	170	147	23	17	38	69.99	64.55	57.92	9.29	7.55	14.61	4.79627e-19	-2.272	down
TRINITY_DN69442_c10_g46	1574	1297	1055	136	103	161	749.25	590.43	496.78	65.11	55.5	73.94	3.92507e-70	-3.04776	down
TRINITY_DN69442_c13_g1	157	144	137	14	18	17	52.68	46.38	45.55	4.77	6.77	5.52	2.27101e-23	-2.64064	down
TRINITY_DN69445_c1_g2	109	81	100	18	39	24	18	12.9	16.4	3.07	7.2	3.88	3.18101e-06	-1.46108	down
TRINITY_DN69483_c0_g1	203	213	379	94	116	110	5.78	5.88	10.69	2.78	3.72	3.1	1.83084e-05	-1.11162	down
TRINITY_DN69513_c0_g2	558	498	1005	319	241	353	33.33	20.12	53.48	16.19	8.68	34.4	2.48987e-05	-1.01858	down
TRINITY_DN69544_c2_g2	68	117	64	152	184	242	66.92	119.56	54.31	181.78	221.11	212.73	5.23749e-06	1.16065	up
TRINITY_DN69544_c2_g5	60	44	45	72	109	135	61.33	42.67	45.01	69.86	126.56	129.07	0.00102764	1.00035	up
TRINITY_DN69551_c0_g1	12	12	10	29	40	28	3.65	3.51	3.02	9.13	13.92	8.49	0.00692253	1.14316	up
TRINITY_DN69632_c0_g7	23	32	39	64	69	70	8.09	10.8	13.59	22.8	27.2	23.81	0.00273631	1.00141	up
TRINITY_DN69676_c5_g38	42	56	55	21	6	13	6.65	8.63	8.66	3.52	1.23	2.01	0.000237729	-1.39512	down
TRINITY_DN69685_c5_g1	21	21	37	6	2	0	105.55	97.08	164.48	23.69	11.59	0	0.000122458	-1.66472	down
TRINITY_DN69685_c5_g11	314	376	326	31	26	30	137.03	172.96	152.91	16.57	18.32	18.48	2.74143e-51	-3.16469	down
TRINITY_DN69685_c5_g13	64	80	72	7	9	9	34.02	40.25	37.46	3.65	5.3	4.52	1.24909e-12	-2.3275	down
TRINITY_DN69685_c5_g15	31	35	25	3	1	0	18.52	19.5	14.41	1.73	0.66	0	7.002e-08	-2.19171	down
TRINITY_DN69685_c5_g16	745	672	699	61	53	81	87.89	76.57	81.93	7.48	6.99	9.38	2.54715e-76	-3.18143	down
TRINITY_DN69685_c5_g17	23	29	13	2	1	0	33.64	40.9	18.26	2.67	1.66	0	2.14224e-05	-1.82172	down
TRINITY_DN69685_c5_g18	66	80	87	12	10	12	96.58	110.92	123.18	16.03	16.58	16.15	1.28944e-11	-2.14724	down
TRINITY_DN69685_c5_g21	60	75	59	5	14	9	19.72	23.48	18.99	1.8	5.18	2.93	2.79066e-09	-2.04108	down
TRINITY_DN69685_c5_g22	191	204	183	26	27	24	187.61	189.62	175.34	24.21	29.85	22.01	9.63768e-27	-2.5219	down
TRINITY_DN69685_c5_g4	252	261	215	36	32	28	164.55	162.05	137.99	23.55	23.45	17.35	9.11329e-31	-2.56911	down
TRINITY_DN69685_c5_g6	41	32	28	6	2	5	40.72	30.07	27.11	5.65	2.24	4.65	7.95343e-06	-1.80687	down
TRINITY_DN69685_c5_g8	28	27	29	5	0	1	28.8	26.11	28.9	4.83	0	0.95	3.67408e-06	-1.93199	down
TRINITY_DN69694_c0_g1	177	223	312	14	42	26	5.49	6.55	8.99	0.45	1.4	0.71	1.52578e-20	-2.56534	down
TRINITY_DN69707_c5_g23	989	961	886	2622	2364	2529	59.97	54.56	52.19	160.75	148.51	143.39	1.69782e-32	1.44414	up
TRINITY_DN69772_c4_g5	15	17	12	52	26	48	299.25	303.01	197.1	694.2	608.04	795.53	0.002688	1.18886	up
TRINITY_DN69815_c0_g10	32	32	39	69	118	120	8.24	9.08	13.66	19.29	28.64	26.9	1.80575e-06	1.41026	up
TRINITY_DN69815_c0_g28	11	7	11	14	58	42	3.65	2.23	3.62	4.72	21.59	13.51	0.00192266	1.34086	up
TRINITY_DN69824_c0_g1	790	870	715	279	307	296	18.19	19.83	16.61	7.64	9.27	8.11	3.71833e-18	-1.29675	down
TRINITY_DN69829_c3_g14	36	47	88	2	19	11	20.77	25.61	50.36	1.18	13.13	5.99	0.000125246	-1.56103	down
TRINITY_DN69829_c3_g3	66	63	115	9	22	22	37.34	34.04	65.23	5.32	14.85	12.56	1.13384e-06	-1.66813	down
TRINITY_DN69829_c3_g6	515	600	1281	188	286	216	49.12	55.19	120.93	18.63	30.29	20	0.00495853	-1.19968	down
TRINITY_DN69829_c3_g7	45	58	85	13	29	20	15.49	19.17	29.27	4.54	11.19	6.66	0.00168775	-1.18157	down
TRINITY_DN69830_c0_g4	245	246	251	97	87	113	7.34	7.15	7.6	3.04	2.9	3.19	1.85939e-09	-1.17318	down
TRINITY_DN69843_c0_g2	74	77	115	22	22	44	12.06	13.13	17.47	3.16	3.42	8.38	8.42116e-05	-1.27885	down
TRINITY_DN69854_c1_g1	16	27	12	40	71	51	4.74	7.63	3.7	12.01	23.08	14.55	0.00073374	1.27074	up
TRINITY_DN69854_c1_g19	6	11	6	11	50	26	1.94	3.23	1.83	3.36	16.38	7.35	0.00874065	1.21327	up
TRINITY_DN69854_c1_g4	10	6	0	34	27	42	6.42	4.05	0	20.73	18.67	24.56	4.1235e-05	1.69829	up
TRINITY_DN69874_c0_g1	62	66	56	2	3	3	9.74	9.53	8.15	0.11	0.82	0.55	6.11827e-16	-2.88208	down
TRINITY_DN69916_c1_g6	279	325	275	135	100	155	19.49	19.46	15.33	18.45	6.12	10.73	1.07754e-07	-1.03798	down
TRINITY_DN69931_c0_g1	119	89	84	2	1	3	5.5	3.99	3.87	0.1	0.05	0.14	4.56337e-26	-3.58839	down
TRINITY_DN69940_c0_g1	913	1041	803	349	284	427	25.89	29.01	23.03	10.89	9.54	12.93	3.60237e-16	-1.25751	down
TRINITY_DN69966_c0_g10	214	186	286	47	57	48	18.61	15.72	24.74	4.35	5.54	4.11	1.18368e-15	-1.88575	down
TRINITY_DN69966_c0_g12	21	23	31	3	7	3	21.14	21.9	30.41	2.86	7.95	2.82	0.00122946	-1.42827	down
TRINITY_DN69966_c0_g16	35	37	49	9	6	17	18.52	19.14	25.6	4.73	3.56	9.05	0.000889755	-1.33666	down
TRINITY_DN69966_c0_g6	292	264	355	53	93	80	27.52	20.6	32.35	4.47	8.39	6.26	3.24715e-15	-1.7612	down
TRINITY_DN69988_c14_g1	587	686	572	145	176	163	115.73	133.76	115.51	27.88	31.84	29.55	1.28925e-27	-1.76224	down
TRINITY_DN69988_c14_g11	4391	4057	3472	964	747	1087	289.22	259.16	227.91	62.73	52.6	65.66	1.65567e-46	-1.9558	down
TRINITY_DN69988_c14_g7	378	396	264	110	83	102	304.65	308.14	210.23	94.46	78.83	79.28	8.2881e-16	-1.61614	down
TRINITY_DN70013_c0_g1	158	124	63	57	36	31	7.48	5.64	2.95	2.89	1.91	1.46	0.000752077	-1.14758	down
TRINITY_DN70027_c2_g5	11	16	15	0	0	0	5.96	8.08	7.92	0	0	0	0.000137235	-1.64308	down
TRINITY_DN70039_c1_g1	140	137	121	17	29	27	6.32	6.05	6.01	0.76	1.52	1.86	9.99555e-15	-2.05303	down
TRINITY_DN70041_c3_g10	301	289	438	1874	1456	1561	15.91	15.63	23.13	107.55	83.58	84.03	1.34203e-37	2.19838	up
TRINITY_DN70045_c0_g2	161	173	149	30	57	54	19.33	20.07	17.78	3.75	7.65	6.37	2.38116e-09	-1.51118	down
TRINITY_DN70077_c0_g5	70	74	65	0	0	0	8.53	8	7.98	0	0	0	1.95873e-23	-3.63707	down
TRINITY_DN70082_c0_g2	28	34	13	90	63	98	3.12	5.13	1.33	17.99	8.43	11.47	2.6807e-06	1.49632	up
TRINITY_DN70088_c0_g1	812	858	890	302	262	353	48.17	51.71	58.15	20.04	20.8	23.43	6.92747e-22	-1.36278	down
TRINITY_DN70094_c0_g1	312	310	262	57	51	59	54.65	57.54	54.74	12.63	8.6	12.44	6.51421e-28	-2.16118	down
TRINITY_DN70094_c0_g2	746	663	587	186	186	199	52.63	44.57	40.82	13.84	13.89	13.86	1.21224e-25	-1.65348	down
TRINITY_DN70118_c5_g1	356	436	739	104	199	183	55.72	64.84	112.7	17.03	33.96	28.15	0.00467399	-1.16106	down
TRINITY_DN70149_c2_g6	82	85	109	29	25	37	27.58	24.66	26.73	9.41	7.94	12.74	8.4004e-06	-1.31656	down
TRINITY_DN70169_c0_g2	213	286	252	553	611	450	11.68	15.52	13.9	32.07	37.47	24.47	5.2569e-09	1.12436	up
TRINITY_DN70241_c1_g1	6	1	3	15	25	14	2.25	0.36	1.12	5.69	10.53	5.08	0.00656614	1.27593	up
TRINITY_DN70241_c1_g5	202	209	233	542	495	517	10.14	10.46	11.88	30.33	28.53	26.4	4.8103e-16	1.28968	up
TRINITY_DN70252_c0_g3	767	734	524	221	224	260	57.1	52.87	38.8	17.19	18.64	19.07	1.18592e-15	-1.37422	down
TRINITY_DN70259_c0_g12	3	3	1	10	16	18	1.13	1.09	0.37	3.82	6.78	6.57	0.00774998	1.25917	up
TRINITY_DN70325_c1_g1	231	252	274	522	653	593	5.71	6.05	6.75	13.85	18.46	14.57	2.06264e-13	1.24251	up
TRINITY_DN70345_c2_g23	68	61	81	253	71	140	7.36	6.34	8.59	29.59	8.79	15.35	0.00374416	1.00407	up
TRINITY_DN70395_c1_g1	356	304	175	91	106	126	16.97	11.96	8.58	3.63	5.01	4.31	2.64568e-06	-1.17054	down
TRINITY_DN70446_c0_g2	1087	1543	1427	540	609	579	39.68	54.56	51.84	20.69	24.84	20.88	4.37514e-12	-1.1007	down
TRINITY_DN70468_c0_g5	55	73	73	19	26	24	5.28	7.87	7.63	1.95	2.57	2.01	0.000289916	-1.20823	down
TRINITY_DN70489_c0_g2	46	43	86	10	19	33	2.12	1.92	3.94	0.48	0.98	1.5	0.00764139	-1.08551	down
TRINITY_DN70502_c0_g6	34	42	30	8	12	12	9.27	11.01	8.17	2.41	3.62	3.14	0.00427253	-1.18593	down
TRINITY_DN70506_c0_g1	200	226	259	70	70	93	5.01	6.16	7.28	2.1	1.88	2.43	9.18965e-11	-1.37417	down
TRINITY_DN70522_c1_g15	20	11	18	4	2	1	11.58	6.07	10.28	2.78	1.3	0.55	0.00706165	-1.27057	down
TRINITY_DN70526_c0_g1	136	169	277	23	53	65	17.89	20.91	36.03	3.03	7.58	7.94	2.27081e-08	-1.66648	down
TRINITY_DN70526_c0_g2	61	62	60	149	124	159	2.38	2.34	2.32	6.7	5.99	8.38	3.21039e-07	1.1964	up
TRINITY_DN70546_c0_g2	133	112	122	33	27	21	6.26	5.1	5.71	1.63	1.42	0.98	2.05215e-11	-1.81734	down
TRINITY_DN70562_c0_g4	367	405	418	208	164	166	31.79	31.79	27.91	14.07	7.49	12.68	3.14484e-08	-1.01125	down
TRINITY_DN70605_c4_g3	95	127	91	0	0	0	85.19	107.94	79.84	0	0	0	4.10211e-32	-4.1329	down
TRINITY_DN70607_c4_g1	3997	3737	3808	1120	928	1146	131.7	119.28	124.87	38.75	34.17	37.31	1.34453e-48	-1.7374	down
TRINITY_DN70614_c0_g1	4	1	3	38	10	42	0.38	0.09	0.28	3.72	1.05	3.88	1.25407e-05	1.8448	up
TRINITY_DN70614_c0_g2	8	3	3	18	12	34	0.88	0.32	0.33	2.06	1.48	3.68	0.00836464	1.23633	up
TRINITY_DN70632_c0_g2	44	72	78	15	26	26	6.08	16.06	14.16	3.2	4.65	3.26	0.0011621	-1.16692	down
TRINITY_DN70659_c0_g4	125	151	150	287	241	348	16.52	19.28	19.7	39.38	35.63	45.14	4.7882e-08	1.04451	up
TRINITY_DN70662_c0_g2	80	83	108	30	25	31	4.94	9.32	11.6	5.03	6.09	1.88	4.76541e-06	-1.35602	down
TRINITY_DN70713_c2_g9	298	264	246	68	45	85	6.89	5.58	5.09	1.05	0.72	1.25	1.6917e-17	-1.80721	down
TRINITY_DN70714_c3_g4	149	159	150	1013	569	755	12.61	15.45	14.33	102.23	69.98	63.09	2.67249e-34	2.26913	up
TRINITY_DN70743_c1_g2	93	136	133	32	38	37	8.57	13.39	17.04	3.82	4.86	3.88	5.60643e-08	-1.47007	down
TRINITY_DN70795_c0_g2	731	925	799	248	378	396	26.48	32.46	28.8	9.44	15.3	14.17	7.11638e-10	-1.12238	down
TRINITY_DN70797_c0_g1	97	122	87	31	39	56	4.39	7.37	4.44	2.08	2.72	3.04	0.000379804	-1.05368	down
TRINITY_DN70799_c4_g1	355	458	240	2398	2115	2374	46.65	58.04	31.33	326.47	310.16	305.5	1.00558e-55	2.64412	up
TRINITY_DN70806_c0_g3	599	649	628	194	206	220	21.14	22.18	22.05	7.19	8.12	7.67	8.45516e-23	-1.4623	down
TRINITY_DN70810_c0_g1	3	16	11	42	34	49	1.12	5.1	3.71	13.67	12.39	15.41	0.000139373	1.50503	up
TRINITY_DN70824_c4_g2	2625	2719	3420	931	1121	1000	98.59	100.88	132.23	34.64	56.26	34.98	4.72734e-19	-1.38181	down
TRINITY_DN70831_c0_g3	47	84	50	179	251	173	18.69	32.85	17.4	66.95	129.62	68.52	1.95267e-10	1.62465	up
TRINITY_DN70836_c2_g1	252	171	150	37	29	30	85.03	55.36	50.45	12.87	11.09	9.8	1.10944e-17	-2.19047	down
TRINITY_DN70836_c2_g10	1219	1083	1064	179	140	139	393.03	335.41	340.1	58.93	50.61	43.71	1.86653e-65	-2.67252	down
TRINITY_DN70836_c2_g11	58	48	61	12	0	9	23.26	18.66	24.43	5.13	0	3.47	7.1098e-08	-2.02091	down
TRINITY_DN70836_c2_g16	395	316	293	120	99	88	173.45	132.63	127	53.09	48.88	37.19	1.75633e-13	-1.51163	down
TRINITY_DN70836_c2_g17	632	510	460	126	123	73	277.08	214.11	199.69	55.73	60.8	30.95	8.88822e-22	-2.03994	down
TRINITY_DN70836_c2_g4	11371	10355	9960	3382	2738	2969	1268.2	1138.53	1307.6	1043.36	731.01	698.44	2.32663e-40	-1.67669	down
TRINITY_DN70836_c2_g5	261	356	333	47	62	72	96.42	126.14	121.84	17.55	25.68	25.7	2.7284e-25	-2.1355	down
TRINITY_DN70836_c2_g7	284	226	127	38	47	59	119.92	91.53	53.15	16.24	22.39	24.09	1.57004e-11	-1.80439	down
TRINITY_DN70836_c2_g8	1579	1365	1251	300	301	293	379.05	315.49	297.91	74.03	80.92	68.58	7.49528e-46	-2.06926	down
TRINITY_DN70854_c3_g23	63	38	55	12	20	23	49.5	28.35	42.39	9.12	17.69	17.06	0.00368181	-1.116	down
TRINITY_DN70854_c3_g31	63	106	68	200	169	178	49.5	79.08	52.42	152.06	149.52	132.02	7.76823e-07	1.175	up
TRINITY_DN70874_c0_g1	1049	1058	836	372	355	455	24.07	23.53	19.09	8.97	9.1	10.32	4.81305e-16	-1.19844	down
TRINITY_DN70902_c0_g1	196	207	168	80	60	94	17.49	27.15	22.32	10.59	7.92	13.46	5.90106e-07	-1.12236	down
TRINITY_DN70912_c4_g10	15	16	20	2	3	0	174.28	170.28	195.23	16.21	39.82	0	0.00166557	-1.43334	down
TRINITY_DN70912_c4_g11	726	862	969	136	120	146	354.88	346.86	381.09	55.66	53.98	66.67	1.84188e-53	-2.47222	down
TRINITY_DN70912_c4_g13	1059	1013	1009	193	134	190	1577.69	1419.1	1442.08	262.87	226.23	260.11	5.39078e-58	-2.40248	down
TRINITY_DN70912_c4_g14	267	308	314	45	47	39	170.97	187.63	198.1	28.26	33.79	23.72	8.40771e-33	-2.46435	down
TRINITY_DN70912_c4_g16	4718	4342	4584	719	464	778	815.87	724.33	787.39	128.5	89.77	131.67	8.81889e-72	-2.62792	down
TRINITY_DN70912_c4_g2	182	172	229	29	34	21	147.97	132.72	182.51	22.75	31.14	16.1	1.45957e-21	-2.38295	down
TRINITY_DN70912_c4_g4	349	349	415	57	22	58	519.88	489.88	594.01	77.68	37.13	80.75	9.18007e-33	-2.67434	down
TRINITY_DN70912_c4_g5	39	30	38	7	3	4	453.25	312.1	360.76	56.75	39.82	38.52	4.02745e-06	-1.83571	down
TRINITY_DN70912_c4_g8	33	19	39	4	3	9	457.37	244.44	437.6	37.91	47.59	102.77	0.000422125	-1.50884	down
TRINITY_DN70919_c4_g20	15	7	5	40	23	26	2.02	1	0.76	5.64	3.56	3.47	0.00801043	1.18235	up
TRINITY_DN70919_c4_g37	24	35	17	146	67	108	14.27	19.84	9.97	85.98	44.76	61.54	8.59367e-09	1.77483	up
TRINITY_DN70919_c4_g60	3	3	4	62	61	59	2.38	2.26	4.34	59.68	65.3	50.32	2.63827e-16	2.87168	up
TRINITY_DN70919_c4_g75	14	13	11	97	17	50	29.26	23.93	21.83	167.76	38.75	89.67	0.000334017	1.47283	up
TRINITY_DN70947_c4_g1	33	58	58	15	5	2	567.08	893.16	796.52	175.22	100.56	28.67	6.87239e-06	-1.77626	down
TRINITY_DN70947_c4_g10	142	122	141	5	7	7	134.33	108.81	129.67	4.49	7.44	6.18	4.63279e-30	-3.40427	down
TRINITY_DN70947_c4_g12	2052	1908	1567	224	122	190	400.18	358.71	303.43	45.03	26.63	36.21	1.77322e-74	-3.1157	down
TRINITY_DN70947_c4_g15	372	303	241	36	30	32	299.22	231.2	190.44	27.96	27.18	24.26	6.08928e-36	-2.83154	down
TRINITY_DN70947_c4_g16	273	271	229	32	20	38	20.79	19.97	17.36	2.59	1.75	2.85	5.30101e-34	-2.73375	down
TRINITY_DN70947_c4_g19	7507	6413	5538	760	430	682	1397.56	1151.24	1023.81	145.99	89.58	124.15	1.12645e-80	-3.14212	down
TRINITY_DN70947_c4_g20	599	586	528	38	35	33	481.96	447.79	416.37	30.26	32.56	25.02	4.42145e-82	-3.65342	down
TRINITY_DN70947_c4_g22	37	50	56	1	3	2	407.47	503.34	510.79	10.96	47.61	20.08	2.46893e-12	-2.64033	down
TRINITY_DN70947_c4_g25	171	194	205	17	11	15	13.43	14.75	16.02	1.42	1	1.23	3.67569e-34	-3.14046	down
TRINITY_DN70947_c4_g26	73	40	45	2	6	4	737.42	369.24	382.72	14.5	70.13	34.35	2.19059e-10	-2.36716	down
TRINITY_DN70947_c4_g27	57	67	78	12	3	8	979.51	1031.75	1084.46	140.18	60.34	114.69	4.43762e-11	-2.26661	down
TRINITY_DN70947_c4_g6	314	241	219	18	21	23	296.1	214.95	201.87	16.16	22.31	20.31	2.04853e-38	-3.1387	down
TRINITY_DN70947_c4_g7	41	38	50	3	3	10	447.79	379.53	461.61	23.42	38.14	92.42	3.41325e-07	-1.96385	down
TRINITY_DN70947_c4_g8	53	40	35	12	6	1	581.99	400.18	316.99	98.35	79.53	10	1.64872e-05	-1.73106	down
TRINITY_DN70957_c3_g1	41	29	37	156	88	122	17.69	14.89	16.42	72.08	40.56	54.98	8.79473e-09	1.59459	up
TRINITY_DN70957_c3_g11	20	12	15	107	47	74	6.84	3.9	5.07	36.23	17.63	23.76	4.64855e-08	1.83458	up
TRINITY_DN70957_c3_g12	9	12	11	64	40	55	3.14	3.86	3.68	21.66	15.08	17.61	2.58261e-07	1.8075	up
TRINITY_DN70957_c3_g14	8	20	11	63	28	71	2.64	6.35	3.68	21.39	10.54	22.78	3.94725e-05	1.55349	up
TRINITY_DN70957_c3_g17	64	73	61	349	266	323	14.58	15.89	13.71	81.16	67.89	71.39	2.98065e-29	2.16007	up
TRINITY_DN70957_c3_g22	8	7	5	67	27	49	3.44	2.63	2.12	26.63	12.2	18.71	1.24151e-07	1.99189	up
TRINITY_DN70957_c3_g5	11	8	20	60	36	56	5.96	4.29	10.03	30.13	20.37	26.94	4.53207e-05	1.51499	up
TRINITY_DN70957_c3_g6	16	21	21	86	63	76	5.61	6.95	7.16	29.04	23.62	24.48	4.95441e-08	1.68074	up
TRINITY_DN70957_c3_g7	4	12	6	50	26	46	5.57	14.8	8.04	56.81	35.92	52.87	9.26403e-06	1.73405	up
TRINITY_DN70957_c3_g8	9	9	18	96	71	81	3	2.87	6.07	32.44	26.36	26.18	6.03822e-13	2.26859	up
TRINITY_DN70957_c3_g9	12	4	11	97	43	59	4.21	1.46	3.82	32.73	15.94	19	1.99344e-09	2.13544	up
TRINITY_DN70964_c1_g3	110	95	119	42	49	46	12.95	10.81	13.92	5.14	6.45	5.32	0.000230373	-1.03217	down
TRINITY_DN70972_c1_g25	75	74	141	179	346	304	8.84	8.39	16.55	22.23	46.58	36.01	3.94347e-07	1.3936	up
TRINITY_DN71035_c0_g2	126	136	139	61	55	41	7.48	7.95	8.44	3.98	3.54	2.48	1.60636e-05	-1.13398	down
TRINITY_DN71035_c0_g3	43	45	65	12	9	18	5.1	5.06	7.54	1.56	1.17	2.05	8.95531e-05	-1.44844	down
TRINITY_DN71040_c3_g11	53	50	38	4	2	1	63.54	56.55	44.12	4.47	2.71	1.11	1.12806e-11	-2.55846	down
TRINITY_DN71040_c3_g2	3595	3559	3697	781	591	784	78.29	76.84	76.83	16.94	13.62	18.97	1.17464e-69	-2.19776	down
TRINITY_DN71040_c3_g7	8795	7519	7742	676	431	678	455.88	378.01	398.37	36.63	25.16	35.05	9.17453e-130	-3.54067	down
TRINITY_DN71093_c1_g13	63	68	68	230	200	284	6.62	6.8	6.99	24.78	23.13	28.88	2.06703e-18	1.77098	up
TRINITY_DN71093_c1_g15	9	12	7	74	27	40	9.86	12.42	8.51	76.3	34.61	41.83	1.49965e-05	1.67962	up
TRINITY_DN71093_c1_g16	14	17	20	73	67	69	5.68	6.61	8.03	29.83	30.49	27	4.1209e-08	1.72646	up
TRINITY_DN71093_c1_g20	60	35	59	228	122	221	23.39	10.88	21.54	87.58	48.77	78.33	6.0091e-11	1.71053	up
TRINITY_DN71093_c1_g3	3	2	2	21	16	16	2.65	1.59	1.72	16.02	14.74	11.75	0.000970018	1.48304	up
TRINITY_DN71093_c1_g5	81	90	114	502	366	452	26.37	27.31	34.52	175.24	146.35	151.56	1.99016e-30	2.13727	up
TRINITY_DN71093_c1_g7	46	34	34	111	75	118	7.95	5.88	6.25	20.86	14.83	21.89	6.16064e-06	1.28679	up
TRINITY_DN71093_c1_g8	11	13	11	36	33	37	4.41	4.99	4.37	14.54	14.83	14.3	0.00203602	1.23405	up
TRINITY_DN71093_c1_g9	4	6	4	25	18	21	2.34	3.34	2.3	14.43	11.82	11.7	0.00293324	1.33832	up
TRINITY_DN71121_c8_g3	207	215	259	84	83	117	29.09	27.8	35.39	13.11	12.72	16.86	3.02953e-07	-1.10774	down
TRINITY_DN71133_c0_g1	76	84	91	44	25	31	4.2	4.47	5	2.55	1.55	1.69	0.000692258	-1.07059	down
TRINITY_DN71160_c1_g4	27	45	37	4	4	4	9.97	16.24	13.19	2.11	1.21	1.55	7.92394e-07	-1.95214	down
TRINITY_DN71160_c1_g7	16	15	15	1	0	2	3.59	3.24	3.34	0.23	0	0.44	0.000811458	-1.50122	down
TRINITY_DN71169_c0_g2	72	78	51	30	22	22	18.59	20.98	13	8.62	6.24	7.15	0.00103694	-1.12203	down
TRINITY_DN71169_c0_g6	1031	1102	828	476	349	426	68.53	71.3	55	33.43	25.86	27.89	2.20013e-12	-1.11861	down
TRINITY_DN71259_c1_g1	39	70	74	21	19	13	11.09	18.9	20.61	5.82	5.96	3.56	0.000255392	-1.32665	down
TRINITY_DN71259_c1_g5	37	34	50	0	0	1	15.25	13.42	20.14	0	0	0.4	5.8028e-13	-2.80489	down
TRINITY_DN71293_c0_g2	217	192	225	16	10	18	4.14	3.38	4.04	3.92	0.2	0.32	1.09812e-37	-3.26169	down
TRINITY_DN71316_c1_g3	563	566	410	209	167	233	52.28	55.28	42.31	25.57	23.72	28.7	1.74406e-11	-1.20011	down
TRINITY_DN71316_c1_g4	103	127	75	27	51	44	21.3	29.31	16.28	4.1	15.54	6.31	0.000918491	-1.05453	down
TRINITY_DN71320_c3_g10	404	395	397	13	10	13	294.11	273.94	284.23	9.21	8.19	8.96	1.68126e-75	-4.35438	down
TRINITY_DN71320_c3_g11	4273	3938	4039	97	49	90	1195.66	961.74	1087.42	27.49	7.21	29.18	9.38927e-241	-5.34432	down
TRINITY_DN71320_c3_g13	146	144	140	0	0	1	120.09	112.84	112.02	0	0	0.77	3.85663e-41	-4.49511	down
TRINITY_DN71320_c3_g15	42	32	33	0	1	0	929.17	631.2	571.9	0	25.96	0	1.59848e-11	-2.65752	down
TRINITY_DN71320_c3_g2	25	44	46	0	1	0	17.28	28.94	31.47	0	0.78	0	6.62966e-12	-2.69996	down
TRINITY_DN71320_c3_g20	13	23	28	1	0	0	95.6	154.34	176.5	5.51	0	0	2.73668e-06	-1.97787	down
TRINITY_DN71320_c3_g21	298	267	287	7	4	6	129.7	111.25	123.59	3.06	1.95	2.51	1.12053e-60	-4.50406	down
TRINITY_DN71320_c3_g4	25	22	29	0	0	0	76.43	62.48	83.54	0	0	0	1.19916e-08	-2.32901	down
TRINITY_DN71320_c3_g5	23	18	21	0	1	0	240.85	170.68	183.03	0	12.19	0	2.31629e-06	-1.98978	down
TRINITY_DN71345_c2_g2	1027	999	1196	254	237	268	29.83	27.29	33.2	8	12.34	13.71	8.8765e-41	-1.9369	down
TRINITY_DN71371_c0_g1	271	265	299	57	43	35	29.52	27.9	32.37	6.46	5.24	3.75	1.06324e-26	-2.32185	down
TRINITY_DN71371_c0_g2	230	227	248	58	76	47	31.35	29.67	33.68	9.06	10.83	5.8	5.38831e-14	-1.70388	down
TRINITY_DN71397_c3_g2	37	36	25	9	4	13	5.48	5.12	3.65	1.37	0.66	1.86	0.00328991	-1.25896	down
TRINITY_DN71442_c4_g2	169	160	155	820	807	798	39.57	30.77	31.85	220.82	240.52	208.07	5.5159e-54	2.30541	up
TRINITY_DN71442_c4_g5	182	185	154	1492	1456	1689	12.19	11.92	10.18	103.22	108.42	110.63	7.5443e-118	3.11793	up
TRINITY_DN71518_c10_g1	1910	1662	2465	219	255	324	83.7	70.64	107.48	10.1	12.53	14.05	4.55586e-57	-2.70092	down
TRINITY_DN71556_c0_g5	58	43	63	11	6	15	8.39	6.01	9.06	1.65	0.97	2.13	1.763e-06	-1.72133	down
TRINITY_DN71556_c0_g6	90	62	102	35	8	18	11.68	9.96	17.92	5.99	1.6	2.71	1.15444e-05	-1.54892	down
TRINITY_DN71605_c0_g1	222	233	390	38	53	73	13.64	13.64	23.9	2.63	11.29	4.53	4.2159e-16	-2.03489	down
TRINITY_DN71609_c6_g2	36	37	55	175	74	130	19.82	19.45	29.96	95.96	45.77	68.42	5.16878e-06	1.38185	up
TRINITY_DN71609_c6_g3	12	15	16	60	48	39	142.77	161.16	156.77	505.35	665.55	391.56	9.04009e-05	1.42705	up
TRINITY_DN71609_c6_g5	5541	5583	4000	15559	15589	16509	248.9	244.81	179.1	751.61	770.22	724.73	8.04866e-35	1.67774	up
TRINITY_DN71609_c6_g7	180	212	181	413	383	335	3.39	3.87	3.4	8.17	8.05	6.23	6.61471e-08	1.0081	up
TRINITY_DN71609_c6_g8	465	482	509	996	1075	1068	172.39	182.59	213.94	522.66	700.61	493.44	1.52542e-16	1.14797	up
TRINITY_DN71610_c0_g7	433	412	424	205	167	192	110.02	100.66	107	53.29	47.7	47.67	5.35437e-10	-1.04632	down
TRINITY_DN71615_c2_g10	432	456	333	175	164	165	138.62	140.49	105.91	57.08	58.95	51.33	5.67445e-10	-1.13175	down
TRINITY_DN71627_c5_g1	50	68	109	9	0	7	818.7	998.76	1431.87	100.7	0	95.76	0.00192266	-1.40022	down
TRINITY_DN71627_c5_g3	34	24	28	1	0	3	556.72	352.5	367.82	11.19	0	41.04	2.02603e-07	-2.13135	down
TRINITY_DN71627_c5_g4	6109	5326	6689	349	278	323	771.66	653.12	860.8	44.62	31.56	37.67	7.0026e-185	-4.03016	down
TRINITY_DN71627_c5_g6	88	72	99	3	2	4	1512.23	1108.75	1359.58	35.04	40.22	57.35	7.18994e-22	-3.25799	down
TRINITY_DN71627_c5_g8	19399	17555	22287	1041	972	1035	1022.86	896.18	1169.19	57.5	57.28	53.84	1.83465e-218	-4.07531	down
TRINITY_DN71643_c0_g1	8	17	15	0	0	0	4.21	8.54	7.78	0	0	0	0.000304742	-1.56323	down
TRINITY_DN71643_c1_g7	240	256	344	66	58	57	13.03	13.46	18.59	3.75	3.52	3.05	1.30881e-19	-1.95658	down
TRINITY_DN71671_c4_g2	78	78	142	28	42	36	375.15	363.53	582.85	150.97	322.09	203.82	0.000280559	-1.18347	down
TRINITY_DN71671_c4_g8	86	174	225	14	38	17	28.22	54.63	72.9	4.71	13.9	5.47	0.000324632	-1.56318	down
TRINITY_DN71713_c1_g18	38	49	53	1	0	0	15.23	18.82	21.03	0.4	0	0	3.57136e-15	-3.00278	down
TRINITY_DN71713_c1_g22	34	50	52	0	0	0	11.89	16.78	18.02	0	0	0	2.534e-15	-3.04142	down
TRINITY_DN71729_c2_g11	15	20	29	0	0	0	3.18	4.11	6.16	0	0	0	5.88119e-07	-2.0844	down
TRINITY_DN71734_c0_g1	31	32	30	62	55	90	1.89	1.6	1.68	3.2	2.86	13.08	0.00170591	1.03028	up
TRINITY_DN71744_c0_g1	163	200	202	77	79	82	6.71	9.59	8.84	3.32	4.86	3.42	1.11189e-06	-1.08098	down
TRINITY_DN71748_c20_g1	31	38	15	273	352	305	31.34	35.52	14.33	255.06	389.77	279.83	8.52763e-41	3.15566	up
TRINITY_DN71748_c20_g11	12	11	13	145	142	149	5.88	4.91	6.3	67.07	73.56	65.9	3.82781e-30	3.09087	up
TRINITY_DN71748_c20_g14	6	5	0	20	20	37	13.64	9.61	0	36.74	45.83	67.05	0.000262193	1.58679	up
TRINITY_DN71748_c20_g15	27	31	19	172	220	203	12.69	13.72	8.98	79.5	113.79	89.68	2.24056e-28	2.67899	up
TRINITY_DN71748_c20_g17	5	8	1	61	46	52	21.96	28.23	3.45	191.51	204.3	176.75	1.7276e-11	2.43653	up
TRINITY_DN71748_c20_g19	129	161	96	717	694	770	59.71	70.79	43.79	330.22	358.17	340.19	3.22388e-48	2.44355	up
TRINITY_DN71748_c20_g2	15	62	12	139	174	205	13.8	54.4	11.22	122.16	180.39	177.36	0.00363844	1.34513	up
TRINITY_DN71748_c20_g20	5	6	9	46	19	28	85.92	94.69	123.6	544.67	392.87	411.72	0.000534047	1.4665	up
TRINITY_DN71748_c20_g21	3	18	5	55	37	32	2.69	15.22	4.92	45.37	36.01	25.98	0.000155216	1.5536	up
TRINITY_DN71748_c20_g22	29	39	27	299	301	283	14.75	18.77	13.58	149.31	169.48	136.13	4.14941e-44	2.99776	up
TRINITY_DN71748_c20_g23	77	91	54	354	433	451	33.58	37.96	23.42	154.92	211.57	189.02	4.07909e-34	2.37707	up
TRINITY_DN71748_c20_g24	345	341	182	1513	1596	1573	347.46	325.03	178.66	1443.77	1814.39	1481.01	5.76638e-38	2.35851	up
TRINITY_DN71748_c20_g27	11	14	12	52	33	24	10.31	12.99	11.06	45.78	34.73	21.3	0.00515831	1.17524	up
TRINITY_DN71748_c20_g30	4	2	2	30	52	43	4.54	1.97	1.89	27.15	54.68	37.66	2.06958e-10	2.43061	up
TRINITY_DN71748_c20_g34	3	7	0	43	62	59	10.79	19.97	2.27	102.45	196.2	146.66	4.87411e-13	2.64947	up
TRINITY_DN71748_c20_g36	60	50	33	240	349	267	25.13	20.33	13.68	101.43	164.13	108.03	1.57333e-24	2.39059	up
TRINITY_DN71748_c20_g38	48	74	23	268	376	342	22.36	32.91	10.55	123.3	194.26	151.21	8.32713e-24	2.51037	up
TRINITY_DN71748_c20_g41	4	5	8	35	43	54	4.06	4.7	7.02	28.7	42.16	44.08	2.57297e-08	2.07452	up
TRINITY_DN71748_c20_g42	2	8	0	30	29	23	2.28	7.44	0	26.36	30.7	20.08	5.38844e-05	1.72092	up
TRINITY_DN71748_c20_g48	2	1	5	22	23	24	6.45	5.48	14.76	59	86.7	69.98	7.20631e-05	1.70194	up
TRINITY_DN71748_c20_g49	11	14	5	93	81	103	4.99	6.08	2.31	41.04	39.85	43.3	1.79899e-17	2.61051	up
TRINITY_DN71748_c20_g5	12	23	12	69	73	56	4.29	8.18	4.25	25.31	29.24	19.35	2.90219e-07	1.71482	up
TRINITY_DN71748_c20_g50	1	19	11	43	54	72	2.14	23.54	14.62	51.82	78.54	85.35	4.47324e-06	1.76257	up
TRINITY_DN71748_c20_g51	11	6	12	91	88	99	19.48	10.02	19.64	139.15	170.84	154.51	2.92932e-18	2.65594	up
TRINITY_DN71748_c20_g52	35	36	21	182	116	147	99.17	94.79	56.12	427.6	366.2	362.69	4.75359e-15	2.04724	up
TRINITY_DN71748_c20_g7	129	147	90	811	706	740	64.87	70.61	44.7	405.17	397.18	355.78	8.75997e-51	2.55835	up
TRINITY_DN71748_c20_g8	42	57	26	309	299	299	43.51	55.02	25.85	298.57	344.53	285.15	1.66209e-34	2.67215	up
TRINITY_DN71748_c20_g9	72	82	39	707	544	635	36.08	39.6	19.61	353.26	306.5	305.22	1.01295e-56	3.11614	up
TRINITY_DN71748_c21_g14	29	29	11	54	65	63	166.02	151.81	57.68	232.4	416.21	307.89	0.00104822	1.18296	up
TRINITY_DN71748_c21_g21	346	446	347	804	685	728	163.43	196.29	146.23	414.94	362.61	354.9	1.86216e-10	1.00029	up
TRINITY_DN71748_c21_g22	94	89	79	284	140	181	79.16	71.1	65.16	230.17	132.85	143.52	1.0653e-05	1.14729	up
TRINITY_DN71748_c5_g1	0	0	1	11	14	16	0	0	2.55	25.72	44.14	39.46	0.000236609	1.60452	up
TRINITY_DN71755_c0_g3	33	42	26	5	9	11	27.35	32.78	21.05	3.97	8.34	8.84	0.00155658	-1.32677	down
TRINITY_DN71755_c0_g6	128	94	110	59	29	33	28.43	20.11	24.25	13.46	7.21	7.15	0.000106798	-1.18374	down
TRINITY_DN71763_c1_g7	419	418	324	110	108	151	69.72	67.16	53.69	19.07	20.17	24.61	7.56647e-16	-1.49037	down
TRINITY_DN71799_c3_g16	122	137	151	179	359	336	14.43	15.61	17.66	22.1	47.45	38.97	2.7256e-05	1.05949	up
TRINITY_DN71801_c0_g2	81	80	106	168	184	187	3.31	3.17	4.34	7.21	8.41	7.56	1.28984e-05	1.00295	up
TRINITY_DN71878_c2_g1	61	69	112	11	23	27	5.43	5.87	14.11	1.05	2.4	2.66	7.9646e-06	-1.52484	down
TRINITY_DN71894_c2_g16	26	22	29	94	74	79	12.42	9.75	14.81	47.9	41.71	37.79	5.95574e-07	1.4888	up
TRINITY_DN71894_c2_g21	22	44	28	89	89	98	4.19	7.95	5.28	17.05	18.52	17.72	1.93945e-06	1.39971	up
TRINITY_DN71894_c2_g28	85	91	98	203	227	179	16.6	17.08	19	40.52	49.2	33.96	3.74092e-07	1.13972	up
TRINITY_DN71903_c2_g1	212	218	176	471	425	575	22.24	22.57	18.53	52.41	50.45	59.92	2.56193e-15	1.28865	up
TRINITY_DN71970_c2_g33	16	34	41	3	8	10	13.97	28.15	35.03	2.51	8.85	8.21	0.00415285	-1.27938	down
TRINITY_DN71974_c1_g3	36	39	33	0	1	5	8.1	8.46	7.37	0	0.25	1.1	1.13721e-08	-2.26624	down
TRINITY_DN72016_c0_g1	399	477	312	106	138	133	92.13	150.25	56.85	20.16	29.68	23.7	9.5862e-14	-1.46838	down
TRINITY_DN72024_c3_g2	2368	2264	2123	687	622	713	282.83	295.98	286.96	129.11	107.64	106.91	3.49878e-41	-1.62278	down
TRINITY_DN72050_c5_g10	49	40	34	2	1	2	37.24	28.88	25.37	1.47	0.86	1.44	5.57527e-11	-2.52839	down
TRINITY_DN72050_c5_g4	863	805	723	42	38	33	55.02	50.21	46.76	2.87	2.62	1.96	1.01901e-104	-4.02818	down
TRINITY_DN72050_c5_g6	24	21	17	1	1	5	16.63	13.55	11.34	0.66	0.76	3.22	0.000549188	-1.53633	down
TRINITY_DN72050_c5_g7	21	17	14	0	2	0	14.53	10.96	10	0	1.52	0	0.000126868	-1.67249	down
TRINITY_DN72050_c5_g8	96	71	57	5	5	4	8.37	6.03	4.92	0.46	0.55	0.34	7.17062e-16	-2.76989	down
TRINITY_DN72052_c3_g1	402	436	393	1549	1411	1564	15.02	15.42	14.68	55.73	59.95	52.98	1.27373e-52	1.89955	up
TRINITY_DN72052_c3_g12	7	4	7	55	16	32	2	1.23	2.06	18.16	5.77	10.35	0.000129532	1.60397	up
TRINITY_DN72052_c3_g2	19	27	24	67	47	52	4.49	6.15	5.63	16.26	12.44	11.98	0.0024678	1.07793	up
TRINITY_DN72052_c3_g5	271	299	260	645	683	646	24.08	25.7	23.02	59.81	67.77	56.49	3.60464e-17	1.2794	up
TRINITY_DN72052_c3_g6	17	16	17	99	62	83	2.18	1.99	2.18	13.13	8.82	10.33	2.84732e-10	1.93256	up
TRINITY_DN72063_c1_g1	54	68	57	15	19	16	21.01	25.36	22.26	5.89	8.29	6.01	3.55769e-05	-1.40964	down
TRINITY_DN72063_c1_g13	1675	1598	1637	316	264	313	142.19	128.05	138.33	27.93	26.26	27.29	6.44622e-71	-2.31244	down
TRINITY_DN72063_c1_g19	41	27	24	9	4	7	26.59	16.87	15.34	5.7	2.99	4.3	0.00121299	-1.38513	down
TRINITY_DN72063_c1_g2	21	11	18	0	1	4	14.09	7.08	11.89	0	0.75	2.55	0.00243069	-1.39067	down
TRINITY_DN72063_c1_g5	19	19	27	0	0	1	7.2	6.74	12.1	0	0	0.31	1.13283e-06	-2.03992	down
TRINITY_DN72064_c3_g21	543	582	772	204	284	207	96.27	96.2	127.23	37.07	52.88	35.57	4.23241e-10	-1.26995	down
TRINITY_DN72064_c3_g3	60	59	38	11	8	20	579.46	518.82	307.14	76.95	100.54	163.95	7.61492e-05	-1.46851	down
TRINITY_DN72076_c1_g1	445	491	598	1345	961	1107	8.38	8.75	11.05	25.88	38.53	25.56	3.04726e-12	1.17061	up
TRINITY_DN72081_c3_g3	23	16	18	6	2	0	8.84	5.9	6.85	2.33	0.86	0	0.00453702	-1.3214	down
TRINITY_DN72183_c3_g4	33	33	101	8	23	12	17.45	16.67	52.75	4.2	13.66	6.07	0.00302119	-1.26992	down
TRINITY_DN72183_c3_g5	42	42	96	20	13	11	38.06	36.3	85.05	17.34	13.29	9.36	0.000170743	-1.44139	down
TRINITY_DN72183_c3_g8	43	52	117	18	26	10	13.08	15.23	34.97	5.58	8.75	2.91	0.000415861	-1.37789	down
TRINITY_DN72183_c3_g9	133	132	271	58	79	91	40.69	38.74	82.18	18.07	27.1	27.11	0.000982584	-1.0108	down
TRINITY_DN72187_c3_g11	67	61	78	18	8	16	25.38	22.17	29.06	6.8	3.35	5.77	1.11156e-07	-1.76331	down
TRINITY_DN72207_c1_g27	313	307	605	169	186	124	42.39	40.16	90.72	23.76	28.18	16.48	2.64132e-05	-1.13011	down
TRINITY_DN72209_c5_g3	3510	3653	2074	942	975	1198	237.72	239.41	138.76	66.14	71.22	77.65	2.14028e-15	-1.41185	down
TRINITY_DN72237_c0_g6	297	284	311	118	133	132	11.5	10.62	12.1	4.59	5.49	5.02	1.22574e-08	-1.07842	down
TRINITY_DN72246_c3_g1	229	222	151	104	86	70	19.04	17.9	12.45	8.82	7.89	5.7	5.61549e-05	-1.01921	down
TRINITY_DN72261_c0_g4	82	87	33	25	14	27	6.91	7.44	2.19	1.7	1.37	2.64	0.00162973	-1.19528	down
TRINITY_DN72308_c8_g23	103	92	89	42	39	37	41.04	35.51	35.11	16.87	17.43	14.22	0.00032148	-1.04315	down
TRINITY_DN72326_c1_g1	162	165	180	84	51	91	5.8	10.83	8.25	3.23	4.06	3.44	4.25949e-05	-1.00406	down
TRINITY_DN72362_c0_g21	57	66	25	13	14	14	39.02	42.99	16.84	8.7	10.78	9.09	0.0009865	-1.30083	down
TRINITY_DN72397_c0_g1	205	251	265	102	86	115	6.93	9.08	9.57	3.92	3.51	4.32	1.08382e-07	-1.10018	down
TRINITY_DN72414_c1_g1	205	245	446	66	93	66	10.61	15.32	25.71	3.33	6.12	4.53	3.83741e-10	-1.6704	down
TRINITY_DN72440_c1_g1	17	9	22	3	0	0	4.53	2.37	7.09	0.89	0	0	0.00138629	-1.44392	down
TRINITY_DN72444_c0_g1	953	854	1712	3903	3481	3763	9.65	8.38	17.22	41.5	39.4	37.62	2.60579e-05	1.4082	up
TRINITY_DN72455_c0_g1	76	107	161	48	43	47	7.76	10.58	16.61	4.99	4.78	4.68	0.000602105	-1.06746	down
TRINITY_DN72455_c0_g3	25	35	67	5	5	7	7.3	12.86	24.38	1.22	1.55	1.73	4.59557e-06	-1.827	down
TRINITY_DN72492_c0_g1	6	8	13	62	55	104	0.6	1.17	1.48	7.89	8.22	13.78	2.98841e-12	2.33534	up
TRINITY_DN72499_c3_g11	36	43	36	59	101	88	8.44	9.57	8.41	14.06	26.29	19.8	0.00161591	1.01633	up
TRINITY_DN72535_c1_g1	22	25	23	221	85	157	1.28	1.47	1.36	14.07	5.65	9.39	1.01988e-15	2.3244	up
TRINITY_DN72535_c1_g3	43	35	27	219	185	233	2.81	2.18	1.8	14.76	14.89	15.43	8.75e-27	2.41271	up
TRINITY_DN72558_c2_g10	708	731	649	1769	1468	1526	14.06	14.07	12.83	36.95	32.58	29.97	2.49379e-19	1.22823	up
TRINITY_DN72563_c3_g2	326	366	499	143	156	137	16.96	19.85	26.9	7.55	9.59	7.71	5.81954e-10	-1.27476	down
TRINITY_DN72567_c0_g1	86	104	275	8	15	22	4.01	4.99	12.86	0.38	0.7	0.96	4.29974e-05	-1.75502	down
TRINITY_DN72575_c2_g5	30	53	29	89	98	89	11.95	20.24	11.44	35.74	43.79	34.2	7.76571e-05	1.19266	up
TRINITY_DN72617_c0_g1	58	62	40	109	202	104	6.62	6.83	4.54	13.01	25.91	11.72	4.21478e-05	1.25736	up
TRINITY_DN72628_c0_g3	46	60	147	15	38	24	2.31	3.08	7.16	1.05	2.59	1.12	0.00235258	-1.21348	down
TRINITY_DN72680_c2_g1	313	301	269	67	50	50	14.03	13.82	13.05	3.95	3.08	1.92	4.68531e-26	-2.14654	down
TRINITY_DN72691_c1_g1	397	470	398	78	65	74	12.21	13.98	12.16	2.52	2.23	2.25	1.3054e-38	-2.32037	down
TRINITY_DN72693_c0_g1	81	116	50	344	181	363	17.99	24.81	11.02	78.72	44.99	78.64	4.16787e-11	1.69096	up
TRINITY_DN72746_c0_g3	24	102	42	15	21	14	3.57	14.55	6.14	2.41	3.49	2.1	0.00659875	-1.15943	down
TRINITY_DN72750_c4_g2	29	44	42	12	10	12	22.53	32.47	32.02	9.03	8.75	8.8	0.00225096	-1.23113	down
TRINITY_DN72796_c1_g2	77	76	101	26	24	17	26.88	25.54	41.01	9.42	11.06	6.21	8.31652e-07	-1.53138	down
TRINITY_DN72836_c1_g3	351	375	349	63	79	68	12.22	12.79	11.45	2.34	2.91	2.39	7.59951e-30	-2.12778	down
TRINITY_DN72836_c1_g4	19	25	22	1	2	2	3.93	5.01	4.5	0.21	0.6	0.51	3.80637e-05	-1.76753	down
TRINITY_DN72852_c0_g1	221	206	257	42	32	68	5.38	4.82	6.24	1.08	0.87	1.62	1.44944e-17	-1.9894	down
TRINITY_DN72906_c0_g1	97	101	80	27	20	38	7.69	7.76	6.27	2.22	1.76	2.95	1.93739e-06	-1.40514	down
TRINITY_DN72906_c0_g3	192	256	193	54	75	89	10.18	13.14	10.18	3	4.44	4.66	2.7383e-09	-1.35291	down
TRINITY_DN72916_c3_g12	344	342	289	105	97	91	43.64	40.35	37.53	13.85	12.37	11.28	1.51177e-16	-1.5526	down
TRINITY_DN72916_c3_g3	46	60	48	16	13	17	51.94	63.66	52.04	16.71	17.32	18.37	0.000265343	-1.31101	down
TRINITY_DN72916_c3_g7	296	299	280	94	105	94	63.25	64.83	70.88	17.77	26.41	18.06	1.38656e-13	-1.40608	down
TRINITY_DN72942_c0_g2	109	143	185	51	63	70	4.55	5.86	7.91	2.24	3.03	2.9	0.000128698	-1.04552	down
TRINITY_DN72952_c1_g15	15	25	32	1	7	7	8.84	14.05	18.6	0.58	4.64	3.93	0.0073982	-1.24513	down
TRINITY_DN72952_c1_g16	24	39	38	1	4	10	11.76	18.27	18.4	0.49	2.2	4.7	7.92376e-05	-1.65024	down
TRINITY_DN72952_c1_g18	41	56	69	7	24	20	8.88	11.65	14.79	1.48	5.7	4.1	0.00178313	-1.22177	down
TRINITY_DN72985_c0_g1	63	91	202	37	53	39	1.84	2.62	6.95	1.39	1.78	1.35	0.00249012	-1.10748	down
TRINITY_DN72992_c0_g20	34	40	54	10	10	10	11.41	12.88	17.95	3.4	3.76	3.25	0.000133895	-1.46988	down
TRINITY_DN73027_c1_g4	59	54	33	21	17	16	13.23	24.97	6.41	4.41	4.9	3.54	0.00736658	-1.05073	down
TRINITY_DN73031_c0_g1	925	906	1154	339	326	287	26.55	25.49	33.49	11.37	12.65	9	1.16551e-19	-1.49475	down
TRINITY_DN73068_c2_g5	142	137	153	69	54	68	19.15	32.8	16.64	16.18	6.38	10.13	3.87183e-05	-1.00814	down
TRINITY_DN73080_c0_g1	315	444	648	142	184	206	4.93	7.29	10.86	2.51	3.26	3.28	3.05251e-07	-1.21246	down
TRINITY_DN73123_c0_g9	15	21	18	0	0	0	7.46	9.98	8.85	0	0	0	5.39649e-06	-1.9226	down
TRINITY_DN73174_c2_g1	11	15	31	79	70	44	8.36	10.83	23.13	58.25	60.53	31.61	0.000134224	1.41013	up
TRINITY_DN73174_c2_g13	16	16	24	123	55	69	13.97	13.25	20.51	103.06	54.6	57.14	1.48151e-07	1.75173	up
TRINITY_DN73174_c2_g17	128	165	149	543	383	401	10.68	13.32	12.36	47.3	35.81	32.94	1.11749e-16	1.56322	up
TRINITY_DN73174_c2_g19	12	19	15	56	49	40	4.89	7.07	5.8	21.49	20.94	14.68	0.000232114	1.34818	up
TRINITY_DN73174_c2_g2	61	90	79	298	280	193	14.27	20.33	18.34	71.55	73.5	44.01	1.02241e-12	1.66249	up
TRINITY_DN73174_c2_g22	12	20	13	86	43	48	6.02	9.59	6.71	41.79	23.58	22.48	1.21219e-05	1.57203	up
TRINITY_DN73174_c2_g23	10	25	17	54	46	54	9.42	22.3	15.63	48.49	48.87	47.68	0.000421549	1.28689	up
TRINITY_DN73174_c2_g24	6	13	11	39	37	21	5.8	11.9	10.38	35.87	40.36	19.01	0.00454565	1.22219	up
TRINITY_DN73174_c2_g27	303	317	336	789	650	590	34.49	35.42	36.41	100.73	87.5	69.96	9.79078e-11	1.11166	up
TRINITY_DN73174_c2_g29	17	16	21	49	51	37	6.52	5.95	8.12	18.81	21.82	13.58	0.0035886	1.11301	up
TRINITY_DN73174_c2_g31	12	9	14	57	30	47	6	4.59	7.07	27.8	16.55	22.01	9.42524e-05	1.4797	up
TRINITY_DN73174_c2_g34	23	27	24	152	77	62	13.79	15.44	14.19	89.92	52.26	35.67	4.397e-07	1.65866	up
TRINITY_DN73185_c8_g3	17	7	12	40	40	39	134.75	50.55	81.03	235.39	367.69	264.59	0.000829764	1.31846	up
TRINITY_DN73185_c8_g8	11	20	14	53	41	25	163.86	267.78	168.61	545.08	713.68	312.05	0.00923884	1.09391	up
TRINITY_DN73191_c0_g1	106	130	103	471	380	448	71.2	83.65	68.14	308.39	285.18	284.66	8.07777e-29	1.90748	up
TRINITY_DN73191_c0_g10	6	4	3	20	23	25	7.66	4.82	3.7	24.84	34.69	30.73	0.000967686	1.44946	up
TRINITY_DN73191_c0_g11	9	18	9	67	38	55	8.7	16.47	8.49	61.62	41.46	49.8	3.31244e-06	1.6767	up
TRINITY_DN73191_c0_g16	9	13	11	75	41	79	80.15	109.19	82.62	490.94	429.24	604.3	2.67778e-09	2.01352	up
TRINITY_DN73191_c0_g17	24	16	17	103	54	64	37.74	23.63	25.58	146.77	96.34	92.3	1.09991e-06	1.62159	up
TRINITY_DN73191_c0_g22	15	27	28	96	67	99	15.1	25.71	27.47	91.6	76.14	93.18	4.43478e-08	1.65211	up
TRINITY_DN73191_c0_g25	9	16	4	38	26	38	8.48	14.27	3.68	34.12	27.62	33.55	0.00210373	1.29728	up
TRINITY_DN73191_c0_g26	30	23	26	145	103	118	26.85	19.51	22.76	125.13	103.94	99.21	1.19001e-13	1.98033	up
TRINITY_DN73191_c0_g28	16	14	11	51	29	42	22.6	18.61	14.94	66.03	46.41	54.66	0.00178103	1.22957	up
TRINITY_DN73191_c0_g29	19	17	16	72	48	77	18.34	15.16	14.71	64.66	51	67.99	7.87439e-07	1.60827	up
TRINITY_DN73191_c0_g4	27	23	25	149	84	112	20.52	16.61	18.65	109.86	71.87	80.45	6.21085e-12	1.93489	up
TRINITY_DN73191_c0_g6	32	20	12	80	64	103	40.22	23.7	14.58	93.31	91.03	119.92	3.51499e-07	1.63709	up
TRINITY_DN73191_c0_g8	216	251	194	971	877	897	45.5	46.99	37.48	198.69	197.38	181.31	6.91271e-44	2.05026	up
TRINITY_DN73218_c0_g10	110	107	102	46	41	33	31.67	28.23	28.59	14.41	14.34	8.17	2.91104e-05	-1.16824	down
TRINITY_DN73218_c0_g18	44	32	33	5	13	12	33.08	22.86	24.67	3.65	11	8.53	0.00269244	-1.25364	down
TRINITY_DN73253_c0_g12	50	54	46	23	13	18	80.55	79.83	76.09	36.41	25.01	26.9	0.00302385	-1.10746	down
TRINITY_DN73253_c0_g18	1633	1464	1457	694	594	734	157.7	136.7	139.91	69.86	64.14	69.73	7.09388e-16	-1.06832	down
TRINITY_DN73255_c1_g8	16	17	22	0	0	0	7.83	7.89	10.66	0	0	0	4.17368e-06	-1.94241	down
TRINITY_DN73287_c2_g1	215	219	242	95	60	123	25.3	24.85	28.03	11.35	7.73	13.96	1.19969e-06	-1.12164	down
TRINITY_DN73287_c2_g3	41	34	29	11	11	12	18.98	14.59	12.08	4.22	4.69	4.4	0.00793468	-1.11514	down
TRINITY_DN73324_c13_g1	1561	1446	1538	459	240	383	93.98	84.26	92.12	28.91	16.14	22.72	1.39558e-27	-1.89565	down
TRINITY_DN73324_c15_g46	19	29	46	0	0	1	5.39	7.9	12.93	0	0	0.28	2.75282e-09	-2.40665	down
TRINITY_DN73391_c2_g1	355	323	297	748	647	743	72.79	67.5	65.95	174.8	159.22	156.34	3.72018e-15	1.16263	up
TRINITY_DN73391_c2_g11	579	623	514	1424	1524	1483	55.72	37.22	31.56	99.12	116.63	90.2	2.41668e-25	1.40382	up
TRINITY_DN73391_c2_g2	157	198	190	422	537	425	28.35	36.17	37.25	84.02	117.87	79.65	7.24593e-13	1.34718	up
TRINITY_DN73391_c2_g6	15	28	19	66	38	48	19.16	33.71	23.44	78.1	54.94	56.75	0.00466523	1.07847	up
TRINITY_DN73391_c2_g7	49	44	39	122	84	138	21.47	18.45	16.9	53.75	41.49	58.17	2.12926e-06	1.27768	up
TRINITY_DN73391_c2_g9	14	11	10	45	26	42	6.13	4.71	4.33	19.83	12.98	17.7	0.00134804	1.2825	up
TRINITY_DN73394_c3_g1	45	40	53	4	6	2	3.43	2.96	4.03	0.32	0.51	0.15	2.51902e-09	-2.2421	down
TRINITY_DN73394_c3_g3	18	27	50	3	4	8	4.3	6.83	16.1	2.71	1.81	1.42	0.000277166	-1.55713	down
TRINITY_DN73394_c4_g2	99	116	268	50	52	61	4.51	5.82	12.86	3.06	2.68	2.95	0.000100195	-1.2542	down
TRINITY_DN73450_c2_g7	22	24	39	4	0	2	3.93	4.13	6.92	0.74	0	0.35	3.81005e-06	-1.93138	down
TRINITY_DN73452_c1_g1	36	40	54	97	98	82	2.78	3	4.2	7.92	8.54	6.25	0.00072018	1.01981	up
TRINITY_DN73465_c1_g1	16801	19417	12957	3089	794	3102	183.09	205.09	140.53	168.48	41.95	159.74	2.73738e-05	-1.73449	down
TRINITY_DN73483_c2_g21	4	7	10	15	37	36	4.95	8.17	11.96	17.25	51.78	41.28	0.00207397	1.34974	up
TRINITY_DN73506_c0_g11	52	69	33	11	11	13	3.89	5	2.46	0.86	0.92	0.96	3.64166e-05	-1.53435	down
TRINITY_DN73506_c0_g4	19	51	28	9	9	7	3.5	7.25	4.54	1.82	1.75	1.93	0.0047879	-1.23794	down
TRINITY_DN73530_c3_g4	386	457	672	244	149	276	7.68	8.27	12.55	4.85	3.13	5.01	1.163e-05	-1.02887	down
TRINITY_DN73558_c0_g2	371	418	434	1276	1001	1268	18.13	21.07	21.19	64.87	54.54	61.27	3.85585e-29	1.55254	up
TRINITY_DN73558_c0_g4	14	25	24	74	36	50	7.06	12.04	11.71	35.94	19.96	23.64	0.00374435	1.10797	up
TRINITY_DN73558_c0_g6	153	179	132	401	463	416	12.56	14.21	10.77	34.37	42.48	33.62	2.99521e-16	1.46306	up
TRINITY_DN73579_c0_g1	15	9	17	0	0	2	4.74	2.78	5.35	0	0	0.78	0.00166803	-1.416	down
TRINITY_DN73634_c0_g4	582	565	456	236	226	264	131.73	115.33	87.23	48.34	50.83	45.07	5.13292e-10	-1.02204	down
TRINITY_DN73654_c0_g3	446	406	403	1040	833	867	9.04	7.97	8.14	22.16	18.86	17.37	4.10358e-14	1.15671	up
TRINITY_DN73667_c2_g1	4	7	15	25	53	38	0.31	0.52	1.16	2.02	4.59	2.9	0.000288827	1.49499	up
TRINITY_DN73668_c7_g1	3778	3621	3269	336	206	435	607.19	562.2	522.33	56.22	37.68	68.95	1.21317e-82	-3.21394	down
TRINITY_DN73668_c7_g3	2559	2672	2600	223	244	263	331.97	321.81	309.96	28.08	34.02	32.76	4.2719e-147	-3.24871	down
TRINITY_DN73703_c2_g8	674	651	601	217	211	210	46.19	43.16	41.93	13.36	14.52	12.71	9.24742e-22	-1.45508	down
TRINITY_DN73703_c2_g9	25	24	31	4	5	3	9.18	8.46	11.28	1.49	2.06	1.07	0.000201108	-1.58287	down
TRINITY_DN73731_c1_g1	22	29	17	116	104	95	25.97	32.31	19.45	127.87	138.83	104.16	3.7548e-12	1.95402	up
TRINITY_DN73731_c1_g11	2	7	6	37	19	24	4.06	10.21	8.69	46.87	29.92	30.63	0.000513185	1.50023	up
TRINITY_DN73731_c1_g12	22	35	17	80	79	71	9.47	14.79	7.43	34.58	38.25	29.63	6.00341e-06	1.43183	up
TRINITY_DN73731_c1_g5	1	3	9	15	30	20	1.45	4.51	11.83	19.24	46.92	25.68	0.00540564	1.29249	up
TRINITY_DN73731_c1_g8	435	496	282	1344	1117	1206	55.44	72.76	39.78	169.62	152.05	139.27	1.29775e-19	1.58757	up
TRINITY_DN73740_c0_g1	1257	1349	1339	435	396	488	22.41	22.83	23.56	8.1	7.13	7.98	5.15839e-31	-1.46581	down
TRINITY_DN73746_c0_g1	130	118	141	41	25	31	6.58	5.79	7.11	2.18	1.42	1.55	1.28294e-10	-1.69303	down
TRINITY_DN73746_c0_g3	218	235	247	103	54	66	6.1	6.4	6.94	3.09	1.69	1.82	6.53828e-10	-1.43255	down
TRINITY_DN73785_c0_g7	166	159	184	81	64	81	31.9	29.46	35.19	16.05	13.76	15.21	1.23096e-05	-1.01243	down
TRINITY_DN73811_c5_g3	826	764	981	198	97	137	17.31	15.5	20.47	4.45	2.32	2.92	3.1409e-32	-2.32461	down
TRINITY_DN73849_c13_g40	728	822	670	397	206	310	105.92	113.18	89.12	57.37	39.35	44.02	5.36533e-09	-1.13704	down
TRINITY_DN73849_c13_g69	33	48	52	8	5	12	35.64	48.98	54.59	8.14	6.1	12.08	1.22187e-05	-1.66928	down
TRINITY_DN73849_c13_g71	1378	1540	1175	583	390	551	187.87	202.72	159.24	82.57	59.49	73.72	1.04082e-16	-1.29733	down
TRINITY_DN73849_c13_g76	107	140	94	15	18	32	72.14	89.63	62.09	10.51	13.59	20.39	1.20169e-11	-1.95661	down
TRINITY_DN73919_c0_g3	64	63	109	27	20	23	4.28	4.08	7.25	1.89	1.49	1.52	3.43085e-05	-1.37425	down
TRINITY_DN73930_c1_g10	15	21	5	1	1	1	11.36	13.54	4.36	1.06	1.28	1.05	0.00501623	-1.29536	down
TRINITY_DN73959_c1_g19	5	13	14	63	39	59	0.65	1.64	1.82	8.58	5.83	7.56	6.56658e-07	1.78797	up
TRINITY_DN73959_c1_g3	61	88	98	162	179	199	10.78	15.2	17.62	29.22	35.52	34.27	2.78595e-06	1.10151	up
TRINITY_DN73959_c1_g7	0	0	5	24	17	22	0	0	2.81	13.94	10.95	11.96	0.000104743	1.69086	up
TRINITY_DN73975_c1_g1	17	13	39	0	5	2	2.42	1.77	5.47	0	0.81	0.28	0.000785231	-1.5068	down
TRINITY_DN73975_c2_g1	31	32	45	10	2	7	10.23	12.26	13.67	3.7	1.13	3.83	9.04009e-05	-1.6	down
TRINITY_DN73975_c2_g2	35	34	38	4	6	11	7.78	7.09	11.38	1.07	1.5	1.63	0.00011679	-1.55166	down
TRINITY_DN73975_c2_g3	159	152	223	22	29	32	8.88	8.16	12.43	1.27	1.79	1.81	3.26893e-19	-2.28597	down
TRINITY_DN74035_c6_g21	52	45	61	12	22	23	21.01	24.72	45.21	4.46	19.98	13.26	0.00344809	-1.10198	down
TRINITY_DN74051_c0_g7	15	18	15	96	71	70	2.53	2.11	1.44	14.3	10.62	9.91	3.06835e-10	1.945	up
TRINITY_DN74052_c3_g11	36	23	31	4	0	5	16.65	9.91	13.8	1.8	0	2.16	1.02069e-05	-1.83881	down
TRINITY_DN74053_c2_g1	131	115	167	19	8	30	52.13	43.95	65.51	7.64	3.55	11.46	1.2656e-15	-2.32837	down
TRINITY_DN74053_c2_g2	15467	14360	17515	2807	1969	2263	266.54	239.91	294.93	48.39	41.99	39.11	1.35571e-71	-2.57456	down
TRINITY_DN74053_c2_g3	13	18	21	3	0	1	21.97	28.25	33.46	4.53	0	1.5	0.000664945	-1.52336	down
TRINITY_DN74109_c4_g20	24	31	36	11	7	6	13.66	16.84	20.22	6.2	4.48	3.26	0.00431151	-1.23728	down
TRINITY_DN74109_c4_g25	16	20	17	4	0	2	16.56	19.57	17.12	3.91	0	1.93	0.00191393	-1.41757	down
TRINITY_DN74109_c4_g29	39	32	48	17	7	12	14.67	11.45	17.77	6.46	3.24	4.58	0.0033146	-1.20356	down
TRINITY_DN74109_c4_g30	17	12	32	3	1	3	13.76	9.6	25.05	2.89	1.07	2.41	0.00105556	-1.47706	down
TRINITY_DN74109_c4_g31	12	17	28	0	2	1	4.99	6.77	11.53	0	0.93	0.4	0.000138087	-1.66703	down
TRINITY_DN74109_c4_g33	136	107	188	38	23	27	47.32	35.73	64.81	13.4	8.97	9.09	1.30065e-11	-1.89801	down
TRINITY_DN74109_c4_g5	354	276	425	101	47	67	84.74	64.21	116.98	52.71	18.97	29	1.78601e-17	-2.00167	down
TRINITY_DN74109_c4_g7	184	150	268	76	39	71	39.04	29.18	54.24	13.3	6.94	11.54	8.48958e-08	-1.43811	down
TRINITY_DN74111_c2_g14	86	129	91	54	37	32	8.35	15.52	11.07	9.4	6.23	6.88	0.000593506	-1.05783	down
TRINITY_DN74111_c3_g5	369	316	316	135	113	145	28.25	16.29	22.78	10.15	6.05	8.94	4.89599e-11	-1.20779	down
TRINITY_DN74116_c5_g26	94	108	112	39	27	53	21.91	23.99	25.03	8.28	6.95	10.92	4.49037e-05	-1.16818	down
TRINITY_DN74116_c5_g29	25	23	29	1	3	4	6.3	5.72	7.47	0.26	0.85	0.98	3.59636e-05	-1.75083	down
TRINITY_DN74137_c0_g1	141	90	178	45	43	65	3.25	2.01	4.08	1.09	1.11	1.48	6.25938e-05	-1.17848	down
TRINITY_DN74144_c1_g1	17	18	20	647	695	591	0.63	0.65	2.38	38.05	53.96	52.21	2.1193e-103	4.68842	up
TRINITY_DN74144_c1_g4	18	22	33	1002	665	860	1.01	1.19	1.85	58.39	41.28	47.19	1.68245e-110	4.70036	up
TRINITY_DN74156_c2_g1	43	52	43	18	7	15	3.2	3.74	3.18	1.4	0.58	1.1	0.000733205	-1.29529	down
TRINITY_DN74164_c7_g12	40	26	32	5	2	3	30.4	18.77	24.54	3.69	1.71	2.15	2.20485e-06	-1.91906	down
TRINITY_DN74164_c7_g24	164	142	144	13	7	15	47.67	42.35	45	3.32	2.76	5.6	1.23989e-27	-3.01661	down
TRINITY_DN74164_c7_g29	51	50	33	10	3	5	26.34	24.67	16.84	5.14	1.74	2.47	6.28524e-07	-1.90925	down
TRINITY_DN74164_c7_g42	65	51	49	4	2	6	39.34	29.42	29.24	2.39	1.36	3.46	5.31699e-12	-2.49618	down
TRINITY_DN74190_c3_g1	30505	32885	37097	4382	1905	4105	192.56	202.55	234.07	161.85	145.26	258.22	6.7634e-55	-2.99285	down
TRINITY_DN74190_c3_g3	697	1087	638	409	242	427	195.19	292.5	177.17	116.85	75.84	116.11	2.2394e-06	-1.02013	down
TRINITY_DN74215_c0_g4	58	82	87	22	11	38	3.7	5.09	5.52	1.47	0.79	2.39	0.000185853	-1.30262	down
TRINITY_DN74220_c5_g4	56	56	71	16	2	15	6.6	6.07	8.43	1.5	0.2	1.28	1.18895e-06	-1.77574	down
TRINITY_DN74220_c5_g5	15	18	22	4	3	2	5.87	6.75	8.52	1.58	1.32	0.76	0.00483215	-1.3087	down
TRINITY_DN74249_c2_g6	82	60	77	39	19	26	32.64	22.93	30.34	15.8	8.44	9.99	0.00160494	-1.08535	down
TRINITY_DN74249_c2_g7	12229	10675	14267	7015	3854	5777	310.58	303.44	395.73	221.35	177.98	198.19	2.71915e-08	-1.03559	down
TRINITY_DN74365_c9_g12	212	231	363	127	88	130	60.87	63.77	103.36	37.21	28.3	36.26	1.78115e-05	-1.05462	down
TRINITY_DN74365_c9_g13	69	48	53	18	19	15	41.21	27.02	31.26	10.48	12.93	8.87	0.00028087	-1.29232	down
TRINITY_DN74374_c1_g1	364	386	425	106	79	119	6.43	6.94	8.38	2.18	1.38	1.9	1.22644e-22	-1.77271	down
TRINITY_DN74382_c9_g1	46	37	42	7	5	8	9.64	7.5	8.74	1.54	1.19	1.75	2.29878e-06	-1.79684	down
TRINITY_DN74382_c9_g20	519	519	391	271	97	163	65.85	63.8	49.82	35.8	13.5	20.11	2.27254e-06	-1.21605	down
TRINITY_DN74382_c9_g29	140	107	85	58	33	45	28.95	21.43	17.48	12.36	7.75	9.19	0.000523777	-1.05292	down
TRINITY_DN74382_c9_g5	43	42	19	1	9	15	8.78	8.28	3.89	0.31	2.19	3.03	0.00651849	-1.2353	down
TRINITY_DN74382_c9_g7	85	98	68	52	20	26	86.53	94.27	66.74	49.62	22.73	25.16	0.00273282	-1.05136	down
TRINITY_DN74418_c7_g12	112	103	144	40	54	54	15.53	13.17	22.18	7.28	10.1	8.58	0.000143133	-1.06478	down
TRINITY_DN74418_c7_g27	225	232	295	105	110	108	24.64	23.67	33.72	15.06	16.38	12.45	5.19338e-07	-1.06372	down
TRINITY_DN74423_c3_g1	39	39	35	5	11	4	24.83	23.83	22.25	3.17	7.88	2.5	5.05348e-05	-1.62022	down
TRINITY_DN74424_c2_g1	1654	1690	1820	652	677	663	22.05	21.94	24.18	9.2	10.14	8.73	1.44831e-21	-1.25723	down
TRINITY_DN74434_c3_g6	19	24	16	1	3	2	3.49	4.25	2.92	0.19	0.62	0.36	0.000448211	-1.5565	down
TRINITY_DN74447_c5_g9	246	219	245	121	68	125	19.68	17.8	20.36	11.09	6.3	10.35	7.85442e-06	-1.02679	down
TRINITY_DN74451_c1_g1	2550	2329	2874	1117	461	830	34.89	30.89	39.14	16.08	7.05	11.23	7.68303e-05	-1.32786	down
TRINITY_DN74451_c1_g2	547	522	573	250	259	195	32.26	29.8	33.62	15.44	17.08	11.34	5.2569e-09	-1.07529	down
TRINITY_DN74451_c1_g3	324	286	335	136	102	123	21.55	18.42	22.14	9.45	7.58	8.06	1.06081e-10	-1.23738	down
TRINITY_DN74582_c0_g1	0	0	0	374	208	450	0	0	0	165.47	102.92	190.92	3.45762e-69	5.60624	up
TRINITY_DN7507_c0_g1	19	21	20	1	2	0	4.38	4.66	4.58	0.24	0.52	0	3.48556e-05	-1.7835	down
TRINITY_DN76335_c0_g1	98	100	92	1	6	5	11.64	11.48	10.86	0.12	0.8	0.58	2.01409e-23	-3.25728	down
TRINITY_DN76739_c0_g1	86	74	83	0	0	0	12.81	10.64	12.29	0	0	0	1.62563e-26	-3.82588	down
TRINITY_DN77336_c0_g1	0	0	0	116	49	153	0	0	0	63.32	30.31	80.52	3.74368e-29	4.0184	up
TRINITY_DN77614_c0_g1	46	51	33	0	1	3	3.72	3.99	2.65	0	0.09	0.24	6.02662e-12	-2.64742	down
TRINITY_DN77642_c0_g1	426	433	556	245	160	202	18.25	17.97	23.71	11.01	7.66	8.55	3.5417e-08	-1.08079	down
TRINITY_DN77811_c0_g2	36	33	42	7	12	12	13.76	12.1	15.9	2.7	5.14	4.43	0.00178313	-1.27052	down
TRINITY_DN7782_c0_g1	145	124	96	252	231	260	79.95	65.38	52.71	137.92	142.99	137.27	8.62258e-07	1.02705	up
TRINITY_DN77910_c0_g1	0	0	1	313	275	443	0	0	0.34	109.26	106.11	147.61	1.19768e-74	5.66161	up
TRINITY_DN78107_c0_g1	16	11	33	0	3	3	9.19	6.03	18.7	0	1.94	1.64	0.00121299	-1.4657	down
TRINITY_DN78158_c0_g1	70	64	68	460	337	349	18.56	16.32	17.88	124.73	100.05	90.01	3.72182e-34	2.3946	up
TRINITY_DN78524_c0_g1	0	0	0	111	77	196	0	0	0	41.02	31.53	69.21	2.77485e-35	4.32761	up
TRINITY_DN79459_c0_g1	29	29	38	13	7	9	7.3	7.03	9.5	3.35	1.97	2.21	0.00752895	-1.15309	down
TRINITY_DN7945_c0_g1	145	188	322	73	89	103	21.85	27.35	48.21	11.4	15	15.21	0.000113604	-1.08935	down
TRINITY_DN81066_c0_g1	124	122	104	0	0	0	26.81	25.41	22.32	0	0	0	1.37772e-35	-4.29982	down
TRINITY_DN81290_c2_g1	304	294	309	27	29	41	85.42	79.44	86.11	7.75	9.13	11.2	6.35984e-42	-2.87774	down
TRINITY_DN81528_c0_g1	11	17	19	2	0	2	2.99	4.44	5.12	0.56	0	0.53	0.00170591	-1.42811	down
TRINITY_DN81813_c0_g1	26	44	36	140	111	95	4.88	7.97	6.71	27.12	23.32	17.44	3.16011e-08	1.55003	up
TRINITY_DN8372_c0_g1	23	16	14	2	2	0	10.36	7.07	6.04	0.78	0.68	0	0.000535497	-1.54416	down
TRINITY_DN84343_c0_g1	183	178	281	71	82	92	28.42	26.68	43.36	11.42	14.25	14	9.48234e-07	-1.19589	down
TRINITY_DN84727_c0_g1	24	22	16	0	0	0	8.67	7.83	5.76	0.29	0	0	6.67177e-07	-2.07578	down
TRINITY_DN86175_c0_g1	20	16	11	0	0	0	4.47	3.45	2.44	0	0	0	4.36191e-05	-1.74845	down
TRINITY_DN86177_c0_g1	34	26	35	4	2	6	11.01	8.09	11.24	1.32	0.73	1.88	1.19673e-05	-1.79023	down
TRINITY_DN87367_c0_g2	38	37	67	14	12	12	8.7	8.23	15.14	3.33	3.28	2.81	0.000437443	-1.35704	down
TRINITY_DN87440_c0_g1	0	0	0	229	167	311	0	0	0	107.45	87.93	140.12	3.54775e-58	5.22196	up
TRINITY_DN88640_c0_g1	27	30	12	1	2	2	7.65	8.18	3.37	0.29	0.63	0.55	5.04224e-05	-1.74817	down
TRINITY_DN90917_c0_g1	52	42	54	104	112	118	18.89	14.64	19.43	38.23	45.61	41.44	2.86192e-05	1.11347	up
TRINITY_DN9096_c0_g2	143	144	114	18	5	20	12.1	11.78	9.59	1.59	0.52	1.66	1.26035e-19	-2.61113	down
TRINITY_DN91303_c0_g1	421	430	474	44	21	52	197.52	192.96	219.89	20.64	11.06	23.43	2.48089e-51	-3.14496	down
TRINITY_DN93114_c0_g1	57	43	48	0	5	6	25.31	18.27	21.08	0	2.49	2.56	3.20032e-10	-2.36041	down
TRINITY_DN9776_c0_g1	17	22	21	0	0	0	13.21	16.27	16.28	0	0	0	9.88655e-07	-2.04803	down
