# Supplementary material for: Combining Metabolomics and Transcriptomics to Reveal the Mechanism of Coloration in Purple and Cream Mutant of Sweet Potato (Ipomoea batatas L.)
Source: Front Plant Sci. 2022 May 4;13:877695. doi: 10.3389/fpls.2022.877695 (PMC9116297; doi:10.3389/fpls.2022.877695)
Supplement: Supplementary file 8 [file Table_8.XLSX]

## Sheet: Sheet1
DEGs and DAMs correlations
geneName	metaName	PCC	PCCP
TRINITY_DN68761_c0_g1	DeB104	0.878	0.00017354
TRINITY_DN71605_c0_g1	DeB104	-0.978	4.37e-8
TRINITY_DN55462_c0_g1	DeB104	0.969	2.259e-7
TRINITY_DN67056_c0_g1	DeB104	-0.979	2.97e-8
TRINITY_DN58259_c0_g1	DeB151	-0.81	0.0013976
TRINITY_DN42578_c0_g1	DeB151	-0.805	0.00156671
TRINITY_DN62246_c0_g1	DeB151	0.817	0.00116941
TRINITY_DN48030_c0_g1	DeB151	0.825	0.000956552
TRINITY_DN53399_c0_g1	DeB151	-0.83	0.000839616
TRINITY_DN72535_c1_g1	DeB151	-0.833	0.000765806
TRINITY_DN73558_c0_g2	DeB151	-0.83	0.00084409
TRINITY_DN72535_c1_g3	DeB151	-0.815	0.00123069
TRINITY_DN54764_c0_g1	DeB176	-0.819	0.00112015
TRINITY_DN55943_c0_g1	DeB176	-0.866	0.000275119
TRINITY_DN64641_c0_g6	DeB176	-0.847	0.000514814
TRINITY_DN47315_c0_g1	DeB176	-0.843	0.00056885
TRINITY_DN42578_c0_g1	DeB195	0.817	0.00116935
TRINITY_DN62246_c0_g1	DeB195	-0.897	7.74195e-05
TRINITY_DN68412_c0_g3	DeB195	0.818	0.00115701
TRINITY_DN74051_c0_g7	DeB195	0.841	0.000612609
TRINITY_DN64331_c0_g1	DeB195	-0.867	0.000258385
TRINITY_DN48030_c0_g1	DeB195	-0.931	1.10945e-05
TRINITY_DN69513_c0_g2	DeB195	-0.888	0.00011458
TRINITY_DN72444_c0_g1	DeB195	0.877	0.000178697
TRINITY_DN53399_c0_g1	DeB195	0.884	0.000135047
TRINITY_DN72535_c1_g1	DeB195	0.826	0.000937425
TRINITY_DN73558_c0_g2	DeB195	0.946	3.4474e-06
TRINITY_DN72535_c1_g3	DeB195	0.901	6.43129e-05
TRINITY_DN59012_c0_g1	DeB195	0.903	5.82553e-05
TRINITY_DN64331_c0_g1	DeB212	-0.81	0.00141715
TRINITY_DN48030_c0_g1	DeB212	-0.856	0.000386526
TRINITY_DN53399_c0_g1	DeB212	0.87	0.000229903
TRINITY_DN73558_c0_g2	DeB212	0.801	0.00173658
TRINITY_DN72535_c1_g3	DeB212	0.81	0.00138904
TRINITY_DN66467_c0_g1	DeB222	0.812	0.0013376
TRINITY_DN64022_c0_g1	DeB222	0.809	0.00144233
TRINITY_DN64207_c0_g1	DeB222	-0.845	0.000538594
TRINITY_DN24945_c0_g1	DeB225	-0.844	0.000557436
TRINITY_DN55943_c0_g1	DeB225	0.839	0.000649629
TRINITY_DN66467_c0_g1	DeB225	0.827	0.000910994
TRINITY_DN64022_c0_g1	DeB225	0.879	0.000169189
TRINITY_DN72691_c1_g1	DeB225	0.854	0.00040022
TRINITY_DN84343_c0_g1	DeB225	0.801	0.00172134
TRINITY_DN64641_c0_g6	DeB225	0.843	0.000574117
TRINITY_DN47315_c0_g1	DeB225	0.832	0.000795862
TRINITY_DN64207_c0_g1	DeB225	-0.952	1.7953e-06
TRINITY_DN24945_c0_g1	DeB243	-0.844	0.000563395
TRINITY_DN55943_c0_g1	DeB243	0.841	0.000614947
TRINITY_DN66467_c0_g1	DeB243	0.826	0.000935534
TRINITY_DN64022_c0_g1	DeB243	0.879	0.000168734
TRINITY_DN72691_c1_g1	DeB243	0.853	0.000419426
TRINITY_DN84343_c0_g1	DeB243	0.801	0.00174309
TRINITY_DN64641_c0_g6	DeB243	0.845	0.00054386
TRINITY_DN47315_c0_g1	DeB243	0.834	0.000756357
TRINITY_DN64207_c0_g1	DeB243	-0.952	1.829e-06
TRINITY_DN64022_c0_g1	DeB277	-0.853	0.000424306
TRINITY_DN64207_c0_g1	DeB277	0.814	0.00128349
TRINITY_DN70013_c0_g1	DeB278	0.805	0.00159813
TRINITY_DN44370_c0_g1	DeB278	0.871	0.000223027
TRINITY_DN65234_c0_g1	DeB278	0.933	9.2183e-06
TRINITY_DN39579_c0_g1	DeB278	0.853	0.00041347
TRINITY_DN72455_c0_g1	DeB278	0.867	0.000259758
TRINITY_DN62996_c0_g1	DeB278	0.885	0.000131424
TRINITY_DN70506_c0_g1	DeB278	0.913	3.38895e-05
TRINITY_DN70526_c0_g1	DeB278	0.813	0.00128748
TRINITY_DN58031_c0_g1	DeB278	0.85	0.000468244
TRINITY_DN63561_c0_g1	DeB278	-0.88	0.000159118
TRINITY_DN67175_c0_g1	DeB278	-0.964	4.2e-7
TRINITY_DN79459_c0_g1	DeB278	0.891	9.90166e-05
TRINITY_DN69086_c0_g1	DeB278	-0.878	0.000171927
TRINITY_DN57377_c1_g1	DeB278	0.904	5.53018e-05
TRINITY_DN52448_c0_g1	DeB278	-0.917	2.71695e-05
TRINITY_DN72942_c0_g2	DeB278	0.882	0.000149909
TRINITY_DN66467_c0_g1	DeB278	0.893	9.241e-05
TRINITY_DN58214_c0_g1	DeB278	0.964	4.77e-7
TRINITY_DN72906_c0_g1	DeB278	0.886	0.0001243
TRINITY_DN66540_c1_g1	DeB278	0.826	0.000931442
TRINITY_DN3671_c0_g1	DeB278	0.807	0.00151388
TRINITY_DN57412_c0_g1	DeB278	0.897	7.70069e-05
TRINITY_DN72906_c0_g3	DeB278	0.912	3.59207e-05
TRINITY_DN66595_c0_g1	DeB278	0.82	0.00110257
TRINITY_DN88640_c0_g1	DeB278	-0.876	0.000183883
TRINITY_DN70902_c0_g1	DeB278	0.879	0.0001681
TRINITY_DN62879_c0_g1	DeB278	0.881	0.000150643
TRINITY_DN63729_c0_g1	DeB278	0.907	4.66094e-05
TRINITY_DN29154_c0_g1	DeB278	0.866	0.000270136
TRINITY_DN69824_c0_g1	DeB278	0.941	4.9181e-06
TRINITY_DN73740_c0_g1	DeB278	0.956	1.1852e-06
TRINITY_DN38633_c0_g1	DeB278	-0.828	0.000881756
TRINITY_DN57809_c0_g2	DeB278	0.841	0.000599909
TRINITY_DN24945_c0_g1	DeB288	0.841	0.000606221
TRINITY_DN55943_c0_g1	DeB288	-0.844	0.000562068
TRINITY_DN66467_c0_g1	DeB288	-0.815	0.00123876
TRINITY_DN64022_c0_g1	DeB288	-0.88	0.000161847
TRINITY_DN72691_c1_g1	DeB288	-0.846	0.000527352
TRINITY_DN64641_c0_g6	DeB288	-0.85	0.000459893
TRINITY_DN47315_c0_g1	DeB288	-0.84	0.000626594
TRINITY_DN64207_c0_g1	DeB288	0.949	2.5821e-06
TRINITY_DN53811_c0_g1	DeB331	-0.829	0.000852617
TRINITY_DN72397_c0_g1	DeB331	-0.881	0.000152107
TRINITY_DN64022_c0_g1	DeB349	0.802	0.00169819
TRINITY_DN64207_c0_g1	DeB349	-0.823	0.00101356
TRINITY_DN76739_c0_g1	DeB354	-0.996	0
TRINITY_DN54160_c0_g1	DeB354	0.821	0.00106435
TRINITY_DN72535_c1_g1	DeB354	-0.819	0.0011214
TRINITY_DN55943_c0_g1	DeB355	-0.837	0.000677695
TRINITY_DN64022_c0_g1	DeB355	-0.802	0.00170555
TRINITY_DN64641_c0_g6	DeB355	-0.837	0.000684945
TRINITY_DN47315_c0_g1	DeB355	-0.829	0.000859608
TRINITY_DN64207_c0_g1	DeB355	0.825	0.000954989
TRINITY_DN65234_c0_g1	DeB370	0.819	0.00113025
TRINITY_DN70526_c0_g1	DeB370	0.935	7.9325e-06
TRINITY_DN57377_c1_g1	DeB370	0.81	0.00139451
TRINITY_DN53802_c0_g1	DeB370	0.997	0
TRINITY_DN72906_c0_g3	DeB370	0.829	0.000858419
TRINITY_DN63729_c0_g1	DeB370	0.856	0.000382848
TRINITY_DN62493_c0_g1	DeB370	-0.886	0.000123316
TRINITY_DN46647_c0_g4	DeB370	0.981	2.13e-8
TRINITY_DN63189_c0_g1	DeB373	0.803	0.00167019
TRINITY_DN72492_c0_g1	DeB373	0.873	0.000206895
TRINITY_DN68524_c0_g2	DeB373	-0.985	5.8e-9
TRINITY_DN32394_c0_g1	DeB373	-0.875	0.000195689
TRINITY_DN61907_c0_g1	DeB373	-0.949	2.5507e-06
TRINITY_DN62996_c0_g1	DeB386	0.847	0.000508973
TRINITY_DN56426_c0_g1	DeB386	-0.853	0.00042451
TRINITY_DN58031_c0_g1	DeB386	0.866	0.000266352
TRINITY_DN63561_c0_g1	DeB386	-0.884	0.000135304
TRINITY_DN67175_c0_g1	DeB386	-0.815	0.00122442
TRINITY_DN52448_c0_g1	DeB386	-0.814	0.00126055
TRINITY_DN66467_c0_g1	DeB386	0.826	0.000938908
TRINITY_DN73740_c0_g1	DeB386	0.809	0.00142423
TRINITY_DN54951_c0_g1	DeB386	0.93	1.17652e-05
TRINITY_DN57412_c0_g1	DeB388	-0.83	0.000843625
TRINITY_DN70013_c0_g1	DeB403	0.814	0.00128054
TRINITY_DN44370_c0_g1	DeB403	0.902	6.09367e-05
TRINITY_DN65234_c0_g1	DeB403	0.952	1.9337e-06
TRINITY_DN72746_c0_g3	DeB403	0.813	0.00131221
TRINITY_DN39579_c0_g1	DeB403	0.885	0.000129394
TRINITY_DN72455_c0_g1	DeB403	0.928	1.3302e-05
TRINITY_DN70506_c0_g1	DeB403	0.903	5.85437e-05
TRINITY_DN70526_c0_g1	DeB403	0.848	0.000492867
TRINITY_DN58031_c0_g1	DeB403	0.854	0.000411007
TRINITY_DN63561_c0_g1	DeB403	-0.846	0.000529737
TRINITY_DN67175_c0_g1	DeB403	-0.946	3.1791e-06
TRINITY_DN79459_c0_g1	DeB403	0.827	0.000908943
TRINITY_DN69086_c0_g1	DeB403	-0.851	0.000442015
TRINITY_DN57377_c1_g1	DeB403	0.929	1.24981e-05
TRINITY_DN52448_c0_g1	DeB403	-0.817	0.00118075
TRINITY_DN72942_c0_g2	DeB403	0.945	3.684e-06
TRINITY_DN64641_c0_g2	DeB403	0.842	0.000590045
TRINITY_DN58214_c0_g1	DeB403	0.979	3.26e-8
TRINITY_DN72906_c0_g1	DeB403	0.884	0.000136787
TRINITY_DN66540_c1_g1	DeB403	0.804	0.00162499
TRINITY_DN3671_c0_g1	DeB403	0.898	7.39751e-05
TRINITY_DN57412_c0_g1	DeB403	0.911	3.72931e-05
TRINITY_DN72906_c0_g3	DeB403	0.933	9.4607e-06
TRINITY_DN62509_c0_g6	DeB403	0.821	0.00105211
TRINITY_DN64221_c0_g2	DeB403	0.851	0.00044385
TRINITY_DN66595_c0_g1	DeB403	0.847	0.000508725
TRINITY_DN88640_c0_g1	DeB403	-0.813	0.00130402
TRINITY_DN70902_c0_g1	DeB403	0.851	0.000450958
TRINITY_DN62879_c0_g1	DeB403	0.919	2.36712e-05
TRINITY_DN63729_c0_g1	DeB403	0.925	1.60459e-05
TRINITY_DN29154_c0_g1	DeB403	0.913	3.36084e-05
TRINITY_DN69824_c0_g1	DeB403	0.98	2.17e-8
TRINITY_DN73740_c0_g1	DeB403	0.899	7.05013e-05
TRINITY_DN57809_c0_g2	DeB403	0.916	2.89068e-05
TRINITY_DN24945_c0_g1	DeB429	-0.845	0.000543688
TRINITY_DN55943_c0_g1	DeB429	0.833	0.000771177
TRINITY_DN66467_c0_g1	DeB429	0.83	0.000833838
TRINITY_DN64022_c0_g1	DeB429	0.879	0.000167789
TRINITY_DN72691_c1_g1	DeB429	0.859	0.000349945
TRINITY_DN84343_c0_g1	DeB429	0.805	0.00158224
TRINITY_DN64641_c0_g6	DeB429	0.837	0.000676694
TRINITY_DN47315_c0_g1	DeB429	0.826	0.000930924
TRINITY_DN64207_c0_g1	DeB429	-0.955	1.4187e-06
TRINITY_DN24945_c0_g1	DeB447	-0.845	0.000547915
TRINITY_DN55943_c0_g1	DeB447	0.839	0.000651703
TRINITY_DN66467_c0_g1	DeB447	0.827	0.000905882
TRINITY_DN64022_c0_g1	DeB447	0.879	0.000164616
TRINITY_DN72691_c1_g1	DeB447	0.854	0.000407139
TRINITY_DN84343_c0_g1	DeB447	0.803	0.00164745
TRINITY_DN64641_c0_g6	DeB447	0.843	0.000573478
TRINITY_DN47315_c0_g1	DeB447	0.832	0.000795796
TRINITY_DN64207_c0_g1	DeB447	-0.954	1.537e-06
TRINITY_DN50041_c0_g1	DeB464	0.836	0.000698113
TRINITY_DN29154_c0_g1	DeB464	0.829	0.000868177
TRINITY_DN57766_c0_g1	DeB464	0.81	0.00139457
TRINITY_DN72746_c0_g3	DeB487	-0.835	0.00071589
TRINITY_DN72455_c0_g1	DeB487	-0.922	1.99791e-05
TRINITY_DN72942_c0_g2	DeB487	-0.883	0.000140465
TRINITY_DN58214_c0_g1	DeB487	-0.834	0.000754131
TRINITY_DN3671_c0_g1	DeB487	-0.803	0.00167558
TRINITY_DN70902_c0_g1	DeB487	-0.801	0.00175761
TRINITY_DN62879_c0_g1	DeB487	-0.822	0.00104504
TRINITY_DN29154_c0_g1	DeB487	-0.802	0.00170025
TRINITY_DN69824_c0_g1	DeB487	-0.845	0.000541201
TRINITY_DN57809_c0_g2	DeB487	-0.871	0.000227736
TRINITY_DN64437_c0_g2	DeB493	0.804	0.00161711
TRINITY_DN24945_c0_g1	DeB504	-0.846	0.000523606
TRINITY_DN55943_c0_g1	DeB504	0.838	0.00067386
TRINITY_DN66467_c0_g1	DeB504	0.827	0.0008963
TRINITY_DN64022_c0_g1	DeB504	0.879	0.000167334
TRINITY_DN72691_c1_g1	DeB504	0.855	0.000393186
TRINITY_DN84343_c0_g1	DeB504	0.803	0.00167432
TRINITY_DN64641_c0_g6	DeB504	0.842	0.000593535
TRINITY_DN47315_c0_g1	DeB504	0.831	0.000822048
TRINITY_DN64207_c0_g1	DeB504	-0.953	1.5946e-06
TRINITY_DN24945_c0_g1	DeB540	-0.845	0.000541256
TRINITY_DN55943_c0_g1	DeB540	0.832	0.000788061
TRINITY_DN66467_c0_g1	DeB540	0.831	0.000821001
TRINITY_DN64022_c0_g1	DeB540	0.879	0.000165343
TRINITY_DN72691_c1_g1	DeB540	0.858	0.000362331
TRINITY_DN84343_c0_g1	DeB540	0.808	0.0014671
TRINITY_DN64641_c0_g6	DeB540	0.837	0.000688795
TRINITY_DN47315_c0_g1	DeB540	0.825	0.000947502
TRINITY_DN64207_c0_g1	DeB540	-0.956	1.1735e-06
TRINITY_DN53811_c0_g1	DeB557	-0.859	0.000347926
TRINITY_DN64022_c0_g1	DeB557	0.866	0.000274058
TRINITY_DN24945_c0_g1	DeB564	-0.836	0.000704453
TRINITY_DN55943_c0_g1	DeB564	0.853	0.000420124
TRINITY_DN66467_c0_g1	DeB564	0.819	0.00111362
TRINITY_DN64022_c0_g1	DeB564	0.879	0.000165689
TRINITY_DN72691_c1_g1	DeB564	0.844	0.000557753
TRINITY_DN64641_c0_g6	DeB564	0.856	0.000375403
TRINITY_DN47315_c0_g1	DeB564	0.845	0.000532043
TRINITY_DN64207_c0_g1	DeB564	-0.949	2.5226e-06
TRINITY_DN24945_c0_g1	DeB593	-0.991	4e-10
TRINITY_DN72691_c1_g1	DeB593	0.81	0.00140962
TRINITY_DN44972_c0_g2	DeB593	-0.847	0.000508095
TRINITY_DN64207_c0_g1	DeB593	-0.846	0.000519949
TRINITY_DN24945_c0_g1	DeB614	-0.844	0.000548645
TRINITY_DN55943_c0_g1	DeB614	0.831	0.000818555
TRINITY_DN66467_c0_g1	DeB614	0.831	0.000803997
TRINITY_DN64022_c0_g1	DeB614	0.879	0.000165431
TRINITY_DN72691_c1_g1	DeB614	0.859	0.000347534
TRINITY_DN84343_c0_g1	DeB614	0.809	0.00145441
TRINITY_DN64641_c0_g6	DeB614	0.835	0.000714957
TRINITY_DN47315_c0_g1	DeB614	0.824	0.000981473
TRINITY_DN64207_c0_g1	DeB614	-0.956	1.1557e-06
TRINITY_DN70013_c0_g1	DeB626	0.879	0.000165707
TRINITY_DN44370_c0_g1	DeB626	0.854	0.000401297
TRINITY_DN69874_c0_g1	DeB626	-0.87	0.000238294
TRINITY_DN76335_c0_g1	DeB626	-0.903	5.73275e-05
TRINITY_DN58031_c0_g1	DeB626	0.805	0.00160209
TRINITY_DN93114_c0_g1	DeB626	0.861	0.000325274
TRINITY_DN63561_c0_g1	DeB626	-0.836	0.00070072
TRINITY_DN79459_c0_g1	DeB626	0.962	5.671e-7
TRINITY_DN57349_c0_g3	DeB626	0.88	0.000161668
TRINITY_DN56769_c0_g1	DeB626	0.891	9.85783e-05
TRINITY_DN52448_c0_g1	DeB626	-0.861	0.00032737
TRINITY_DN65734_c0_g1	DeB626	-0.934	8.8079e-06
TRINITY_DN66540_c1_g1	DeB626	0.814	0.00127278
TRINITY_DN88640_c0_g1	DeB626	-0.858	0.000361348
TRINITY_DN73740_c0_g1	DeB626	0.803	0.00167159
TRINITY_DN53852_c0_g1	DeB626	0.87	0.000232868
TRINITY_DN70013_c0_g1	DeB704	0.849	0.000473468
TRINITY_DN59699_c0_g1	DeB704	0.998	0
TRINITY_DN58031_c0_g1	DeB704	0.84	0.000625403
TRINITY_DN63561_c0_g1	DeB704	-0.879	0.000167008
TRINITY_DN59286_c0_g1	DeB704	0.853	0.000422444
TRINITY_DN64496_c1_g2	DeB704	0.966	3.277e-7
TRINITY_DN69232_c0_g1	DeB704	-0.997	0
TRINITY_DN54124_c0_g1	DeB704	-0.969	2.252e-7
TRINITY_DN39017_c0_g1	DeB704	0.961	6.479e-7
TRINITY_DN53852_c0_g1	DeB704	0.951	1.959e-06
TRINITY_DN70013_c0_g1	DeB710	0.84	0.000630282
TRINITY_DN44370_c0_g1	DeB710	0.884	0.000137659
TRINITY_DN65234_c0_g1	DeB710	0.865	0.000284423
TRINITY_DN72455_c0_g1	DeB710	0.917	2.66391e-05
TRINITY_DN70506_c0_g1	DeB710	0.923	1.88927e-05
TRINITY_DN58031_c0_g1	DeB710	0.851	0.000442341
TRINITY_DN63561_c0_g1	DeB710	-0.846	0.000522218
TRINITY_DN67175_c0_g1	DeB710	-0.855	0.000390657
TRINITY_DN79459_c0_g1	DeB710	0.844	0.000564351
TRINITY_DN57349_c0_g3	DeB710	0.84	0.0006335
TRINITY_DN56769_c0_g1	DeB710	0.896	8.03459e-05
TRINITY_DN57377_c1_g1	DeB710	0.806	0.00154347
TRINITY_DN52448_c0_g1	DeB710	-0.814	0.00128487
TRINITY_DN72942_c0_g2	DeB710	0.893	9.03381e-05
TRINITY_DN58214_c0_g1	DeB710	0.94	5.6253e-06
TRINITY_DN72906_c0_g1	DeB710	0.872	0.000217828
TRINITY_DN66540_c1_g1	DeB710	0.844	0.000562097
TRINITY_DN3671_c0_g1	DeB710	0.877	0.00017968
TRINITY_DN72906_c0_g3	DeB710	0.843	0.000581334
TRINITY_DN62509_c0_g6	DeB710	0.855	0.000393379
TRINITY_DN64221_c0_g2	DeB710	0.873	0.000211985
TRINITY_DN70902_c0_g1	DeB710	0.866	0.000272359
TRINITY_DN62879_c0_g1	DeB710	0.866	0.000275016
TRINITY_DN63729_c0_g1	DeB710	0.805	0.00159192
TRINITY_DN38402_c0_g1	DeB710	0.835	0.00072033
TRINITY_DN29154_c0_g1	DeB710	0.823	0.00100397
TRINITY_DN69824_c0_g1	DeB710	0.948	2.6802e-06
TRINITY_DN73740_c0_g1	DeB710	0.851	0.000444277
TRINITY_DN68699_c0_g2	DeB710	0.804	0.00162777
TRINITY_DN57809_c0_g2	DeB710	0.893	9.1423e-05
TRINITY_DN70013_c0_g1	DeB711	0.807	0.00151655
TRINITY_DN44370_c0_g1	DeB711	0.866	0.000271679
TRINITY_DN65234_c0_g1	DeB711	0.88	0.000158464
TRINITY_DN72455_c0_g1	DeB711	0.899	7.03901e-05
