# Supplementary material for: Combining Metabolomics and Transcriptomics to Reveal the Mechanism of Coloration in Purple and Cream Mutant of Sweet Potato (Ipomoea batatas L.)
Source: Front Plant Sci. 2022 May 4;13:877695. doi: 10.3389/fpls.2022.877695 (PMC9116297; doi:10.3389/fpls.2022.877695)
Supplement: Supplementary file 9 [file Table_9.XLSX]

## Sheet: Sheet1
ID	Xuzi201_1_FPKM	Xuzi201_2_FPKM	Xuzi201_3_FPKM	M1001_1_FPKM	M1001_2_FPKM	M1001_3_FPKM	FDR	log2FC	regulated	GO_annotation	KEGG_annotation	KOG_class_annotation	Pfam_annotation	Swissprot_annotation	nr_annotation	Genes
TRINITY_DN71320_c3_g11	1195.66	961.74	1087.42	27.49	7.21	29.18	9.39e-241	-5.34432	down	Biological Process: anthocyanin-containing compound biosynthetic process (GO:0009718);; Molecular Function: transferase activity, transferring hexosyl groups (GO:0016758);; Biological Process: pigmentation (GO:0043473);;	--	--	UDP-glucoronosyl and UDP-glucosyl transferase	Anthocyanidin 3-O-glucoside 2''-O-glucosyltransferase OS=Ipomoea purpurea GN=3GGT PE=2 SV=1	glucosyltransferase [Ipomoea batatas]	3GGT
TRINITY_DN71320_c3_g21	129.7	111.25	123.59	3.06	1.95	2.51	1.12e-60	-4.74609	down	Biological Process: anthocyanin-containing compound biosynthetic process (GO:0009718);; Cellular Component: membrane (GO:0016020);; Molecular Function: UDP-glucosyltransferase activity (GO:0035251);; Biological Process: pigmentation (GO:0043473);;	--	--	--	Anthocyanidin 3-O-glucoside 2''-O-glucosyltransferase OS=Ipomoea nil GN=3GGT PE=1 SV=1	glucosyltransferase [Ipomoea batatas]	3GGT
TRINITY_DN71320_c3_g13	120.09	112.84	112.02	0	0	0.77	3.86e-41	-4.49511	down	Biological Process: anthocyanin-containing compound biosynthetic process (GO:0009718);; Cellular Component: intracellular membrane-bounded organelle (GO:0043231);; Biological Process: pigmentation (GO:0043473);; Biological Process: flavonoid glucuronidation (GO:0052696);; Molecular Function: quercetin 3-O-glucosyltransferase activity (GO:0080043);; Molecular Function: quercetin 7-O-glucosyltransf…	--	--	--	Anthocyanidin 3-O-glucoside 2''-O-glucosyltransferase OS=Ipomoea purpurea GN=3GGT PE=2 SV=1	glucosyltransferase [Ipomoea batatas]	3GGT
TRINITY_DN71320_c3_g10	294.11	273.94	284.23	9.21	8.19	8.96	1.68e-75	-4.35438	down	Biological Process: anthocyanin-containing compound biosynthetic process (GO:0009718);; Cellular Component: intracellular membrane-bounded organelle (GO:0043231);; Biological Process: pigmentation (GO:0043473);; Biological Process: flavonoid glucuronidation (GO:0052696);; Molecular Function: quercetin 3-O-glucosyltransferase activity (GO:0080043);; Molecular Function: quercetin 7-O-glucosyltransf…	--	--	--	Anthocyanidin 3-O-glucoside 2''-O-glucosyltransferase OS=Ipomoea purpurea GN=3GGT PE=2 SV=1	glucosyltransferase [Ipomoea batatas]	3GGT
TRINITY_DN71320_c3_g2	17.28	28.94	31.47	0	0.78	0	6.63e-12	-2.69996	down	Biological Process: anthocyanin-containing compound biosynthetic process (GO:0009718);; Cellular Component: membrane (GO:0016020);; Molecular Function: UDP-glucosyltransferase activity (GO:0035251);; Biological Process: pigmentation (GO:0043473);;	--	--	--	Anthocyanidin 3-O-glucoside 2''-O-glucosyltransferase OS=Ipomoea purpurea GN=3GGT PE=2 SV=1	glucosyltransferase [Ipomoea batatas]	3GGT
TRINITY_DN71320_c3_g15	929.17	631.2	571.9	0	25.96	0	1.6e-11	-2.65752	down	Biological Process: anthocyanin-containing compound biosynthetic process (GO:0009718);; Cellular Component: membrane (GO:0016020);; Molecular Function: transferase activity, transferring hexosyl groups (GO:0016758);; Biological Process: pigmentation (GO:0043473);;	--	--	--	Anthocyanidin 3-O-glucoside 2''-O-glucosyltransferase OS=Ipomoea nil GN=3GGT PE=1 SV=1	glucosyltransferase [Ipomoea batatas]	3GGT
TRINITY_DN71320_c3_g4	76.43	62.48	83.54	0	0	0	1.2e-08	-2.32901	down	Biological Process: anthocyanin-containing compound biosynthetic process (GO:0009718);; Cellular Component: membrane (GO:0016020);; Molecular Function: transferase activity, transferring hexosyl groups (GO:0016758);; Biological Process: pigmentation (GO:0043473);;	--	--	--	Anthocyanidin 3-O-glucoside 2''-O-glucosyltransferase OS=Ipomoea nil GN=3GGT PE=1 SV=1	glucosyltransferase [Ipomoea batatas]	3GGT
TRINITY_DN71320_c3_g5	240.85	170.68	183.03	0	12.19	0	2.32e-06	-1.98978	down	Biological Process: anthocyanin-containing compound biosynthetic process (GO:0009718);; Cellular Component: intracellular membrane-bounded organelle (GO:0043231);; Biological Process: pigmentation (GO:0043473);; Molecular Function: hydroquinone glucosyltransferase activity (GO:0050505);; Biological Process: flavonoid glucuronidation (GO:0052696);; Molecular Function: quercetin 3-O-glucosyltransfe…	--	--	--	Anthocyanidin 3-O-glucoside 2''-O-glucosyltransferase OS=Ipomoea purpurea GN=3GGT PE=2 SV=1	glucosyltransferase [Ipomoea batatas]	3GGT
TRINITY_DN71320_c3_g20	95.6	154.34	176.5	5.51	0	0	2.74e-06	-1.97787	down	Biological Process: anthocyanin-containing compound biosynthetic process (GO:0009718);; Cellular Component: intracellular membrane-bounded organelle (GO:0043231);; Biological Process: pigmentation (GO:0043473);; Biological Process: flavonoid glucuronidation (GO:0052696);; Molecular Function: quercetin 3-O-glucosyltransferase activity (GO:0080043);; Molecular Function: quercetin 7-O-glucosyltransf…	--	--	--	Anthocyanidin 3-O-glucoside 2''-O-glucosyltransferase OS=Ipomoea purpurea GN=3GGT PE=2 SV=1	glucosyltransferase [Ipomoea batatas]	3GGT
TRINITY_DN64546_c0_g1	243.56	187.62	199.87	0	0	0	2.85e-96	-6.27481	down	Biological Process: autophagy (GO:0006914);; Biological Process: metabolic process (GO:0008152);; Biological Process: response to symbiotic fungus (GO:0009610);; Cellular Component: integral component of membrane (GO:0016021);; Molecular Function: ligase activity (GO:0016874);;	K01904|1.0553e-44|vvi:100261471|4-coumarate--CoA ligase-like 6; K01904 4-coumarate--CoA ligase [EC:6.2.1.12] (A)	Lipid transport and metabolism	AMP-binding enzyme	4-coumarate--CoA ligase-like 6 OS=Arabidopsis thaliana GN=4CLL6 PE=2 SV=2	PREDICTED: 4-coumarate--CoA ligase-like 6 [Solanum tuberosum]	4CL
TRINITY_DN64546_c0_g4	86.8	73.67	74.38	0	0	0.48	1.03e-88	-5.88927	down	Biological Process: autophagy (GO:0006914);; Biological Process: metabolic process (GO:0008152);; Biological Process: response to symbiotic fungus (GO:0009610);; Cellular Component: integral component of membrane (GO:0016021);; Molecular Function: ligase activity (GO:0016874);;	K01904|7.84161e-45|vvi:100261471|4-coumarate--CoA ligase-like 6; K01904 4-coumarate--CoA ligase [EC:6.2.1.12] (A)	Lipid transport and metabolism	AMP-binding enzyme	4-coumarate--CoA ligase-like 6 OS=Arabidopsis thaliana GN=4CLL6 PE=2 SV=2	PREDICTED: 4-coumarate--CoA ligase-like 6 [Solanum tuberosum]	4CL
TRINITY_DN64546_c0_g3	16.77	19.21	17.13	0	0	0	7.3e-34	-4.21555	down	Biological Process: autophagy (GO:0006914);; Biological Process: metabolic process (GO:0008152);; Biological Process: response to symbiotic fungus (GO:0009610);; Cellular Component: integral component of membrane (GO:0016021);; Molecular Function: ligase activity (GO:0016874);;	K01904|1.22705e-45|vvi:100261471|4-coumarate--CoA ligase-like 6; K01904 4-coumarate--CoA ligase [EC:6.2.1.12] (A)	Lipid transport and metabolism	AMP-binding enzyme	4-coumarate--CoA ligase-like 6 OS=Arabidopsis thaliana GN=4CLL6 PE=2 SV=2	PREDICTED: 4-coumarate--CoA ligase-like 6 [Solanum tuberosum]	4CL
TRINITY_DN70094_c0_g1	54.65	57.54	54.74	12.63	8.6	12.44	6.51e-28	-2.16118	down	Biological Process: anthocyanin-containing compound biosynthetic process (GO:0009718);; Biological Process: response to sucrose (GO:0009744);; Biological Process: response to UV-B (GO:0010224);; Biological Process: pollen exine formation (GO:0010584);; Molecular Function: 4-coumarate-CoA ligase activity (GO:0016207);;	--	Lipid transport and metabolism	AMP-binding enzyme	4-coumarate--CoA ligase 3 OS=Arabidopsis thaliana GN=4CL3 PE=1 SV=1	4-coumarate:CoA ligase [Ipomoea batatas]	4CL
TRINITY_DN70094_c0_g2	52.63	44.57	40.82	13.84	13.89	13.86	1.21e-25	-1.65348	down	Biological Process: anthocyanin-containing compound biosynthetic process (GO:0009718);; Biological Process: response to sucrose (GO:0009744);; Biological Process: response to UV-B (GO:0010224);; Biological Process: pollen exine formation (GO:0010584);; Cellular Component: integral component of membrane (GO:0016021);; Molecular Function: 4-coumarate-CoA ligase activity (GO:0016207);; Molecular Fun…	K01904|0|vvi:100245991|4CL; 4-coumarate:CoA ligase; K01904 4-coumarate--CoA ligase [EC:6.2.1.12] (A)	Lipid transport and metabolism	AMP-binding enzyme;; AMP-binding enzyme C-terminal domain	4-coumarate--CoA ligase 2 OS=Glycine max PE=2 SV=2	4-coumarate:CoA ligase [Ipomoea batatas]	4CL
TRINITY_DN56981_c1_g5	385.39	365.03	259.32	18.34	12.45	18.02	3.87e-125	-4.11785	down	Biological Process: flavonoid biosynthetic process (GO:0009813);; Molecular Function: chalcone isomerase activity (GO:0045430);;	--	--	Chalcone-flavanone isomerase	Probable chalcone--flavonone isomerase 3 OS=Arabidopsis thaliana GN=CHI3 PE=1 SV=1	chalcone-flavanone isomerase family protein [Ipomoea nil]	CHI
TRINITY_DN56981_c1_g4	64.6	70.03	64.56	2.89	1.38	2.38	2.87e-38	-3.80519	down	Biological Process: anthocyanin-containing compound biosynthetic process (GO:0009718);; Biological Process: response to sucrose (GO:0009744);; Biological Process: response to UV-B (GO:0010224);; Molecular Function: chalcone isomerase activity (GO:0045430);;	--	--	--	Probable chalcone--flavonone isomerase 3 OS=Arabidopsis thaliana GN=CHI3 PE=1 SV=1	chalcone-flavanone isomerase family protein [Ipomoea nil]	CHI
TRINITY_DN64352_c4_g7	1449.19	1276.8	1260.07	109.72	79.2	121.98	8.13e-129	-3.55748	down	Biological Process: flavonoid biosynthetic process (GO:0009813);; Molecular Function: chalcone isomerase activity (GO:0045430);;	K01859|5.19551e-57|vvi:100233078|CHI, CHI1, CHI2; chalcone isomerase (EC:5.5.1.6); K01859 chalcone isomerase [EC:5.5.1.6] (A)	--	Chalcone-flavanone isomerase	Chalcone--flavonone isomerase OS=Ipomoea batatas GN=CHI PE=2 SV=1	chalcone isomerase [Ipomoea batatas]	CHI
TRINITY_DN60768_c6_g8	9.54	10.37	8.72	0	0	0	1.16e-21	-3.5218	down	--	--	--	--	Chalcone--flavonone isomerase OS=Ipomoea purpurea GN=CHI PE=2 SV=1	chalcone isomerase [Ipomoea purpurea]	CHI
TRINITY_DN64352_c4_g9	397.42	392.79	332.52	34.68	25.54	33.75	1.01e-85	-3.36843	down	Biological Process: flavonoid biosynthetic process (GO:0009813);; Molecular Function: chalcone isomerase activity (GO:0045430);;	K01859|1.92734e-32|vvi:100233078|CHI, CHI1, CHI2; chalcone isomerase (EC:5.5.1.6); K01859 chalcone isomerase [EC:5.5.1.6] (A)	--	Chalcone-flavanone isomerase	Chalcone--flavonone isomerase OS=Ipomoea batatas GN=CHI PE=2 SV=1	chalcone isomerase [Ipomoea batatas]	CHI
TRINITY_DN54900_c0_g1	12.92	11.25	8.92	0.29	0	0.83	1.75e-21	-3.27529	down	--	--	--	--	--	chalcone-flavanone isomerase family protein [Ipomoea nil]	CHI
TRINITY_DN64352_c4_g10	340.94	281.62	232.35	11.86	25.79	28.99	1.41e-43	-3.22835	down	Biological Process: flavonoid biosynthetic process (GO:0009813);; Molecular Function: chalcone isomerase activity (GO:0045430);;	K01859|1.11573e-53|vvi:100233078|CHI, CHI1, CHI2; chalcone isomerase (EC:5.5.1.6); K01859 chalcone isomerase [EC:5.5.1.6] (A)	--	Chalcone-flavanone isomerase	Chalcone--flavonone isomerase OS=Ipomoea batatas GN=CHI PE=2 SV=1	chalcone isomerase [Ipomoea batatas]	CHI
TRINITY_DN56981_c1_g1	110.22	111.83	102.05	7.34	11.01	9.18	1.75e-56	-3.17316	down	Biological Process: anthocyanin-containing compound biosynthetic process (GO:0009718);; Biological Process: response to sucrose (GO:0009744);; Biological Process: response to UV-B (GO:0010224);; Molecular Function: chalcone isomerase activity (GO:0045430);;	--	--	Chalcone-flavanone isomerase	Probable chalcone--flavonone isomerase 3 OS=Arabidopsis thaliana GN=CHI3 PE=1 SV=1	chalcone-flavanone isomerase family protein [Ipomoea nil]	CHI
TRINITY_DN56981_c1_g2	307.64	327.41	254.29	25.08	18.57	4.66	1.21e-13	-2.67055	down	Biological Process: anthocyanin-containing compound biosynthetic process (GO:0009718);; Biological Process: response to sucrose (GO:0009744);; Biological Process: response to UV-B (GO:0010224);; Molecular Function: chalcone isomerase activity (GO:0045430);;	--	--	Chalcone-flavanone isomerase	Probable chalcone--flavonone isomerase 3 OS=Arabidopsis thaliana GN=CHI3 PE=1 SV=1	chalcone-flavanone isomerase family protein [Ipomoea nil]	CHI
TRINITY_DN64352_c4_g3	97.88	98.88	106.84	17.17	12.36	12.71	2.7e-24	-2.48791	down	Biological Process: flavonoid biosynthetic process (GO:0009813);; Molecular Function: chalcone isomerase activity (GO:0045430);;	--	--	--	Chalcone--flavonone isomerase OS=Ipomoea batatas GN=CHI PE=2 SV=1	RecName: Full=Chalcone--flavonone isomerase; Short=Chalcone isomerase	CHI
TRINITY_DN60768_c6_g6	5.29	4.3	5.53	0.43	0.16	0	5.77e-10	-2.43968	down	--	--	--	--	Chalcone--flavonone isomerase OS=Ipomoea purpurea GN=CHI PE=2 SV=1	RecName: Full=Chalcone--flavonone isomerase; Short=Chalcone isomerase	CHI
TRINITY_DN56981_c1_g3	12.66	17.56	11.54	1.21	0	0	1.18e-09	-2.42338	down	Biological Process: anthocyanin-containing compound biosynthetic process (GO:0009718);; Biological Process: response to sucrose (GO:0009744);; Biological Process: response to UV-B (GO:0010224);; Molecular Function: chalcone isomerase activity (GO:0045430);;	--	--	--	Probable chalcone--flavonone isomerase 3 OS=Arabidopsis thaliana GN=CHI3 PE=1 SV=1	chalcone-flavanone isomerase family protein [Ipomoea nil]	CHI
TRINITY_DN64352_c4_g5	430.57	264.86	244.91	15.13	0	22.76	1.6e-09	-2.3792	down	Biological Process: flavonoid biosynthetic process (GO:0009813);; Molecular Function: chalcone isomerase activity (GO:0045430);;	K01859|1.07362e-36|rcu:RCOM_0714220|Chalcone--flavonone isomerase, putative (EC:5.5.1.6); K01859 chalcone isomerase [EC:5.5.1.6] (A)	--	Chalcone-flavanone isomerase	Chalcone--flavonone isomerase OS=Ipomoea batatas GN=CHI PE=2 SV=1	chalcone isomerase [Ipomoea batatas]	CHI
TRINITY_DN64352_c4_g1	156.47	164.91	153.8	6.09	9.56	7.04	1.55e-05	-1.84605	down	Biological Process: flavonoid biosynthetic process (GO:0009813);; Molecular Function: chalcone isomerase activity (GO:0045430);;	K01859|1.16116e-30|vvi:100233078|CHI, CHI1, CHI2; chalcone isomerase (EC:5.5.1.6); K01859 chalcone isomerase [EC:5.5.1.6] (A)	--	Chalcone-flavanone isomerase	Chalcone--flavonone isomerase OS=Ipomoea purpurea GN=CHI PE=2 SV=1	chalcone isomerase [Ipomoea batatas]	CHI
TRINITY_DN63879_c3_g1	820.94	738.45	689.68	24.53	17.96	24.07	1.42e-287	-4.91204	down	Biological Process: flavonoid biosynthetic process (GO:0009813);; Molecular Function: naringenin-chalcone synthase activity (GO:0016210);;	K00660|0|vvi:100258106|CHS3; chalcone synthase; K00660 chalcone synthase [EC:2.3.1.74] (A)	--	Chalcone and stilbene synthases, N-terminal domain;; Chalcone and stilbene synthases, C-terminal domain;; 3-Oxoacyl-[acyl-carrier-protein (ACP)] synthase III C terminal;; FAE1/Type III polyketide synthase-like protein;; 3-Oxoacyl-[acyl-carrier-protein (ACP)] synthase III	Chalcone synthase LF2 OS=Ipomoea batatas GN=CHS-LF2 PE=2 SV=1	RecName: Full=Chalcone synthase LF2; AltName: Full=Naringenin-chalcone synthase LF2	CHS
TRINITY_DN61088_c0_g1	33.65	30.59	34.99	1.22	0.7	0.97	2.34e-141	-4.74609	down	Biological Process: flavonoid biosynthetic process (GO:0009813);; Molecular Function: naringenin-chalcone synthase activity (GO:0016210);; Molecular Function: protein homodimerization activity (GO:0042803);;	K00660|9.2604e-10|vvi:100258106|CHS3; chalcone synthase; K00660 chalcone synthase [EC:2.3.1.74] (A)	--	--	Chalcone synthase LF3 OS=Ipomoea batatas GN=CHS-LF3 PE=2 SV=1	RecName: Full=Chalcone synthase LF3; AltName: Full=Naringenin-chalcone synthase LF3	CHS
TRINITY_DN25583_c0_g1	75.91	69.97	74.12	0.8	1.22	2.82	1.34e-70	-4.48421	down	--	--	--	--	--	DFRB [Ipomoea saintronanensis] dihydroflavonol 4-reductase	DFR
TRINITY_DN65466_c8_g7	1309.24	1230.46	1102.88	49.56	37.14	58.7	2.93e-187	-4.18077	down	Molecular Function: catalytic activity (GO:0003824);; Cellular Component: integral component of plasma membrane (GO:0005887);; Biological Process: metabolic process (GO:0008152);; Molecular Function: secondary active sulfate transmembrane transporter activity (GO:0008271);; Molecular Function: coenzyme binding (GO:0050662);; Biological Process: sulfate transmembrane transport (GO:1902358);;	K18059|0|vvi:100262061|probable sulfate transporter 4.2; K18059 sulfate transporter 4 (A)	Inorganic ion transport and metabolism	Sulfate permease family;; NAD dependent epimerase/dehydratase family;; 3-beta hydroxysteroid dehydrogenase/isomerase family;; GDP-mannose 4,6 dehydratase;; NAD(P)H-binding;; Male sterility protein;; NmrA-like family;; KR domain	Sulfate transporter 4.1, chloroplastic OS=Arabidopsis thaliana GN=SULTR4;1 PE=1 SV=1	dihydroflavonol 4-reductase [Ipomoea batatas]	DFR
TRINITY_DN65466_c8_g15	23.23	42.01	38	1.05	2	1.74	2.21e-27	-3.37528	down	Molecular Function: catalytic activity (GO:0003824);; Biological Process: metabolic process (GO:0008152);; Molecular Function: coenzyme binding (GO:0050662);;	--	--	--	--	dihydroflavonol 4-reductase [Ipomoea batatas]	DFR
TRINITY_DN65466_c8_g11	950.92	896.08	972.46	16.3	21.13	60.14	1.41e-15	-2.91277	down	Molecular Function: catalytic activity (GO:0003824);; Biological Process: metabolic process (GO:0008152);; Molecular Function: coenzyme binding (GO:0050662);;	--	--	--	--	dihydroflavonol 4-reductase [Ipomoea batatas]	DFR
TRINITY_DN36881_c0_g2	20.78	20.08	11.08	1.95	1.71	1.99	1.61e-14	-2.48405	down	Molecular Function: catalytic activity (GO:0003824);; Biological Process: metabolic process (GO:0008152);; Molecular Function: coenzyme binding (GO:0050662);;	K13082|3.47881e-49|vvi:100267635|	Defense mechanisms	NAD dependent epimerase/dehydratase family;; GDP-mannose 4,6 dehydratase;; NAD(P)H-binding;; 3-beta hydroxysteroid dehydrogenase/isomerase family;; NmrA-like family;; Male sterility protein	Dihydroflavonol-4-reductase OS=Callistephus chinensis GN=F PE=2 SV=1	dihydroflavonol 4-reductase [Ipomoea purpurea]	DFR
TRINITY_DN65466_c8_g17	342.9	500.86	445.36	12.2	0	15.04	7.54e-08	-2.20853	down	Molecular Function: catalytic activity (GO:0003824);; Biological Process: metabolic process (GO:0008152);; Molecular Function: coenzyme binding (GO:0050662);;	--	--	--	--	dihydroflavonol 4-reductase [Ipomoea batatas]	DFR
TRINITY_DN51526_c0_g3	4.03	5.05	6.41	0.62	0.9	0.79	0.000181841	-1.60049	down	--	K12449|2.22768e-10|vvi:100248193|UDP-D-apiose/UDP-D-xylose synthase 2; K12449 UDP-apiose/xylose synthase (A)	--	--	UDP-D-apiose/UDP-D-xylose synthase 2 OS=Arabidopsis thaliana GN=AXS2 PE=2 SV=1	putative dihydroflavonol reductase [Ipomoea trifida]	DFR
TRINITY_DN8372_c0_g1	10.36	7.07	6.04	0.78	0.68	0	0.000535497	-1.54416	down	Molecular Function: catalytic activity (GO:0003824);; Biological Process: metabolic process (GO:0008152);; Molecular Function: coenzyme binding (GO:0050662);;	K13082|1.00268e-49|vvi:100233141|DFR, dfr1; dihydroflavonol reductase (EC:1.1.1.219); K13082 bifunctional dihydroflavonol 4-reductase/flavanone 4-reductase [EC:1.1.1.219 1.1.1.234] (A)	Defense mechanisms	NAD dependent epimerase/dehydratase family	Dihydroflavonol-4-reductase OS=Petunia hybrida GN=DFRA PE=2 SV=2	dihydroflavonol 4-reductase [Ipomoea nil]	DFR
TRINITY_DN72050_c5_g4	55.02	50.21	46.76	2.87	2.62	1.96	1.02e-104	-4.02818	down	Molecular Function: monooxygenase activity (GO:0004497);; Molecular Function: iron ion binding (GO:0005506);; Cellular Component: integral component of membrane (GO:0016021);; Molecular Function: oxidoreductase activity, acting on paired donors, with incorporation or reduction of molecular oxygen (GO:0016705);; Molecular Function: heme binding (GO:0020037);; Biological Process: oxidation-reductio…	--	Secondary metabolites biosynthesis, transport and catabolism	Cytochrome P450	Flavonoid 3'-monooxygenase OS=Petunia hybrida GN=CYP75B2 PE=2 SV=1	flavonoid 3'-hydroxylase [Ipomoea batatas]	F3‘H
TRINITY_DN54002_c4_g1	6082.95	5438.04	5601.73	567.53	439.4	491.64	3.96e-167	-3.42333	down	Biological Process: flavonoid biosynthetic process (GO:0009813);; Molecular Function: L-ascorbic acid binding (GO:0031418);; Molecular Function: naringenin 3-dioxygenase activity (GO:0045486);; Molecular Function: metal ion binding (GO:0046872);; Biological Process: oxidation-reduction process (GO:0055114);;	K00475|0|vvi:100233079|F3H, FHT; flavanone 3-hydroxylase (EC:1.14.11.9); K00475 naringenin 3-dioxygenase [EC:1.14.11.9] (A)	--	2OG-Fe(II) oxygenase superfamily;; non-haem dioxygenase in morphine synthesis N-terminal	Naringenin,2-oxoglutarate 3-dioxygenase (Fragment) OS=Petunia hybrida GN=AN3 PE=1 SV=1	fravanone 3-hydroxyrase [Ipomoea batatas]	F3‘H
TRINITY_DN55749_c0_g2	49.38	49.26	51.56	5.85	4.07	3.29	3.19e-33	-3.03747	down	Biological Process: metabolic process (GO:0008152);; Molecular Function: dioxygenase activity (GO:0051213);;	K00475|1.1073e-12|vvi:100253950|flavanone 3-dioxygenase-like; K00475 naringenin 3-dioxygenase [EC:1.14.11.9] (A)	--	--	Flavone synthase OS=Petroselinum crispum GN=FNSI PE=1 SV=1	flavanone 3-hydroxylase, partial [Prunus salicina]	F3‘H
TRINITY_DN69296_c2_g3	22.81	30.18	25.55	2.42	3.65	4.31	4.07e-14	-2.33529	down	Molecular Function: oxidoreductase activity (GO:0016491);; Molecular Function: metal ion binding (GO:0046872);; Biological Process: oxidation-reduction process (GO:0055114);;	--	--	--	Naringenin,2-oxoglutarate 3-dioxygenase OS=Dianthus caryophyllus GN=FHT PE=2 SV=1	flavanone 3-hydroxylase [Ipomoea quamoclit]	F3‘H
TRINITY_DN69296_c2_g17	14.45	16.35	21.64	3.47	0.32	2.2	1.14e-09	-2.19423	down	Molecular Function: oxidoreductase activity (GO:0016491);; Molecular Function: metal ion binding (GO:0046872);; Biological Process: oxidation-reduction process (GO:0055114);;	--	--	--	Naringenin,2-oxoglutarate 3-dioxygenase OS=Dianthus caryophyllus GN=FHT PE=2 SV=1	fravanone 3-hydroxyrase [Ipomoea batatas]	F3‘H
TRINITY_DN69296_c2_g5	14.43	15.37	16.67	1.62	2.25	1.16	8.01e-08	-2.06939	down	Molecular Function: oxidoreductase activity (GO:0016491);; Molecular Function: metal ion binding (GO:0046872);; Biological Process: oxidation-reduction process (GO:0055114);;	--	--	--	Naringenin,2-oxoglutarate 3-dioxygenase OS=Dianthus caryophyllus GN=FHT PE=2 SV=1	flavanone 3-hydroxylase [Ipomoea quamoclit]	F3‘H
TRINITY_DN72050_c5_g8	8.37	6.03	4.92	0.46	0.55	0.34	7.17e-16	-2.76989	down	Molecular Function: monooxygenase activity (GO:0004497);; Molecular Function: iron ion binding (GO:0005506);; Cellular Component: integral component of membrane (GO:0016021);; Molecular Function: oxidoreductase activity, acting on paired donors, with incorporation or reduction of molecular oxygen (GO:0016705);; Molecular Function: heme binding (GO:0020037);; Biological Process: oxidation-reductio…	K05280|4.94839e-51|rcu:RCOM_1469920|flavonoid 3-hydroxylase, putative (EC:1.14.13.21); K05280 flavonoid 3'-monooxygenase [EC:1.14.13.21] (A)	Secondary metabolites biosynthesis, transport and catabolism	Cytochrome P450	Flavonoid 3'-monooxygenase OS=Petunia hybrida GN=CYP75B2 PE=2 SV=1	flavonoid 3'-hydroxylase [Ipomoea batatas]	F3‘H
TRINITY_DN72050_c5_g10	37.24	28.88	25.37	1.47	0.86	1.44	5.58e-11	-2.52839	down	Molecular Function: iron ion binding (GO:0005506);; Biological Process: anthocyanin-containing compound biosynthetic process (GO:0009718);; Biological Process: response to sucrose (GO:0009744);; Biological Process: response to UV-B (GO:0010224);; Cellular Component: integral component of membrane (GO:0016021);; Molecular Function: oxidoreductase activity, acting on paired donors, with incorporati…	--	Secondary metabolites biosynthesis, transport and catabolism	Cytochrome P450	Flavonoid 3'-monooxygenase OS=Petunia hybrida GN=CYP75B2 PE=2 SV=1	flavonoid 3'-hydroxylase [Ipomoea batatas]	F3‘H
TRINITY_DN72050_c5_g7	14.53	10.96	10	0	1.52	0	0.000126868	-1.67249	down	Molecular Function: monooxygenase activity (GO:0004497);; Molecular Function: iron ion binding (GO:0005506);; Cellular Component: integral component of membrane (GO:0016021);; Molecular Function: oxidoreductase activity, acting on paired donors, with incorporation or reduction of molecular oxygen (GO:0016705);; Molecular Function: heme binding (GO:0020037);; Biological Process: oxidation-reductio…	K05280|5.58425e-54|rcu:RCOM_1469920|flavonoid 3-hydroxylase, putative (EC:1.14.13.21); K05280 flavonoid 3'-monooxygenase [EC:1.14.13.21] (A)	Secondary metabolites biosynthesis, transport and catabolism	Cytochrome P450	Flavonoid 3'-monooxygenase OS=Petunia hybrida GN=CYP75B2 PE=2 SV=1	flavonoid 3'-hydroxylase [Ipomoea batatas]	F3‘H
TRINITY_DN72050_c5_g6	16.63	13.55	11.34	0.66	0.76	3.22	0.000549188	-1.53633	down	Molecular Function: monooxygenase activity (GO:0004497);; Molecular Function: iron ion binding (GO:0005506);; Cellular Component: integral component of membrane (GO:0016021);; Molecular Function: oxidoreductase activity, acting on paired donors, with incorporation or reduction of molecular oxygen (GO:0016705);; Molecular Function: heme binding (GO:0020037);; Biological Process: oxidation-reductio…	K05280|8.67863e-54|rcu:RCOM_1469920|flavonoid 3-hydroxylase, putative (EC:1.14.13.21); K05280 flavonoid 3'-monooxygenase [EC:1.14.13.21] (A)	Secondary metabolites biosynthesis, transport and catabolism	Cytochrome P450	Flavonoid 3'-monooxygenase OS=Petunia hybrida GN=CYP75B2 PE=2 SV=1	flavonoid 3'-hydroxylase [Ipomoea batatas]	F3‘H
TRINITY_DN67033_c16_g38	163.25	126.99	105.05	5.87	7.18	10.91	8.83e-44	-3.49987	down	Molecular Function: oxidoreductase activity (GO:0016491);; Molecular Function: metal ion binding (GO:0046872);; Biological Process: oxidation-reduction process (GO:0055114);;	K05277|5.07819e-41|rcu:RCOM_1682470|leucoanthocyanidin dioxygenase, putative (EC:1.14.11.19); K05277 leucoanthocyanidin dioxygenase [EC:1.14.11.19] (A)	--	non-haem dioxygenase in morphine synthesis N-terminal	Leucoanthocyanidin dioxygenase OS=Malus domestica GN=ANS PE=2 SV=1	anthocyanidin synthase [Ipomoea batatas]	ANS
TRINITY_DN67033_c16_g30	859.36	845.78	590.65	32.11	10.32	70.84	1.02e-29	-3.38614	down	Biological Process: vacuole organization (GO:0007033);; Biological Process: anthocyanin-containing compound biosynthetic process (GO:0009718);; Biological Process: proanthocyanidin biosynthetic process (GO:0010023);; Molecular Function: L-ascorbic acid binding (GO:0031418);; Molecular Function: metal ion binding (GO:0046872);; Molecular Function: leucocyanidin oxygenase activity (GO:0050589);; Bi…	K05277|6.29256e-50|vvi:100233142|LDOX, ANS; leucoanthocyanidin dioxygenase (EC:1.14.11.19); K05277 leucoanthocyanidin dioxygenase [EC:1.14.11.19] (A)	--	2OG-Fe(II) oxygenase superfamily	Leucoanthocyanidin dioxygenase OS=Petunia hybrida GN=ANT17 PE=2 SV=1	anthocyanidin synthase [Ipomoea trifida]	ANS
TRINITY_DN67033_c16_g35	16.52	20.77	19.57	1.56	0.37	1	1.17e-25	-3.2638	down	Molecular Function: oxidoreductase activity (GO:0016491);; Molecular Function: metal ion binding (GO:0046872);; Biological Process: oxidation-reduction process (GO:0055114);;	--	--	--	Leucoanthocyanidin dioxygenase OS=Perilla frutescens GN=ANS PE=2 SV=1	anthocyanidin synthase [Ipomoea batatas]	ANS
TRINITY_DN67033_c16_g34	170.67	178.5	164.4	21.52	11.87	20.81	8.4e-46	-2.96212	down	Molecular Function: oxidoreductase activity (GO:0016491);; Molecular Function: metal ion binding (GO:0046872);; Biological Process: oxidation-reduction process (GO:0055114);;	K05277|2.74822e-41|rcu:RCOM_1682470|leucoanthocyanidin dioxygenase, putative (EC:1.14.11.19); K05277 leucoanthocyanidin dioxygenase [EC:1.14.11.19] (A)	--	non-haem dioxygenase in morphine synthesis N-terminal	Leucoanthocyanidin dioxygenase OS=Malus domestica GN=ANS PE=2 SV=1	anthocyanidin synthase [Ipomoea batatas]	ANS
TRINITY_DN67033_c16_g25	2397.03	2082.15	1910.97	303.71	203.62	249.08	1.35e-88	-2.95844	down	Molecular Function: oxidoreductase activity (GO:0016491);; Molecular Function: metal ion binding (GO:0046872);; Biological Process: oxidation-reduction process (GO:0055114);;	--	--	non-haem dioxygenase in morphine synthesis N-terminal	Leucoanthocyanidin dioxygenase OS=Malus domestica GN=ANS PE=2 SV=1	anthocyanidin synthase [Ipomoea batatas]	ANS
TRINITY_DN67033_c16_g7	472.34	466.27	423.63	55.08	52.44	59.79	3.61e-138	-2.9558	down	Molecular Function: oxidoreductase activity (GO:0016491);; Molecular Function: metal ion binding (GO:0046872);; Biological Process: oxidation-reduction process (GO:0055114);;	K05277|4.47496e-58|vvi:100233142|LDOX, ANS; leucoanthocyanidin dioxygenase (EC:1.14.11.19); K05277 leucoanthocyanidin dioxygenase [EC:1.14.11.19] (A)	--	2OG-Fe(II) oxygenase superfamily	Leucoanthocyanidin dioxygenase OS=Perilla frutescens GN=ANS PE=2 SV=1	anthocyanidin synthase [Ipomoea batatas]	ANS
TRINITY_DN67033_c16_g32	747.74	632.67	532.95	64.91	80.73	83	9.18e-75	-2.91091	down	Molecular Function: oxidoreductase activity (GO:0016491);; Molecular Function: metal ion binding (GO:0046872);; Biological Process: oxidation-reduction process (GO:0055114);;	K05277|3.40585e-85|vvi:100233142|LDOX, ANS; leucoanthocyanidin dioxygenase (EC:1.14.11.19); K05277 leucoanthocyanidin dioxygenase [EC:1.14.11.19] (A)	--	2OG-Fe(II) oxygenase superfamily	Leucoanthocyanidin dioxygenase OS=Petunia hybrida GN=ANT17 PE=2 SV=1	anthocyanidin synthase [Ipomoea batatas]	ANS
TRINITY_DN67033_c16_g24	17.32	18.2	19.32	2.28	1.32	2	3.11e-20	-2.7023	down	Molecular Function: oxidoreductase activity (GO:0016491);; Molecular Function: metal ion binding (GO:0046872);; Biological Process: oxidation-reduction process (GO:0055114);;	--	--	--	Leucoanthocyanidin dioxygenase OS=Perilla frutescens GN=ANS PE=2 SV=1	anthocyanidin synthase [Ipomoea batatas]	ANS
TRINITY_DN67033_c16_g8	209.44	188.93	202.3	35.8	17.59	24.36	1.38e-38	-2.69497	down	Molecular Function: oxidoreductase activity (GO:0016491);; Molecular Function: metal ion binding (GO:0046872);; Biological Process: oxidation-reduction process (GO:0055114);;	K05277|5.07819e-41|rcu:RCOM_1682470|leucoanthocyanidin dioxygenase, putative (EC:1.14.11.19); K05277 leucoanthocyanidin dioxygenase [EC:1.14.11.19] (A)	--	non-haem dioxygenase in morphine synthesis N-terminal	Leucoanthocyanidin dioxygenase OS=Malus domestica GN=ANS PE=2 SV=1	anthocyanidin synthase [Ipomoea batatas]	ANS
TRINITY_DN67033_c16_g41	391.64	357.93	280.6	52.33	28.84	56.5	2.13e-40	-2.668	down	Molecular Function: oxidoreductase activity (GO:0016491);; Molecular Function: metal ion binding (GO:0046872);; Biological Process: oxidation-reduction process (GO:0055114);;	K05277|1.53195e-41|rcu:RCOM_1682470|leucoanthocyanidin dioxygenase, putative (EC:1.14.11.19); K05277 leucoanthocyanidin dioxygenase [EC:1.14.11.19] (A)	--	non-haem dioxygenase in morphine synthesis N-terminal	Leucoanthocyanidin dioxygenase OS=Malus domestica GN=ANS PE=2 SV=1	anthocyanidin synthase [Ipomoea batatas]	ANS
TRINITY_DN67033_c16_g20	193.79	162.12	175.42	35.77	22.48	20.92	7.37e-39	-2.54728	down	Molecular Function: oxidoreductase activity (GO:0016491);; Molecular Function: metal ion binding (GO:0046872);; Biological Process: oxidation-reduction process (GO:0055114);;	K05277|4.75246e-42|rcu:RCOM_1682470|leucoanthocyanidin dioxygenase, putative (EC:1.14.11.19); K05277 leucoanthocyanidin dioxygenase [EC:1.14.11.19] (A)	--	non-haem dioxygenase in morphine synthesis N-terminal	Leucoanthocyanidin dioxygenase OS=Malus domestica GN=ANS PE=2 SV=1	anthocyanidin synthase [Ipomoea batatas]	ANS
TRINITY_DN74164_c7_g42	39.34	29.42	29.24	2.39	1.36	3.46	5.32e-12	-2.49618	down	--	--	--	--	Leucoanthocyanidin dioxygenase OS=Malus domestica GN=ANS PE=2 SV=1	anthocyanidin synthase [Ipomoea batatas]	ANS
TRINITY_DN67033_c16_g23	401.21	213.87	282.32	43.04	6.4	9.63	2.53e-10	-2.36799	down	Biological Process: vacuole organization (GO:0007033);; Biological Process: proanthocyanidin biosynthetic process (GO:0010023);; Molecular Function: metal ion binding (GO:0046872);; Molecular Function: leucocyanidin oxygenase activity (GO:0050589);; Biological Process: oxidation-reduction process (GO:0055114);;	--	--	2OG-Fe(II) oxygenase superfamily	Leucoanthocyanidin dioxygenase OS=Vitis vinifera PE=2 SV=1	PREDICTED: leucoanthocyanidin dioxygenase-like isoform X2 [Tarenaya hassleriana]	ANS
TRINITY_DN67033_c16_g5	1034.88	892.38	897.84	116.04	58.43	170.54	2.72e-14	-2.3121	down	Molecular Function: oxidoreductase activity (GO:0016491);; Molecular Function: metal ion binding (GO:0046872);; Biological Process: oxidation-reduction process (GO:0055114);;	K05277|8.32152e-23|vvi:100233142|LDOX, ANS; leucoanthocyanidin dioxygenase (EC:1.14.11.19); K05277 leucoanthocyanidin dioxygenase [EC:1.14.11.19] (A)	--	--	Leucoanthocyanidin dioxygenase OS=Perilla frutescens GN=ANS PE=2 SV=1	anthocyanidin synthase [Ipomoea batatas]	ANS
TRINITY_DN67033_c16_g4	668.99	548.84	637.86	84.93	39.56	105.9	1.46e-13	-2.28596	down	Molecular Function: metal ion binding (GO:0046872);; Molecular Function: leucocyanidin oxygenase activity (GO:0050589);; Biological Process: oxidation-reduction process (GO:0055114);;	--	--	2OG-Fe(II) oxygenase superfamily	Leucoanthocyanidin dioxygenase OS=Vitis vinifera PE=2 SV=1	PREDICTED: leucoanthocyanidin dioxygenase-like isoform X2 [Tarenaya hassleriana]	ANS
TRINITY_DN67033_c16_g1	11.44	15.36	15.06	0.69	2.23	2.97	1.17e-11	-2.21278	down	Molecular Function: oxidoreductase activity (GO:0016491);; Molecular Function: metal ion binding (GO:0046872);; Biological Process: oxidation-reduction process (GO:0055114);;	--	--	--	Leucoanthocyanidin dioxygenase OS=Perilla frutescens GN=ANS PE=2 SV=1	anthocyanidin synthase [Ipomoea batatas]	ANS
TRINITY_DN67033_c16_g18	366.02	345.82	313.36	64.59	6.4	28.88	9.42e-10	-2.19593	down	Biological Process: vacuole organization (GO:0007033);; Biological Process: proanthocyanidin biosynthetic process (GO:0010023);; Molecular Function: metal ion binding (GO:0046872);; Molecular Function: leucocyanidin oxygenase activity (GO:0050589);; Biological Process: oxidation-reduction process (GO:0055114);;	--	--	2OG-Fe(II) oxygenase superfamily	Leucoanthocyanidin dioxygenase OS=Vitis vinifera PE=2 SV=1	PREDICTED: leucoanthocyanidin dioxygenase-like isoform X2 [Tarenaya hassleriana]	ANS
TRINITY_DN74164_c7_g29	26.34	24.67	16.84	5.14	1.74	2.47	6.29e-07	-1.90925	down	--	K05277|2.03273e-11|rcu:RCOM_1682470|leucoanthocyanidin dioxygenase, putative (EC:1.14.11.19); K05277 leucoanthocyanidin dioxygenase [EC:1.14.11.19] (A)	--	--	Leucoanthocyanidin dioxygenase OS=Petunia hybrida GN=ANT17 PE=2 SV=1	anthocyanidin synthase, partial [Ipomoea lobata]	ANS
TRINITY_DN67033_c16_g17	259.77	362.32	330.11	67.17	39.56	23.53	4.56e-07	-1.89299	down	Biological Process: vacuole organization (GO:0007033);; Biological Process: proanthocyanidin biosynthetic process (GO:0010023);; Molecular Function: metal ion binding (GO:0046872);; Molecular Function: leucocyanidin oxygenase activity (GO:0050589);; Biological Process: oxidation-reduction process (GO:0055114);;	--	--	2OG-Fe(II) oxygenase superfamily	Leucoanthocyanidin dioxygenase OS=Vitis vinifera PE=2 SV=1	PREDICTED: leucoanthocyanidin dioxygenase-like isoform X2 [Tarenaya hassleriana]	ANS
TRINITY_DN67033_c16_g33	429.35	568.94	392.21	90.27	12.19	71	1.08e-06	-1.8679	down	Molecular Function: oxidoreductase activity (GO:0016491);; Molecular Function: metal ion binding (GO:0046872);; Biological Process: oxidation-reduction process (GO:0055114);;	K05277|1.28551e-43|ath:AT4G22880|LDOX; leucoanthocyanidin dioxygenase; K05277 leucoanthocyanidin dioxygenase [EC:1.14.11.19] (A)	--	2OG-Fe(II) oxygenase superfamily	Leucoanthocyanidin dioxygenase OS=Petunia hybrida GN=ANT17 PE=2 SV=1	anthocyanidin synthase, partial [Ipomoea trifida]	ANS
TRINITY_DN67033_c16_g37	407.08	338.08	422.47	110.03	57.63	48.14	1.63e-07	-1.77728	down	Molecular Function: metal ion binding (GO:0046872);; Molecular Function: leucocyanidin oxygenase activity (GO:0050589);; Biological Process: oxidation-reduction process (GO:0055114);;	--	--	2OG-Fe(II) oxygenase superfamily	Leucoanthocyanidin dioxygenase OS=Malus domestica GN=ANS PE=2 SV=1	PREDICTED: leucoanthocyanidin dioxygenase-like isoform X2 [Tarenaya hassleriana]	ANS
TRINITY_DN67033_c16_g27	282.74	350.84	261.47	45.14	36.56	26.62	1.5e-05	-1.77158	down	Molecular Function: oxidoreductase activity (GO:0016491);; Molecular Function: metal ion binding (GO:0046872);; Biological Process: oxidation-reduction process (GO:0055114);;	K05277|1.28551e-43|ath:AT4G22880|LDOX; leucoanthocyanidin dioxygenase; K05277 leucoanthocyanidin dioxygenase [EC:1.14.11.19] (A)	--	2OG-Fe(II) oxygenase superfamily	Leucoanthocyanidin dioxygenase OS=Petunia hybrida GN=ANT17 PE=2 SV=1	anthocyanidin synthase, partial [Ipomoea trifida]	ANS
TRINITY_DN67033_c16_g31	431.19	348.69	357.71	83.45	27.74	82.7	5.41e-05	-1.60834	down	Molecular Function: oxidoreductase activity (GO:0016491);; Molecular Function: metal ion binding (GO:0046872);; Biological Process: oxidation-reduction process (GO:0055114);;	K05277|1.28551e-43|ath:AT4G22880|LDOX; leucoanthocyanidin dioxygenase; K05277 leucoanthocyanidin dioxygenase [EC:1.14.11.19] (A)	--	2OG-Fe(II) oxygenase superfamily	Leucoanthocyanidin dioxygenase OS=Petunia hybrida GN=ANT17 PE=2 SV=1	anthocyanidin synthase, partial [Ipomoea trifida]	ANS
TRINITY_DN71627_c5_g8	1022.86	896.18	1169.19	57.5	57.28	53.84	1.83e-218	-4.07531	down	Cellular Component: cytoplasm (GO:0005737);; Biological Process: L-phenylalanine catabolic process (GO:0006559);; Biological Process: cinnamic acid biosynthetic process (GO:0009800);; Molecular Function: phenylalanine ammonia-lyase activity (GO:0045548);;	K10775|0|rcu:RCOM_0262230|Phenylalanine ammonia-lyase, putative (EC:4.3.1.24); K10775 phenylalanine ammonia-lyase [EC:4.3.1.24] (A)	Secondary metabolites biosynthesis, transport and catabolism	Aromatic amino acid lyase	Phenylalanine ammonia-lyase OS=Ipomoea batatas PE=2 SV=1	RecName: Full=Phenylalanine ammonia-lyase	PAL
TRINITY_DN71627_c5_g4	771.66	653.12	860.8	44.62	31.56	37.67	7e-185	-4.03016	down	Cellular Component: cytoplasm (GO:0005737);; Biological Process: L-phenylalanine catabolic process (GO:0006559);; Biological Process: cinnamic acid biosynthetic process (GO:0009800);; Molecular Function: phenylalanine ammonia-lyase activity (GO:0045548);;	K10775|0|rcu:RCOM_1355480|Phenylalanine ammonia-lyase, putative (EC:4.3.1.24); K10775 phenylalanine ammonia-lyase [EC:4.3.1.24] (A)	Secondary metabolites biosynthesis, transport and catabolism	Aromatic amino acid lyase	Phenylalanine ammonia-lyase OS=Ipomoea batatas PE=2 SV=1	phenylalanine ammonia-lyase 1 [Ipomoea purpurea]	PAL
TRINITY_DN71627_c5_g6	1512.23	1108.75	1359.58	35.04	40.22	57.35	7.19e-22	-3.25799	down	Cellular Component: cytoplasm (GO:0005737);; Biological Process: L-phenylalanine catabolic process (GO:0006559);; Biological Process: cinnamic acid biosynthetic process (GO:0009800);; Molecular Function: phenylalanine ammonia-lyase activity (GO:0045548);;	--	Secondary metabolites biosynthesis, transport and catabolism	Aromatic amino acid lyase	Phenylalanine ammonia-lyase OS=Ipomoea batatas PE=2 SV=1	phenylalanine ammonia-lyase, partial [Corylus avellana]	PAL
TRINITY_DN62758_c0_g1	377.64	295.27	325.54	39.76	30.53	35.84	1.35e-111	-3.12788	down	Cellular Component: cytoplasm (GO:0005737);; Biological Process: L-phenylalanine catabolic process (GO:0006559);; Biological Process: cinnamic acid biosynthetic process (GO:0009800);; Molecular Function: phenylalanine ammonia-lyase activity (GO:0045548);;	K10775|0|vvi:100233012|phenylalanine ammonia-lyase G1; K10775 phenylalanine ammonia-lyase [EC:4.3.1.24] (A)	Secondary metabolites biosynthesis, transport and catabolism	Aromatic amino acid lyase	Phenylalanine ammonia-lyase OS=Nicotiana tabacum PE=2 SV=1	PREDICTED: phenylalanine ammonia-lyase G4-like [Nicotiana sylvestris]	PAL
TRINITY_DN62996_c0_g1	209.86	192.27	209.87	20.73	25.36	19.87	2.36e-120	-3.11796	down	Cellular Component: cytoplasm (GO:0005737);; Biological Process: L-phenylalanine catabolic process (GO:0006559);; Biological Process: cinnamic acid biosynthetic process (GO:0009800);; Molecular Function: phenylalanine ammonia-lyase activity (GO:0045548);;	K10775|0|rcu:RCOM_0262230|Phenylalanine ammonia-lyase, putative (EC:4.3.1.24); K10775 phenylalanine ammonia-lyase [EC:4.3.1.24] (A)	Secondary metabolites biosynthesis, transport and catabolism	Aromatic amino acid lyase	Phenylalanine ammonia-lyase OS=Citrus limon GN=PAL6 PE=2 SV=1	PREDICTED: phenylalanine ammonia-lyase G4-like [Nicotiana tomentosiformis]	PAL
TRINITY_DN3671_c0_g1	26.93	30.68	22.9	3.11	4.56	4.71	1.27e-18	-2.35442	down	Cellular Component: cytoplasm (GO:0005737);; Biological Process: L-phenylalanine catabolic process (GO:0006559);; Biological Process: cinnamic acid biosynthetic process (GO:0009800);; Molecular Function: phenylalanine ammonia-lyase activity (GO:0045548);;	K10775|1.12371e-126|rcu:RCOM_1355480|Phenylalanine ammonia-lyase, putative (EC:4.3.1.24); K10775 phenylalanine ammonia-lyase [EC:4.3.1.24] (A)	Secondary metabolites biosynthesis, transport and catabolism	Aromatic amino acid lyase	Phenylalanine ammonia-lyase OS=Nicotiana tabacum GN=PALA PE=2 SV=2	phenylalanine ammonia-lyase [Ipomoea nil]	PAL
TRINITY_DN48627_c0_g1	68.56	68.09	52.09	11.72	15.39	11.52	6.19e-39	-2.18106	down	Cellular Component: cytoplasm (GO:0005737);; Biological Process: L-phenylalanine catabolic process (GO:0006559);; Biological Process: cinnamic acid biosynthetic process (GO:0009800);; Molecular Function: phenylalanine ammonia-lyase activity (GO:0045548);;	K10775|0|rcu:RCOM_1355480|Phenylalanine ammonia-lyase, putative (EC:4.3.1.24); K10775 phenylalanine ammonia-lyase [EC:4.3.1.24] (A)	Secondary metabolites biosynthesis, transport and catabolism	Aromatic amino acid lyase	Phenylalanine ammonia-lyase OS=Ipomoea batatas GN=PAL PE=2 SV=1	RecName: Full=Phenylalanine ammonia-lyase	PAL
TRINITY_DN71627_c5_g3	556.72	352.5	367.82	11.19	0	41.04	2.03e-07	-2.13135	down	Cellular Component: cytoplasm (GO:0005737);; Biological Process: L-phenylalanine catabolic process (GO:0006559);; Biological Process: cinnamic acid biosynthetic process (GO:0009800);; Molecular Function: phenylalanine ammonia-lyase activity (GO:0045548);;	K10775|4.80796e-38|rcu:RCOM_1355480|Phenylalanine ammonia-lyase, putative (EC:4.3.1.24); K10775 phenylalanine ammonia-lyase [EC:4.3.1.24] (A)	Secondary metabolites biosynthesis, transport and catabolism	Aromatic amino acid lyase	Phenylalanine ammonia-lyase OS=Ipomoea batatas PE=2 SV=1	phenylalanine ammonia-lyase, partial [Corylus avellana]	PAL
TRINITY_DN16689_c0_g1	143.88	146.92	105.53	19.11	35.22	23.53	1.11e-19	-2.11003	down	Cellular Component: cytoplasm (GO:0005737);; Biological Process: L-phenylalanine catabolic process (GO:0006559);; Biological Process: cinnamic acid biosynthetic process (GO:0009800);; Molecular Function: phenylalanine ammonia-lyase activity (GO:0045548);;	K10775|1.94647e-80|rcu:RCOM_1355480|Phenylalanine ammonia-lyase, putative (EC:4.3.1.24); K10775 phenylalanine ammonia-lyase [EC:4.3.1.24] (A)	Secondary metabolites biosynthesis, transport and catabolism	Aromatic amino acid lyase	Phenylalanine ammonia-lyase OS=Ipomoea batatas GN=PAL PE=2 SV=1	phenylalanine ammonia lyase [Robinia pseudoacacia]	PAL
TRINITY_DN3671_c0_g2	59.2	43.84	29.3	7	11.25	7.18	1.22e-15	-2.08936	down	Cellular Component: cytoplasm (GO:0005737);; Biological Process: L-phenylalanine catabolic process (GO:0006559);; Biological Process: cinnamic acid biosynthetic process (GO:0009800);; Molecular Function: phenylalanine ammonia-lyase activity (GO:0045548);;	K10775|1.12371e-126|rcu:RCOM_1355480|Phenylalanine ammonia-lyase, putative (EC:4.3.1.24); K10775 phenylalanine ammonia-lyase [EC:4.3.1.24] (A)	Secondary metabolites biosynthesis, transport and catabolism	Aromatic amino acid lyase	Phenylalanine ammonia-lyase OS=Nicotiana tabacum GN=PALA PE=2 SV=2	phenylalanine ammonia-lyase [Ipomoea nil]	PAL
TRINITY_DN20185_c0_g1	82.05	77.26	68.19	17.73	14.9	15.86	1.86e-25	-2.06453	down	Cellular Component: cytoplasm (GO:0005737);; Biological Process: L-phenylalanine catabolic process (GO:0006559);; Biological Process: cinnamic acid biosynthetic process (GO:0009800);; Molecular Function: phenylalanine ammonia-lyase activity (GO:0045548);;	K10775|2.35333e-63|rcu:RCOM_1355480|Phenylalanine ammonia-lyase, putative (EC:4.3.1.24); K10775 phenylalanine ammonia-lyase [EC:4.3.1.24] (A)	Secondary metabolites biosynthesis, transport and catabolism	Aromatic amino acid lyase	Phenylalanine ammonia-lyase OS=Ipomoea batatas GN=PAL PE=2 SV=1	phenylalanine ammonia-lyase [Ipomoea nil]	PAL
TRINITY_DN70947_c4_g25	13.43	14.75	16.02	1.42	1	1.23	3.68e-34	-3.14046	down	Biological Process: metabolic process (GO:0008152);; Molecular Function: transferase activity, transferring hexosyl groups (GO:0016758);;	--	--	--	--	UDP glucose: flavonoid 3-O-glucosyltransferase [Ipomoea batatas]	UF3GT
TRINITY_DN70947_c4_g6	296.1	214.95	201.87	16.16	22.31	20.31	2.05e-38	-3.1387	down	Biological Process: metabolic process (GO:0008152);; Molecular Function: transferase activity, transferring hexosyl groups (GO:0016758);;	K12930|2.631e-43|vvi:100233099|UFGT, AlUFGT1, AlUFGT2, FlUFGT1, FlUFGT2, ITUFGT1, ITUFGT2, RUUFGT1, RUUFGT2, VVGT1; anthocyanidin 3-O-glucosyltransferase 2; K12930 anthocyanidin 3-O-glucosyltransferase [EC:2.4.1.115] (A)	--	UDP-glucoronosyl and UDP-glucosyl transferase	Anthocyanidin 3-O-glucosyltransferase OS=Solanum melongena GN=GT PE=2 SV=1	UDP flavonoid: 3-O-glucosyltransferase, partial [Ipomoea trifida]	UF3GT
TRINITY_DN70947_c4_g12	400.18	358.71	303.43	45.03	26.63	36.21	1.77e-74	-3.1157	down	Biological Process: metabolic process (GO:0008152);; Molecular Function: transferase activity, transferring hexosyl groups (GO:0016758);;	--	--	--	UDP-glycosyltransferase 78D2 OS=Arabidopsis thaliana GN=UGT78D2 PE=2 SV=1	flavonoid 3-O-glucocyltransferase 2 [Ipomoea batatas]	UF3GT
TRINITY_DN66188_c0_g2	22.72	21.93	17.97	1.95	2.1	1.28	1.36e-26	-2.96929	down	Biological Process: metabolic process (GO:0008152);; Molecular Function: transferase activity, transferring hexosyl groups (GO:0016758);;	--	--	--	--	UDP-glucose:flavonoid 3-O-glucosyltransferase [Ipomoea nil]	UF3GT
TRINITY_DN70947_c4_g22	407.47	503.34	510.79	10.96	47.61	20.08	2.47e-12	-2.64033	down	Biological Process: metabolic process (GO:0008152);; Molecular Function: transferase activity, transferring hexosyl groups (GO:0016758);;	--	--	--	Anthocyanidin 3-O-glucosyltransferase OS=Solanum melongena GN=GT PE=2 SV=1	UDP flavonoid: 3-O-glucosyltransferase, partial [Ipomoea trifida]	UF3GT
TRINITY_DN70947_c4_g26	737.42	369.24	382.72	14.5	70.13	34.35	2.19e-10	-2.36716	down	Biological Process: metabolic process (GO:0008152);; Molecular Function: transferase activity, transferring hexosyl groups (GO:0016758);;	--	--	--	Anthocyanidin 3-O-glucosyltransferase OS=Solanum melongena GN=GT PE=2 SV=1	UDP flavonoid: 3-O-glucosyltransferase, partial [Ipomoea trifida]	UF3GT
TRINITY_DN70947_c4_g7	447.79	379.53	461.61	23.42	38.14	92.42	3.41e-07	-1.96385	down	Biological Process: metabolic process (GO:0008152);; Molecular Function: transferase activity, transferring hexosyl groups (GO:0016758);;	--	--	--	Flavonoid 3-O-glucosyltransferase OS=Medicago truncatula GN=UGT78G1 PE=1 SV=1	UDP flavonoid: 3-O-glucosyltransferase, partial [Ipomoea trifida]	UF3GT
TRINITY_DN70947_c4_g15	299.22	231.2	190.44	27.96	27.18	24.26	6.09e-36	-2.83154	down	Biological Process: metabolic process (GO:0008152);; Molecular Function: transferase activity, transferring hexosyl groups (GO:0016758);;	K12930|1.06733e-45|vvi:100233099|UFGT, AlUFGT1, AlUFGT2, FlUFGT1, FlUFGT2, ITUFGT1, ITUFGT2, RUUFGT1, RUUFGT2, VVGT1; anthocyanidin 3-O-glucosyltransferase 2; K12930 anthocyanidin 3-O-glucosyltransferase [EC:2.4.1.115] (A)	--	UDP-glucoronosyl and UDP-glucosyl transferase	Anthocyanidin 3-O-glucosyltransferase OS=Solanum melongena GN=GT PE=2 SV=1	UDP flavonoid: 3-O-glucosyltransferase, partial [Ipomoea trifida]	UF3GT
TRINITY_DN70947_c4_g16	20.79	19.97	17.36	2.59	1.75	2.85	5.3e-34	-2.73375	down	Biological Process: metabolic process (GO:0008152);; Molecular Function: transferase activity, transferring hexosyl groups (GO:0016758);;	--	--	--	Anthocyanidin 3-O-glucosyltransferase OS=Gentiana triflora PE=2 SV=1	UDP-glucose:flavonoid: 3-O-glucosyltransferase [Ipomoea batatas]	UF3GT
TRINITY_DN70947_c4_g8	581.99	400.18	316.99	98.35	79.53	10	1.65e-05	-1.73106	down	Biological Process: metabolic process (GO:0008152);; Molecular Function: transferase activity, transferring hexosyl groups (GO:0016758);;	--	--	--	Anthocyanidin 3-O-glucosyltransferase OS=Solanum melongena GN=GT PE=2 SV=1	UDP flavonoid: 3-O-glucosyltransferase, partial [Ipomoea trifida]	UF3GT
TRINITY_DN70947_c4_g10	134.33	108.81	129.67	4.49	7.44	6.18	4.63e-30	-3.40427	down	Biological Process: metabolic process (GO:0008152);; Molecular Function: transferase activity, transferring hexosyl groups (GO:0016758);;	K12930|3.04002e-43|rcu:RCOM_1324500|UDP-glucosyltransferase, putative (EC:2.4.1.115); K12930 anthocyanidin 3-O-glucosyltransferase [EC:2.4.1.115] (A)	--	UDP-glucoronosyl and UDP-glucosyl transferase	Anthocyanidin 3-O-glucosyltransferase OS=Solanum melongena GN=GT PE=2 SV=1	UDP flavonoid: 3-O-glucosyltransferase, partial [Ipomoea trifida]	UF3GT
TRINITY_DN70947_c4_g20	481.96	447.79	416.37	30.26	32.56	25.02	4.42e-82	-3.65342	down	Biological Process: metabolic process (GO:0008152);; Molecular Function: transferase activity, transferring hexosyl groups (GO:0016758);;	K12930|1.58013e-45|vvi:100233099|UFGT, AlUFGT1, AlUFGT2, FlUFGT1, FlUFGT2, ITUFGT1, ITUFGT2, RUUFGT1, RUUFGT2, VVGT1; anthocyanidin 3-O-glucosyltransferase 2; K12930 anthocyanidin 3-O-glucosyltransferase [EC:2.4.1.115] (A)	--	UDP-glucoronosyl and UDP-glucosyl transferase	Anthocyanidin 3-O-glucosyltransferase OS=Solanum melongena GN=GT PE=2 SV=1	UDP-glucose:flavonoid: 3-O-glucosyltransferase [Ipomoea batatas]	UF3GT
TRINITY_DN70947_c4_g19	1397.56	1151.24	1023.81	145.99	89.58	124.15	1.13e-80	-3.14212	down	Biological Process: metabolic process (GO:0008152);; Molecular Function: transferase activity, transferring hexosyl groups (GO:0016758);;	--	--	--	UDP-glycosyltransferase 78D1 OS=Arabidopsis thaliana GN=UGT78D1 PE=1 SV=1	anthocyanidin 3-O-glucosyltransferase [Ipomoea batatas]	BZ1
TRINITY_DN70947_c4_g27	979.51	1031.75	1084.46	140.18	60.34	114.69	4.44e-11	-2.26661	down	Biological Process: metabolic process (GO:0008152);; Molecular Function: transferase activity, transferring hexosyl groups (GO:0016758);;	K12930|2.95322e-16|rcu:RCOM_1324500|UDP-glucosyltransferase, putative (EC:2.4.1.115); K12930 anthocyanidin 3-O-glucosyltransferase [EC:2.4.1.115] (A)	--	--	Anthocyanidin 3-O-glucosyltransferase OS=Gentiana triflora PE=2 SV=1	anthocyanidin 3-O-glucosyltransferase [Ipomoea batatas]	BZ1
TRINITY_DN70947_c4_g1	567.08	893.16	796.52	175.22	100.56	28.67	6.87e-06	-1.77626	down	Biological Process: metabolic process (GO:0008152);; Molecular Function: transferase activity, transferring hexosyl groups (GO:0016758);;	K12930|1.87387e-16|rcu:RCOM_1324500|UDP-glucosyltransferase, putative (EC:2.4.1.115); K12930 anthocyanidin 3-O-glucosyltransferase [EC:2.4.1.115] (A)	--	--	Anthocyanidin 3-O-glucosyltransferase 2 OS=Fragaria ananassa GN=FGT PE=1 SV=1	anthocyanidin 3-O-glucosyltransferase [Ipomoea batatas]	BZ1
TRINITY_DN66972_c5_g8	368.39	368.84	308.48	56.1	42.55	34.41	1.28e-38	-2.68836	down	Molecular Function: iron ion binding (GO:0005506);; Cellular Component: integral component of membrane (GO:0016021);; Molecular Function: trans-cinnamate 4-monooxygenase activity (GO:0016710);; Molecular Function: heme binding (GO:0020037);; Biological Process: oxidation-reduction process (GO:0055114);;	--	Secondary metabolites biosynthesis, transport and catabolism	Cytochrome P450	Trans-cinnamate 4-monooxygenase OS=Catharanthus roseus GN=CYP73A4 PE=2 SV=1	cinnamate 4-hydroxylase, partial [Populus trichocarpa]	C4H
TRINITY_DN66972_c5_g18	375.58	423.73	384.88	60.53	64.28	53.66	2.3e-94	-2.65258	down	Molecular Function: iron ion binding (GO:0005506);; Cellular Component: integral component of membrane (GO:0016021);; Molecular Function: trans-cinnamate 4-monooxygenase activity (GO:0016710);; Molecular Function: heme binding (GO:0020037);; Biological Process: oxidation-reduction process (GO:0055114);;	K00487|6.35176e-33|sbi:SORBI_03g038160|SORBIDRAFT_03g038160, Sb03g038160; hypothetical protein; K00487 trans-cinnamate 4-monooxygenase [EC:1.14.13.11] (A)	Secondary metabolites biosynthesis, transport and catabolism	Cytochrome P450	Trans-cinnamate 4-monooxygenase OS=Pisum sativum GN=CYP73A9 PE=2 SV=2	cinnamate 4-monooxygenase [Ipomoea purpurea]	C4H
TRINITY_DN66972_c5_g7	938.85	844.86	777.58	132.7	136.88	122.44	3e-96	-2.62777	down	Molecular Function: iron ion binding (GO:0005506);; Cellular Component: integral component of membrane (GO:0016021);; Molecular Function: trans-cinnamate 4-monooxygenase activity (GO:0016710);; Molecular Function: heme binding (GO:0020037);; Biological Process: oxidation-reduction process (GO:0055114);;	K00487|8.45873e-87|vvi:100253493|trans-cinnamate 4-monooxygenase-like; K00487 trans-cinnamate 4-monooxygenase [EC:1.14.13.11] (A)	Secondary metabolites biosynthesis, transport and catabolism	Cytochrome P450	Trans-cinnamate 4-monooxygenase OS=Glycyrrhiza echinata GN=CYP73A14 PE=2 SV=1	cinnamate 4-monooxygenase [Ipomoea purpurea]	C4H
TRINITY_DN66972_c5_g2	233.43	188.73	185.03	36.93	23.91	23.63	1.21e-37	-2.60447	down	Molecular Function: iron ion binding (GO:0005506);; Cellular Component: integral component of membrane (GO:0016021);; Molecular Function: trans-cinnamate 4-monooxygenase activity (GO:0016710);; Molecular Function: heme binding (GO:0020037);; Biological Process: oxidation-reduction process (GO:0055114);;	--	Secondary metabolites biosynthesis, transport and catabolism	Cytochrome P450	Trans-cinnamate 4-monooxygenase OS=Glycine max GN=CYP73A11 PE=2 SV=1	cinnamate 4-monooxygenase [Ipomoea purpurea]	C4H
TRINITY_DN66972_c3_g4	192.58	194.18	188.19	27.39	27.78	33.87	1.29e-30	-2.44217	down	Molecular Function: iron ion binding (GO:0005506);; Cellular Component: integral component of membrane (GO:0016021);; Molecular Function: trans-cinnamate 4-monooxygenase activity (GO:0016710);; Molecular Function: heme binding (GO:0020037);; Biological Process: oxidation-reduction process (GO:0055114);;	K00487|1.70695e-63|rcu:RCOM_1164350|cinnamate 4-hydroxylase, putative (EC:1.14.13.11); K00487 trans-cinnamate 4-monooxygenase [EC:1.14.13.11] (A)	Secondary metabolites biosynthesis, transport and catabolism	Cytochrome P450	Trans-cinnamate 4-monooxygenase OS=Catharanthus roseus GN=CYP73A4 PE=2 SV=1	cinnamate 4-hydroxylase [Ipomoea batatas]	C4H
TRINITY_DN66972_c5_g22	702.69	542.64	381.6	108.43	64.74	78.4	2.79e-22	-2.32684	down	Molecular Function: iron ion binding (GO:0005506);; Molecular Function: trans-cinnamate 4-monooxygenase activity (GO:0016710);; Molecular Function: heme binding (GO:0020037);; Biological Process: oxidation-reduction process (GO:0055114);;	--	Secondary metabolites biosynthesis, transport and catabolism	Cytochrome P450	Trans-cinnamate 4-monooxygenase OS=Glycine max GN=CYP73A11 PE=2 SV=1	cinnamate 4-monooxygenase [Ipomoea purpurea]	C4H
TRINITY_DN66972_c5_g4	47.27	42.41	45.83	8.74	8.83	6.51	3.86e-30	-2.31887	down	Molecular Function: iron ion binding (GO:0005506);; Cellular Component: integral component of membrane (GO:0016021);; Molecular Function: trans-cinnamate 4-monooxygenase activity (GO:0016710);; Molecular Function: heme binding (GO:0020037);; Biological Process: oxidation-reduction process (GO:0055114);;	K00487|6.35176e-33|sbi:SORBI_03g038160|SORBIDRAFT_03g038160, Sb03g038160; hypothetical protein; K00487 trans-cinnamate 4-monooxygenase [EC:1.14.13.11] (A)	Secondary metabolites biosynthesis, transport and catabolism	Cytochrome P450	Trans-cinnamate 4-monooxygenase OS=Pisum sativum GN=CYP73A9 PE=2 SV=2	cinnamate 4-monooxygenase [Ipomoea purpurea]	C4H
TRINITY_DN66972_c5_g15	3093.05	2671.65	2548.02	584.78	357.44	396.58	4.29e-54	-2.26714	down	Molecular Function: iron ion binding (GO:0005506);; Cellular Component: integral component of membrane (GO:0016021);; Molecular Function: trans-cinnamate 4-monooxygenase activity (GO:0016710);; Molecular Function: heme binding (GO:0020037);; Molecular Function: phenylalanine ammonia-lyase activity (GO:0045548);; Biological Process: oxidation-reduction process (GO:0055114);;	--	Secondary metabolites biosynthesis, transport and catabolism	Cytochrome P450	Trans-cinnamate 4-monooxygenase OS=Catharanthus roseus GN=CYP73A4 PE=2 SV=1	cinnamate 4-hydroxylase [Ipomoea batatas]	C4H
TRINITY_DN66972_c5_g23	177.94	162.62	143.2	42.25	26.33	30.13	1.48e-24	-2.10095	down	Molecular Function: iron ion binding (GO:0005506);; Cellular Component: integral component of membrane (GO:0016021);; Molecular Function: trans-cinnamate 4-monooxygenase activity (GO:0016710);; Molecular Function: heme binding (GO:0020037);; Biological Process: oxidation-reduction process (GO:0055114);;	--	Secondary metabolites biosynthesis, transport and catabolism	Cytochrome P450	Trans-cinnamate 4-monooxygenase OS=Glycine max GN=CYP73A11 PE=2 SV=1	cinnamate 4-monooxygenase [Ipomoea purpurea]	C4H
TRINITY_DN66972_c5_g25	1623.75	1057.73	1228.45	215.97	226.29	224.67	2.14e-11	-1.99722	down	Molecular Function: iron ion binding (GO:0005506);; Cellular Component: integral component of membrane (GO:0016021);; Molecular Function: trans-cinnamate 4-monooxygenase activity (GO:0016710);; Molecular Function: heme binding (GO:0020037);; Biological Process: oxidation-reduction process (GO:0055114);;	K00487|9.16819e-40|ath:AT2G30490|C4H; trans-cinnamate 4-monooxygenase; K00487 trans-cinnamate 4-monooxygenase [EC:1.14.13.11] (A)	Secondary metabolites biosynthesis, transport and catabolism	Cytochrome P450	Trans-cinnamate 4-monooxygenase OS=Arabidopsis thaliana GN=CYP73A5 PE=2 SV=1	putative C4H [Scutellaria baicalensis]	C4H
TRINITY_DN66972_c3_g6	1489.26	1323.31	1322.78	372.25	379.4	313.14	1.66e-51	-1.90474	down	Molecular Function: iron ion binding (GO:0005506);; Cellular Component: integral component of membrane (GO:0016021);; Molecular Function: trans-cinnamate 4-monooxygenase activity (GO:0016710);; Molecular Function: heme binding (GO:0020037);; Biological Process: oxidation-reduction process (GO:0055114);;	K00487|7.38424e-117|rcu:RCOM_1164350|cinnamate 4-hydroxylase, putative (EC:1.14.13.11); K00487 trans-cinnamate 4-monooxygenase [EC:1.14.13.11] (A)	Secondary metabolites biosynthesis, transport and catabolism	Cytochrome P450	Trans-cinnamate 4-monooxygenase OS=Glycyrrhiza echinata GN=CYP73A14 PE=2 SV=1	cinnamate 4-hydroxylase [Ipomoea batatas]	C4H
TRINITY_DN66972_c5_g20	478.2	460.36	546.28	125.22	47.6	64.72	2.25e-06	-1.76709	down	Molecular Function: iron ion binding (GO:0005506);; Cellular Component: integral component of membrane (GO:0016021);; Molecular Function: trans-cinnamate 4-monooxygenase activity (GO:0016710);; Molecular Function: heme binding (GO:0020037);; Biological Process: oxidation-reduction process (GO:0055114);;	K00487|8.0004e-40|rcu:RCOM_1164350|cinnamate 4-hydroxylase, putative (EC:1.14.13.11); K00487 trans-cinnamate 4-monooxygenase [EC:1.14.13.11] (A)	Secondary metabolites biosynthesis, transport and catabolism	Cytochrome P450	Trans-cinnamate 4-monooxygenase OS=Catharanthus roseus GN=CYP73A4 PE=2 SV=1	PREDICTED: trans-cinnamate 4-monooxygenase [Nicotiana tomentosiformis]	C4H
TRINITY_DN66972_c5_g21	558.61	534.72	598.67	120.15	46.77	66.29	9.56e-05	-1.62488	down	Molecular Function: iron ion binding (GO:0005506);; Cellular Component: integral component of membrane (GO:0016021);; Molecular Function: trans-cinnamate 4-monooxygenase activity (GO:0016710);; Molecular Function: heme binding (GO:0020037);; Molecular Function: phenylalanine ammonia-lyase activity (GO:0045548);; Biological Process: oxidation-reduction process (GO:0055114);;	--	Secondary metabolites biosynthesis, transport and catabolism	Cytochrome P450	Trans-cinnamate 4-monooxygenase OS=Catharanthus roseus GN=CYP73A4 PE=2 SV=1	trans-cinnamate 4-monooxygenase [Coffea arabica]	C4H
TRINITY_DN71040_c3_g7	455.88	378.01	398.37	36.63	25.16	35.05	9.17e-130	-3.54067	down	Molecular Function: protein dimerization activity (GO:0046983);;	--	--	bHLH-MYC and R2R3-MYB transcription factors N-terminal	Truncated basic helix-loop-helix protein A OS=Pisum sativum GN=BHLH PE=4 SV=1	transcriptional regulator bHLH2 [Ipomoea batatas]	bHLH
TRINITY_DN45230_c0_g1	24.32	44.3	29.02	132.62	127.69	114.19	3.08e-24	1.83531	up	--	--	Transcription	Myb-like DNA-binding domain;; Myb-like DNA-binding domain	Transcription factor MYB44 OS=Arabidopsis thaliana GN=MYB44 PE=2 SV=1	PREDICTED: transcription factor MYB44-like [Nicotiana sylvestris]	MYB
TRINITY_DN70526_c0_g1	3.03	7.58	7.94	17.89	20.91	36.03	2.27e-08	1.66648	up	--	--	Transcription	Myb-like DNA-binding domain;; Myb-like DNA-binding domain	Transcription factor MYB44 OS=Arabidopsis thaliana GN=MYB44 PE=2 SV=1	PREDICTED: transcription factor MYB44-like [Sesamum indicum]	MYB
TRINITY_DN27624_c0_g1	137.57	131.62	114.65	13.17	10.86	14.08	2.47e-129	-3.24598	down	Molecular Function: DNA binding (GO:0003677);;	--	Transcription	Myb-like DNA-binding domain;; Myb-like DNA-binding domain	Transcription factor MYB113 OS=Arabidopsis thaliana GN=MYB113 PE=1 SV=1	R2R3 MYB transcription factor [Ipomoea batatas]	MYB
TRINITY_DN56663_c0_g2	6.55	5.96	5.38	4.59	0	0	9.84e-09	-2.30207	down	--	--	--	--	--	putative anthocyanin transcriptional regulator [Ipomoea hederacea]	MYB
TRINITY_DN51369_c0_g1	15.52	11.4	11.52	0	0	0	5.36e-36	-4.32644	down	--	K09422|1.20961e-72|vvi:100233136|MYBC2-L1; R2R3 Myb transcription factor C2 repressor motif protein; K09422 myb proto-oncogene protein, plant (A)	Transcription	Myb-like DNA-binding domain;; Myb-like DNA-binding domain	Transcription factor MYB3 OS=Arabidopsis thaliana GN=MYB3 PE=1 SV=1	unnamed protein product [Vitis vinifera]	MYB
TRINITY_DN49283_c0_g1	6.87	4.8	4.71	1.18	1.1	0.38	0.000146471	-1.61999	down	Molecular Function: DNA binding (GO:0003677);;	K09422|5.17971e-87|rcu:RCOM_0176920|r2r3-myb transcription factor, putative; K09422 myb proto-oncogene protein, plant (A)	Transcription	Myb-like DNA-binding domain;; Myb-like DNA-binding domain	Myb-related protein 330 OS=Antirrhinum majus GN=MYB330 PE=2 SV=1	myb-like transcription factor 1 [Gossypium hirsutum]	MYB1
TRINITY_DN72052_c3_g1	15.02	15.42	14.68	55.73	59.95	52.98	1.27373e-52	1.89955	up	Molecular Function: L-aspartate:2-oxoglutarate aminotransferase activity (GO:0004069);; Cellular Component: mitochondrion (GO:0005739);; Biological Process: cellular amino acid metabolic process (GO:0006520);; Biological Process: biosynthetic process (GO:0009058);; Molecular Function: pyridoxal phosphate binding (GO:0030170);; Molecular Function: identical protein binding (GO:0042802);; Molecular…	K14455|8.82771e-172|vvi:100243028|aspartate aminotransferase, mitochondrial; K14455 aspartate aminotransferase, mitochondrial [EC:2.6.1.1] (A)	Amino acid transport and metabolism	Aminotransferase class I and II	Aspartate aminotransferase, mitochondrial OS=Arabidopsis thaliana GN=ASP1 PE=1 SV=1	PREDICTED: aspartate aminotransferase, mitochondrial-like isoform X2 [Solanum lycopersicum]	GOT2
TRINITY_DN60647_c3_g3	657.01	590.34	588.13	59.12	59.37	65.95	1.45e-170	-3.24058	down	Molecular Function: glutathione transferase activity (GO:0004364);; Cellular Component: cytoplasm (GO:0005737);; Biological Process: glutathione metabolic process (GO:0006749);; Biological Process: auxin-activated signaling pathway (GO:0009734);;	K00799|4.39006e-101|vvi:100243577|glutathione S-transferase; K00799 glutathione S-transferase [EC:2.5.1.18] (A)	Posttranslational modification, protein turnover, chaperones	Glutathione S-transferase, N-terminal domain;; Glutathione S-transferase, N-terminal domain;; Glutathione S-transferase, C-terminal domain;; Glutathione S-transferase, N-terminal domain;; Glutathione S-transferase, C-terminal domain;; Glutathione S-transferase, C-terminal domain	Glutathione S-transferase OS=Hyoscyamus muticus PE=1 SV=1	glutathione S-transferase [Solanum commersonii]	GST
TRINITY_DN69442_c10_g46	749.25	590.43	496.78	65.11	55.5	73.94	3.93e-70	-3.04776	down	Molecular Function: glutathione transferase activity (GO:0004364);; Cellular Component: cytoplasm (GO:0005737);; Biological Process: glutathione metabolic process (GO:0006749);;	--	Posttranslational modification, protein turnover, chaperones	Glutathione S-transferase, N-terminal domain;; Glutathione S-transferase, N-terminal domain;; Glutathione S-transferase, N-terminal domain	Glutathione S-transferase F12 OS=Arabidopsis thaliana GN=GSTF12 PE=1 SV=1	PREDICTED: glutathione S-transferase F11 [Solanum tuberosum]	GST
TRINITY_DN69442_c10_g29	298.58	336.82	344.67	59.93	53.6	64.1	1.25e-65	-2.3769	down	--	--	--	--	--	PREDICTED: glutathione S-transferase F11 [Nicotiana tomentosiformis]	GST
TRINITY_DN69442_c10_g34	524.02	417.44	354.29	38.55	59.49	46.25	9.34e-12	-2.33321	down	Molecular Function: glutathione transferase activity (GO:0004364);; Cellular Component: cytoplasm (GO:0005737);; Biological Process: glutathione metabolic process (GO:0006749);;	--	Posttranslational modification, protein turnover, chaperones	Glutathione S-transferase, N-terminal domain;; Glutathione S-transferase, N-terminal domain;; Glutathione S-transferase, N-terminal domain	Glutathione S-transferase F12 OS=Arabidopsis thaliana GN=GSTF12 PE=1 SV=1	PREDICTED: LOW QUALITY PROTEIN: glutathione S-transferase F11-like [Nicotiana sylvestris]	GST
TRINITY_DN69442_c10_g15	704.56	461.98	494.39	46.73	160.9	100.36	5.28e-05	-1.62116	down	Molecular Function: glutathione transferase activity (GO:0004364);; Cellular Component: cytoplasm (GO:0005737);; Biological Process: glutathione metabolic process (GO:0006749);;	--	Posttranslational modification, protein turnover, chaperones	Glutathione S-transferase, N-terminal domain;; Glutathione S-transferase, N-terminal domain	Glutathione S-transferase F12 OS=Arabidopsis thaliana GN=GSTF12 PE=1 SV=1	truncated glutathione S-transferase riant4 [Prunus persica]	GST
TRINITY_DN66766_c1_g11	45.41	41.08	41.66	7.19	5.47	7.75	1.61e-108	-3.46236	down	Biological Process: drug transmembrane transport (GO:0006855);; Molecular Function: drug transmembrane transporter activity (GO:0015238);; Molecular Function: antiporter activity (GO:0015297);; Cellular Component: integral component of membrane (GO:0016021);;	K03327|0|vvi:100250967|protein TRANSPARENT TESTA 12-like; K03327 multidrug resistance protein, MATE family (A)	General function prediction only	MatE;; Polysaccharide biosynthesis C-terminal domain	Protein DETOXIFICATION 35 OS=Arabidopsis thaliana GN=DTX35 PE=2 SV=1	PREDICTED: protein DETOXIFICATION 35-like [Solanum tuberosum]	GST
TRINITY_DN66766_c1_g11	45.41	41.08	41.66	7.19	5.47	7.75	1.60836e-108	-3.46236	down	Biological Process: drug transmembrane transport (GO:0006855);; Molecular Function: drug transmembrane transporter activity (GO:0015238);; Molecular Function: antiporter activity (GO:0015297);; Cellular Component: integral component of membrane (GO:0016021);;	K03327|0|vvi:100250967|protein TRANSPARENT TESTA 12-like; K03327 multidrug resistance protein, MATE family (A)	General function prediction only	MatE;; Polysaccharide biosynthesis C-terminal domain	Protein DETOXIFICATION 35 OS=Arabidopsis thaliana GN=DTX35 PE=2 SV=1	PREDICTED: protein DETOXIFICATION 35-like [Solanum tuberosum]	MATE
